# Supplementary material for: Network assessment of demethylation treatment in melanoma: Differential transcriptome-methylome and antigen profile signatures
Source: PLoS One. 2018 Nov 28;13(11):e0206686. doi: 10.1371/journal.pone.0206686 (PMC6261551; doi:10.1371/journal.pone.0206686)
Supplement: S1 Tables — (XLSX) [file pone.0206686.s001.xlsx]

## Sheet: biotype
Hs294T cell line
biotype	BGI	GLM edgeR
NA	60	35
antisense	24	17
lincRNA	30	22
pseudogene	22	15
processed_transcript	10	7
protein_coding	1810	1435
rRNA	1	1
sense_overlapping	3	4
SK-MEL-2 cell line
biotype	BGI	GLM edgeR
NA	109	71
TEC	1	1
antisense	37	30
lincRNA	50	38
misc_RNA	1	1
pseudogene	37	26
processed_transcript	14	12
protein_coding	2225	1810
scRNA	1	1
sense_intronic	1	1
sense_overlapping	1	1
snRNA	1	1

## Sheet: Hs294T
gene id	gene name	logFC	logCPM	LR	PValue	FDR	biotype
114824	PNMA5	11.6128	4.45676	140.258	2.3376e-32	3.43253e-28	protein_coding
6236	RRAD	5.84465	5.45088	127.721	1.29192e-29	9.48526e-26	protein_coding
3934	LCN2	6.19971	4.92261	123.135	1.30246e-28	6.37509e-25	protein_coding
3918	LAMC2	4.97276	6.13477	115.226	7.02221e-27	2.57785e-23	protein_coding
5328	PLAU	5.55141	4.79347	109.085	1.55469e-25	4.56581e-22	protein_coding
84944	MAEL	10.7637	3.62086	108.549	2.0371e-25	4.98545e-22	protein_coding
23237	ARC	6.52795	4.06677	105.415	9.90733e-25	2.07827e-21	protein_coding
5268	SERPINB5	7.64722	3.70753	103.054	3.26089e-24	5.98536e-21	protein_coding
93953	ACRC	5.87014	4.13108	99.473	1.98856e-23	3.24445e-20	protein_coding
250	ALPP	4.52165	5.36372	94.2608	2.7657e-22	4.06115e-19	protein_coding
4051	CYP4F3	10.1596	3.03161	87.874	6.976e-21	9.31232e-18	protein_coding
3880	KRT19	4.34013	5.04106	85.8563	1.93501e-20	2.36781e-17	protein_coding
8794	TNFRSF10C	7.11091	3.1862	84.577	3.69546e-20	4.17416e-17	protein_coding
7345	UCHL1	5.6352	3.59616	83.7985	5.47864e-20	5.38356e-17	protein_coding
8277	TKTL1	6.33556	3.33359	83.791	5.49942e-20	5.38356e-17	protein_coding
9047	SH2D2A	4.98657	3.93581	82.2476	1.20066e-19	1.1019e-16	protein_coding
81607	NECTIN4	4.18374	5.04373	81.8302	1.48299e-19	1.28095e-16	protein_coding
10653	SPINT2	4.65471	4.18922	80.9592	2.30422e-19	1.87973e-16	protein_coding
11009	IL24	4.1627	4.97562	80.5624	2.81671e-19	2.17687e-16	protein_coding
3814	KISS1	4.30164	4.50505	78.2973	8.86409e-19	6.50801e-16	protein_coding
84951	TNS4	4.47563	4.13251	76.5629	2.13314e-18	1.49158e-15	protein_coding
284348	LYPD5	5.40168	3.37248	75.9651	2.88723e-18	1.9271e-15	protein_coding
3589	IL11	3.6738	6.32032	75.7309	3.25075e-18	2.01627e-15	protein_coding
6364	CCL20	5.39374	3.3649	75.704	3.29545e-18	2.01627e-15	protein_coding
6665	SOX15	4.89271	3.6602	75.4083	3.82777e-18	2.1649e-15	protein_coding
2877	GPX2	6.82659	2.91217	75.4055	3.83324e-18	2.1649e-15	protein_coding
5265	SERPINA1	4.59757	3.87882	74.6427	5.64095e-18	3.06784e-15	protein_coding
64005	MYO1G	4.72903	3.69107	73.4761	1.01861e-17	5.34188e-15	protein_coding
374897	SBSN	5.32021	3.29481	73.304	1.11141e-17	5.62757e-15	protein_coding
9651	PLCH2	4.42486	3.97196	73.0464	1.26638e-17	6.19852e-15	protein_coding
121355	GTSF1	6.74866	2.83741	72.9756	1.31263e-17	6.21764e-15	protein_coding
3059	HCLS1	5.27768	3.25434	71.9304	2.22926e-17	1.02295e-14	protein_coding
84958	SYTL1	5.06437	3.35756	71.6274	2.59923e-17	1.15658e-14	protein_coding
158521	FMR1NB	9.62854	2.51932	71.3755	2.95315e-17	1.27541e-14	protein_coding
1366	CLDN7	6.69031	2.78152	71.1806	3.25981e-17	1.36763e-14	protein_coding
3561	IL2RG	6.65412	2.74692	70.0784	5.69926e-17	2.32467e-14	protein_coding
51561	IL23A	5.90738	2.9229	69.9793	5.99287e-17	2.37836e-14	protein_coding
2199	FBLN2	4.71962	3.4964	69.6942	6.92508e-17	2.676e-14	protein_coding
374	AREG	3.73419	4.99886	69.4618	7.79106e-17	2.93343e-14	protein_coding
2318	FLNC	3.40323	6.95099	68.8933	1.03936e-16	3.8155e-14	protein_coding
8581	LY6D	9.52505	2.42027	68.3673	1.35711e-16	4.86043e-14	protein_coding
547	KIF1A	5.43458	3.01335	68.1284	1.53192e-16	5.35587e-14	protein_coding
2810	SFN	3.57384	5.2896	67.189	2.46683e-16	8.42393e-14	protein_coding
8771	TNFRSF6B	3.84881	4.29031	65.3582	6.24499e-16	2.08412e-13	protein_coding
3429	IFI27	3.8671	4.24132	65.2085	6.73793e-16	2.19866e-13	protein_coding
50964	SOST	4.08293	3.86898	64.9425	7.71174e-16	2.46172e-13	protein_coding
1293	COL6A3	3.31018	6.40077	64.3898	1.02086e-15	3.18941e-13	protein_coding
29113	C6orf15	9.36301	2.26578	63.8015	1.37607e-15	4.20962e-13	protein_coding
1618	DAZL	9.3283	2.23278	62.8468	2.23421e-15	6.69534e-13	protein_coding
54626	HES2	3.70651	4.28261	62.0127	3.41244e-15	1.00217e-12	protein_coding
56241	SUSD2	3.44544	4.96992	61.4608	4.51649e-15	1.30039e-12	protein_coding
1308	COL17A1	3.52014	4.68836	61.2809	4.94861e-15	1.37692e-12	protein_coding
84675	TRIM55	4.06551	3.63641	61.2725	4.9698e-15	1.37692e-12	protein_coding
5603	MAPK13	3.69831	4.15184	60.4217	7.65641e-15	2.08198e-12	protein_coding
126206	NLRP5	5.17793	2.77086	60.3667	7.87325e-15	2.10201e-12	protein_coding
221400	TDRD6	6.27974	2.39114	59.1794	1.43934e-14	3.77416e-12	protein_coding
150763	GPAT2	9.16085	2.07415	58.36	2.1829e-14	5.62345e-12	protein_coding
100272216	LOC100272216	4.62532	2.94448	58.0012	2.61959e-14	6.63209e-12	NA
5653	KLK6	3.88148	3.57884	57.0986	4.14499e-14	1.03161e-11	protein_coding
4208	MEF2C	-3.64021	3.89475	56.9124	4.55659e-14	1.11515e-11	protein_coding
3885	KRT34	4.3049	3.10855	56.7514	4.9454e-14	1.19046e-11	protein_coding
126353	MISP	3.85265	3.55238	56.2101	6.51248e-14	1.54241e-11	protein_coding
3635	INPP5D	3.29844	4.70721	55.7331	8.30082e-14	1.93475e-11	protein_coding
5972	REN	4.53521	2.86065	55.3625	1.0023e-13	2.29964e-11	protein_coding
1041	CDSN	3.68106	3.68687	54.6823	1.41676e-13	3.20057e-11	protein_coding
5947	RBP1	6.11204	2.23329	54.61	1.46984e-13	3.27017e-11	protein_coding
441081	LOC441081	3.96429	3.28857	54.4148	1.62338e-13	3.55787e-11	NA
101928841	LOC101928841	3.69103	3.60531	53.8728	2.13898e-13	4.61894e-11	NA
55057	AIM1L	4.67591	2.68855	53.7268	2.30397e-13	4.90311e-11	protein_coding
100289211	LINC00624	8.97138	1.89582	53.5243	2.55414e-13	5.35785e-11	antisense
57402	S100A14	4.46373	2.79441	53.31	2.84855e-13	5.89129e-11	protein_coding
4318	MMP9	3.33247	4.25927	53.0661	3.22511e-13	6.57742e-11	protein_coding
2307	FOXS1	8.94871	1.87456	52.963	3.39885e-13	6.83682e-11	protein_coding
3695	ITGB7	4.17144	2.98533	52.8307	3.63568e-13	7.21437e-11	protein_coding
100129520	TEX13C	3.47888	3.88642	52.8035	3.68653e-13	7.21773e-11	protein_coding
389860	PAGE2B	8.92567	1.85299	52.3966	4.53497e-13	8.76204e-11	protein_coding
79689	STEAP4	-4.63485	2.57569	52.2986	4.76721e-13	9.09112e-11	protein_coding
645591	LHFPL3-AS1	-4.05343	2.98813	52.1036	5.26494e-13	9.91158e-11	processed_transcript
9118	INA	3.8196	3.28886	52.0175	5.50089e-13	1.02247e-10	protein_coding
26154	ABCA12	4.41403	2.74849	51.9044	5.82689e-13	1.06342e-10	protein_coding
100049587	SIGLEC14	4.1388	2.95533	51.8913	5.86605e-13	1.06342e-10	protein_coding
375791	CYSRT1	3.81079	3.28082	51.7579	6.2783e-13	1.12428e-10	protein_coding
7070	THY1	4.86552	2.47905	51.5253	7.06803e-13	1.25045e-10	protein_coding
51655	RASD1	4.24263	2.83928	51.3633	7.67606e-13	1.34185e-10	protein_coding
1521	CTSW	4.85027	2.46492	51.1117	8.72563e-13	1.49475e-10	protein_coding
7805	LAPTM5	3.07162	4.91499	51.1053	8.75434e-13	1.49475e-10	protein_coding
64093	SMOC1	3.18011	4.45874	50.9751	9.35456e-13	1.57888e-10	protein_coding
3553	IL1B	2.91251	5.87778	50.671	1.09221e-12	1.8225e-10	protein_coding
101	ADAM8	3.19486	4.35497	50.565	1.15285e-12	1.90207e-10	protein_coding
338785	KRT79	5.9424	2.0747	50.1936	1.393e-12	2.27276e-10	protein_coding
29122	PRSS50	8.82966	1.7633	50.078	1.47754e-12	2.35829e-10	protein_coding
474381	H2AFB2	8.82966	1.7633	50.078	1.47754e-12	2.35829e-10	protein_coding
341640	FREM2	-2.96594	5.1922	49.8625	1.64906e-12	2.60374e-10	protein_coding
266740	MAGEA2B	-8.76344	1.6775	49.5921	1.89277e-12	2.95675e-10	protein_coding
55561	CDC42BPG	3.23186	4.07141	49.1392	2.38423e-12	3.68526e-10	protein_coding
3552	IL1A	2.99063	4.91791	48.9782	2.58827e-12	3.95897e-10	protein_coding
767557	SYS1-DBNDD2	-8.73603	1.65181	48.9426	2.63568e-12	3.98993e-10	protein_coding
2342	FNTB	-2.95401	5.02232	48.7647	2.88589e-12	4.32413e-10	protein_coding
4232	MEST	5.88111	2.01769	48.65	3.05967e-12	4.53821e-10	protein_coding
64073	C19orf33	5.13848	2.20005	48.1508	3.94667e-12	5.79529e-10	protein_coding
100529264	RAB4B-EGLN2	8.7268	1.66764	47.6694	5.04517e-12	7.33498e-10	protein_coding
3487	IGFBP4	2.7849	6.06501	47.4511	5.63927e-12	8.11834e-10	protein_coding
360	AQP3	3.01424	4.48766	47.0913	6.77567e-12	9.6596e-10	protein_coding
3053	SERPIND1	2.82784	5.50125	47.041	6.95173e-12	9.8153e-10	protein_coding
27145	FILIP1	3.96354	2.79518	46.9797	7.17274e-12	1.00309e-09	protein_coding
2886	GRB7	3.69622	3.04452	46.6628	8.4315e-12	1.168e-09	protein_coding
1638	DCT	-2.79781	5.5221	46.4298	9.49608e-12	1.26149e-09	protein_coding
140690	CTCFL	8.67248	1.61731	46.429	9.49985e-12	1.26149e-09	protein_coding
219731	PROSER2-AS1	8.67248	1.61731	46.429	9.49985e-12	1.26149e-09	antisense
85477	SCIN	8.67248	1.61731	46.429	9.49985e-12	1.26149e-09	protein_coding
26585	GREM1	3.75957	2.95604	46.4216	9.5359e-12	1.26149e-09	protein_coding
6286	S100P	3.30211	3.58687	46.0849	1.13237e-11	1.48461e-09	protein_coding
201294	UNC13D	2.82849	5.13776	45.6851	1.38872e-11	1.8046e-09	protein_coding
100532732	MSH5-SAPCD1	-8.59054	1.51607	45.5902	1.4577e-11	1.87762e-09	protein_coding
9518	GDF15	2.61484	9.73214	45.5478	1.48962e-11	1.90204e-09	protein_coding
26232	FBXO2	2.85279	4.91327	45.3369	1.65896e-11	2.10002e-09	protein_coding
399827	LINC01164	8.61604	1.56515	45.1633	1.81267e-11	2.27498e-09	lincRNA
100526760	ABHD14A-ACY1	-8.55959	1.48733	44.8977	2.07605e-11	2.58345e-09	protein_coding
5803	PTPRZ1	-2.74407	5.50225	44.8668	2.109e-11	2.6024e-09	protein_coding
401010	NOC2LP2	5.00306	2.07525	44.7467	2.24249e-11	2.74406e-09	processed_pseudogene
7425	VGF	2.72232	5.62644	44.4949	2.55025e-11	3.09486e-09	protein_coding
56925	LXN	5.70368	1.85359	44.3393	2.76118e-11	3.32337e-09	protein_coding
290	ANPEP	5.67988	1.83169	43.7792	3.67589e-11	4.38836e-09	protein_coding
51085	MLXIPL	4.96191	2.0375	43.7399	3.75047e-11	4.44128e-09	protein_coding
3713	IVL	4.5629	2.20056	43.6407	3.94553e-11	4.59811e-09	protein_coding
5138	PDE2A	4.5629	2.20056	43.6407	3.94553e-11	4.59811e-09	protein_coding
65997	RASL11B	4.28738	2.33152	43.3254	4.63537e-11	5.35951e-09	protein_coding
4741	NEFM	3.11333	3.6885	43.2379	4.84716e-11	5.56061e-09	protein_coding
84659	RNASE7	5.65568	1.80946	43.2141	4.9065e-11	5.58505e-09	protein_coding
7739	ZNF185	2.90438	4.25256	42.9431	5.63564e-11	6.36567e-09	protein_coding
64787	EPS8L2	2.84004	4.49186	42.8453	5.92435e-11	6.6407e-09	protein_coding
467	ATF3	2.62923	5.96855	42.7634	6.17785e-11	6.87239e-09	protein_coding
26609	VCX	5.63108	1.78687	42.644	6.56665e-11	7.19588e-09	protein_coding
50511	SYCP3	5.63108	1.78687	42.644	6.56665e-11	7.19588e-09	protein_coding
51480	VCX2	8.49607	1.45477	42.5516	6.88415e-11	7.48791e-09	protein_coding
222553	SLC35F1	-2.81143	4.51396	42.5263	6.97396e-11	7.52983e-09	protein_coding
124149	ANKRD26P1	5.60604	1.76393	42.0686	8.81252e-11	9.44548e-09	transcribed_unprocessed_pseudogene
3855	KRT7	2.61025	5.87517	42.0184	9.04178e-11	9.62098e-09	protein_coding
54509	RHOF	2.63838	5.54154	41.9344	9.43891e-11	9.97129e-09	protein_coding
101927501	LOC101927501	4.87592	1.9589	41.6778	1.07622e-10	1.1288e-08	NA
6348	CCL3	5.58056	1.74061	41.488	1.18594e-10	1.23506e-08	protein_coding
442247	RFPL4B	5.55463	1.71691	40.9021	1.6005e-10	1.65505e-08	protein_coding
729540	RGPD6	3.17056	3.31445	40.8208	1.66844e-10	1.71324e-08	protein_coding
6692	SPINT1	2.64551	5.12288	40.7799	1.70376e-10	1.73737e-08	protein_coding
3853	KRT6A	3.46879	2.84078	40.5117	1.95438e-10	1.97918e-08	protein_coding
83729	INHBE	3.97404	2.3475	40.2674	2.21478e-10	2.22752e-08	protein_coding
257106	ARHGAP30	4.16205	2.21804	40.216	2.27378e-10	2.25596e-08	protein_coding
4688	NCF2	4.16205	2.21804	40.216	2.27378e-10	2.25596e-08	protein_coding
126014	OSCAR	3.95679	2.332	39.8417	2.75405e-10	2.6662e-08	protein_coding
57538	ALPK3	3.95679	2.332	39.8417	2.75405e-10	2.6662e-08	protein_coding
440804	RIMBP3B	8.3652	1.33519	39.8247	2.77805e-10	2.6662e-08	protein_coding
79958	DENND1C	8.3652	1.33519	39.8247	2.77805e-10	2.6662e-08	protein_coding
92359	CRB3	8.3652	1.33519	39.8247	2.77805e-10	2.6662e-08	protein_coding
7075	TIE1	4.14322	2.20108	39.7596	2.87227e-10	2.73873e-08	protein_coding
10161	LPAR6	8.33054	1.30367	39.1238	3.97769e-10	3.74413e-08	protein_coding
5778	PTPN7	8.33054	1.30367	39.1238	3.97769e-10	3.74413e-08	protein_coding
1301	COL11A1	-2.41173	8.37683	39.0542	4.12211e-10	3.85535e-08	protein_coding
79865	TREML2	4.76067	1.85419	39.004	4.22932e-10	3.93059e-08	protein_coding
9947	MAGEC1	2.92296	3.63954	38.9251	4.40371e-10	4.06692e-08	protein_coding
54863	TOR4A	3.39292	2.77358	38.5515	5.33271e-10	4.89409e-08	protein_coding
100130331	LOC100130331	8.29503	1.27144	38.4148	5.71975e-10	5.18449e-08	NA
100499194	LOC100499194	8.29503	1.27144	38.4148	5.71975e-10	5.18449e-08	NA
541466	CT45A1	3.18387	3.05533	38.3989	5.7665e-10	5.1948e-08	protein_coding
421	ARVCF	2.49423	5.52869	38.0182	7.00889e-10	6.27552e-08	protein_coding
7148	TNXB	3.09653	3.16488	38.0023	7.06614e-10	6.28844e-08	protein_coding
5777	PTPN6	4.31892	1.97953	37.7961	7.85405e-10	6.94752e-08	protein_coding
57412	AS3MT	8.25862	1.23847	37.6975	8.26084e-10	7.26361e-08	protein_coding
6444	SGCD	-3.51855	2.50378	37.647	8.47787e-10	7.41006e-08	protein_coding
286	ANK1	2.62766	4.45022	37.5129	9.08088e-10	7.89015e-08	protein_coding
113828	FAM83F	4.68683	1.78749	37.3452	9.8966e-10	8.54833e-08	protein_coding
100506680	SACS-AS1	5.38839	1.56583	37.2683	1.02942e-09	8.83978e-08	lincRNA
84419	C15orf48	2.85624	3.58182	37.1232	1.10896e-09	9.46742e-08	protein_coding
4854	NOTCH3	2.69693	4.07345	37.0898	1.12811e-09	9.57525e-08	protein_coding
6288	SAA1	2.53584	4.80915	36.8294	1.28933e-09	1.08807e-07	protein_coding
57731	SPTBN4	4.27392	1.93915	36.7693	1.32967e-09	1.11571e-07	protein_coding
7462	LAT2	3.54903	2.42352	36.3065	1.68604e-09	1.4067e-07	protein_coding
5294	PIK3CG	8.18293	1.17017	36.2376	1.74672e-09	1.44095e-07	protein_coding
55040	EPN3	8.18293	1.17017	36.2376	1.74672e-09	1.44095e-07	protein_coding
5452	POU2F2	2.55962	4.52083	36.2213	1.76132e-09	1.44487e-07	protein_coding
79933	SYNPO2L	3.29906	2.69098	36.1915	1.78847e-09	1.45899e-07	protein_coding
4072	EPCAM	5.32843	1.51171	36.0096	1.96349e-09	1.59292e-07	protein_coding
100528016	TMX2-CTNND1	-8.12484	1.08896	35.9294	2.04598e-09	1.65072e-07	protein_coding
164284	APCDD1L	4.22748	1.89759	35.7264	2.27065e-09	1.82198e-07	protein_coding
5228	PGF	2.46479	4.98642	35.6891	2.31454e-09	1.84711e-07	protein_coding
154150	HDGFL1	8.14354	1.13475	35.4944	2.55787e-09	2.03026e-07	protein_coding
2898	GRIK2	-2.47333	4.80446	35.4321	2.64093e-09	2.08491e-07	protein_coding
5175	PECAM1	3.10657	2.88501	35.3547	2.7481e-09	2.15792e-07	protein_coding
978	CDA	2.52712	4.46859	35.2219	2.94191e-09	2.29782e-07	protein_coding
1649	DDIT3	2.37506	5.63618	35.1278	3.08765e-09	2.39889e-07	protein_coding
100271927	RASA4B	3.31871	2.56366	34.9902	3.31376e-09	2.56101e-07	protein_coding
4325	MMP16	-2.40917	5.14885	34.9156	3.44304e-09	2.64699e-07	protein_coding
101928306	LOC101928306	8.10304	1.09845	34.7421	3.76395e-09	2.82953e-07	NA
2706	GJB2	8.10304	1.09845	34.7421	3.76395e-09	2.82953e-07	protein_coding
219699	UNC5B	3.08193	2.86362	34.7418	3.76469e-09	2.82953e-07	protein_coding
4640	MYO1A	5.26586	1.45548	34.7256	3.79609e-09	2.82953e-07	protein_coding
5199	CFP	5.26586	1.45548	34.7256	3.79609e-09	2.82953e-07	protein_coding
55879	GABRQ	5.26586	1.45548	34.7256	3.79609e-09	2.82953e-07	protein_coding
23627	PRND	3.17693	2.71547	34.6564	3.93351e-09	2.91715e-07	protein_coding
3386	ICAM4	3.59142	2.2524	34.5789	4.09314e-09	3.02028e-07	protein_coding
3373	HYAL1	2.96015	3.04654	34.5018	4.25853e-09	3.12661e-07	protein_coding
83715	ESPN	3.22806	2.62894	34.4554	4.3614e-09	3.18621e-07	protein_coding
160335	TMTC2	-2.34306	5.54427	34.1917	4.99412e-09	3.63038e-07	protein_coding
1917	EEF1A2	2.33359	5.69995	34.1775	5.03082e-09	3.63905e-07	protein_coding
1440	CSF3	4.15488	1.83291	34.1308	5.15296e-09	3.70912e-07	protein_coding
57159	TRIM54	5.23354	1.42651	34.0738	5.30605e-09	3.80068e-07	protein_coding
222698	NKAPL	8.06138	1.06119	33.9806	5.56645e-09	3.9109e-07	protein_coding
54544	CRCT1	8.06138	1.06119	33.9806	5.56645e-09	3.9109e-07	protein_coding
646029	LOC646029	8.06138	1.06119	33.9806	5.56645e-09	3.9109e-07	NA
6559	SLC12A3	8.06138	1.06119	33.9806	5.56645e-09	3.9109e-07	protein_coding
163071	ZNF114	2.90597	3.08433	33.9101	5.7717e-09	4.0358e-07	protein_coding
23650	TRIM29	2.57788	3.97229	33.8932	5.82203e-09	4.05169e-07	protein_coding
393	ARHGAP4	3.13516	2.67919	33.6439	6.61808e-09	4.58395e-07	protein_coding
80117	ARL14	4.12984	1.81069	33.5903	6.80297e-09	4.6899e-07	protein_coding
100533483	DYX1C1-CCPG1	-7.99207	0.969584	33.4713	7.23217e-09	4.96248e-07	processed_transcript
158809	MAGEB6	3.4282	2.31731	33.4572	7.28503e-09	4.97551e-07	protein_coding
401399	PRRT4	5.20047	1.39695	33.4154	7.44336e-09	5.0601e-07	protein_coding
3854	KRT6B	2.76467	3.32374	33.3524	7.68819e-09	5.20246e-07	protein_coding
57549	IGSF9	4.49825	1.61864	33.3024	7.88848e-09	5.31351e-07	protein_coding
100302652	GPR75-ASB3	8.01847	1.02295	33.2095	8.2745e-09	5.52285e-07	protein_coding
642569	TRIM53AP	8.01847	1.02295	33.2095	8.2745e-09	5.52285e-07	unprocessed_pseudogene
1847	DUSP5	2.32448	5.3266	33.1276	8.63059e-09	5.73446e-07	protein_coding
729083	LOC729083	3.41008	2.30148	33.0404	9.02613e-09	5.97026e-07	NA
10256	CNKSR1	3.85004	1.93973	33.0189	9.12691e-09	6.00985e-07	protein_coding
2707	GJB3	2.80972	3.15706	32.8414	9.99912e-09	6.55478e-07	protein_coding
6545	SLC7A4	2.83479	3.10302	32.8319	1.0048e-08	6.55753e-07	protein_coding
375033	PEAR1	3.51459	2.18495	32.8232	1.0093e-08	6.5578e-07	protein_coding
30014	SPANXA1	2.32599	5.18645	32.8145	1.01384e-08	6.55826e-07	protein_coding
1364	CLDN4	2.30943	5.33843	32.7776	1.03328e-08	6.65468e-07	protein_coding
1953	MEGF6	5.16662	1.36676	32.7501	1.04801e-08	6.69083e-07	protein_coding
3581	IL9R	5.16662	1.36676	32.7501	1.04801e-08	6.69083e-07	protein_coding
119395	CALHM3	3.39174	2.28547	32.6212	1.11985e-08	7.08786e-07	protein_coding
1469	CST1	3.39174	2.28547	32.6212	1.11985e-08	7.08786e-07	protein_coding
6289	SAA2	2.91407	2.91722	32.539	1.16824e-08	7.36244e-07	protein_coding
55065	SLC52A1	3.29168	2.37943	32.4792	1.20473e-08	7.55996e-07	protein_coding
11259	FILIP1L	7.97425	0.983655	32.4286	1.23651e-08	7.56539e-07	protein_coding
139804	RBMXL3	7.97425	0.983655	32.4286	1.23651e-08	7.56539e-07	protein_coding
388951	TSPYL6	7.97425	0.983655	32.4286	1.23651e-08	7.56539e-07	protein_coding
4586	MUC5AC	7.97425	0.983655	32.4286	1.23651e-08	7.56539e-07	protein_coding
4914	NTRK1	7.97425	0.983655	32.4286	1.23651e-08	7.56539e-07	protein_coding
51270	TFDP3	7.97425	0.983655	32.4286	1.23651e-08	7.56539e-07	protein_coding
723790	HIST2H2AA4	2.44255	4.26697	32.3837	1.26543e-08	7.67833e-07	protein_coding
8337	HIST2H2AA3	2.44255	4.26697	32.3837	1.26543e-08	7.67833e-07	protein_coding
83872	HMCN1	-2.21845	6.40158	32.2845	1.3317e-08	8.04718e-07	protein_coding
79094	CHAC1	2.32044	4.99464	32.155	1.42353e-08	8.56685e-07	protein_coding
148756	OVAAL	4.43951	1.5665	32.1002	1.46419e-08	8.77558e-07	lincRNA
55911	APOBR	5.13196	1.33593	32.0779	1.48112e-08	8.84094e-07	protein_coding
27303	RBMS3	-2.69325	3.25492	31.8564	1.66004e-08	9.86884e-07	protein_coding
7169	TPM2	2.21029	6.1189	31.6683	1.8288e-08	1.08283e-06	protein_coding
53831	GPR84	7.92863	0.943255	31.6377	1.85786e-08	1.08689e-06	protein_coding
84866	TMEM25	7.92863	0.943255	31.6377	1.85786e-08	1.08689e-06	protein_coding
9002	F2RL3	7.92863	0.943255	31.6377	1.85786e-08	1.08689e-06	protein_coding
57125	PLXDC1	3.45416	2.1322	31.4769	2.01828e-08	1.17605e-06	protein_coding
1382	CRABP2	2.49192	3.86327	31.4648	2.03093e-08	1.17874e-06	protein_coding
8522	GAS7	-2.1367	8.84763	31.4301	2.06755e-08	1.19527e-06	protein_coding
3242	HPD	5.09645	1.30442	31.3986	2.10127e-08	1.20488e-06	protein_coding
638	BIK	4.02512	1.71818	31.3842	2.11699e-08	1.20488e-06	protein_coding
80320	SP6	4.02512	1.71818	31.3842	2.11699e-08	1.20488e-06	protein_coding
80852	GRIP2	4.02512	1.71818	31.3842	2.11699e-08	1.20488e-06	protein_coding
84940	CORO6	2.46875	3.91652	31.2604	2.25632e-08	1.27922e-06	protein_coding
285429	DCAF4L1	3.15847	2.42445	31.2322	2.28932e-08	1.29294e-06	protein_coding
386758	ZNF582-AS1	3.31591	2.21958	30.9191	2.69015e-08	1.51349e-06	lincRNA
5176	SERPINF1	2.78252	2.97889	30.8908	2.72966e-08	1.52986e-06	protein_coding
53836	GPR87	4.37828	1.5124	30.8759	2.75063e-08	1.53575e-06	protein_coding
100316904	SAP25	3.14142	2.40975	30.8454	2.7943e-08	1.5438e-06	protein_coding
1158	CKM	7.88152	0.901682	30.8365	2.8071e-08	1.5438e-06	protein_coding
127707	KLHDC7A	7.88152	0.901682	30.8365	2.8071e-08	1.5438e-06	protein_coding
338440	ANO9	7.88152	0.901682	30.8365	2.8071e-08	1.5438e-06	protein_coding
1116	CHI3L1	2.83951	2.85355	30.7534	2.9299e-08	1.60532e-06	protein_coding
6657	SOX2	-2.75544	2.96387	30.7001	3.01153e-08	1.64391e-06	protein_coding
56667	MUC13	2.873	2.78655	30.6874	3.03124e-08	1.64854e-06	protein_coding
646	BNC1	2.63514	3.27629	30.6013	3.16884e-08	1.71702e-06	protein_coding
10331	B3GNT3	2.95331	2.6424	30.5676	3.22433e-08	1.74067e-06	protein_coding
5959	RDH5	3.72899	1.83352	30.4394	3.44452e-08	1.85272e-06	protein_coding
8437	RASAL1	2.50163	3.6286	30.3378	3.62978e-08	1.94524e-06	protein_coding
1026	CDKN1A	2.0902	9.65974	30.2974	3.70617e-08	1.97896e-06	protein_coding
140730	RIMS4	4.34666	1.48457	30.2553	3.78764e-08	2.00786e-06	protein_coding
5317	PKP1	4.34666	1.48457	30.2553	3.78764e-08	2.00786e-06	protein_coding
5224	PGAM2	2.70291	3.06639	30.24	3.81758e-08	2.01645e-06	protein_coding
345651	ACTBL2	2.51642	3.55	30.1592	3.9799e-08	2.09465e-06	protein_coding
654433	PAX8-AS1	2.49402	3.62225	30.1494	4.0001e-08	2.09777e-06	processed_transcript
8712	PAGE1	3.1836	2.28596	30.0442	4.22316e-08	2.20686e-06	protein_coding
4885	NPTX2	7.83283	0.858868	30.0247	4.26586e-08	2.21342e-06	protein_coding
653149	NBPF6	7.83283	0.858868	30.0247	4.26586e-08	2.21342e-06	protein_coding
1290	COL5A2	-2.09647	7.63115	29.9722	4.38288e-08	2.26024e-06	protein_coding
9022	CLIC3	2.8824	2.6922	29.9704	4.38687e-08	2.26024e-06	protein_coding
54507	ADAMTSL4	2.24057	4.88199	29.9242	4.49271e-08	2.30668e-06	protein_coding
152816	C4orf26	2.9236	2.61704	29.8851	4.58434e-08	2.34552e-06	protein_coding
91156	IGFN1	2.16769	5.61021	29.7976	4.7958e-08	2.44519e-06	protein_coding
23025	UNC13A	2.41542	3.83632	29.7331	4.95808e-08	2.51918e-06	protein_coding
257068	PLCXD2	3.16478	2.26978	29.6302	5.22831e-08	2.64733e-06	protein_coding
23550	PSD4	2.39545	3.89056	29.5929	5.33004e-08	2.68956e-06	protein_coding
2899	GRIK3	-2.51771	3.38425	29.4344	5.78423e-08	2.90876e-06	protein_coding
11341	SCRG1	-3.25533	2.0911	29.3238	6.124e-08	3.0691e-06	protein_coding
92745	SLC38A5	4.98435	1.2055	29.3171	6.14523e-08	3.06927e-06	protein_coding
353135	LCE1E	7.78243	0.814735	29.202	6.52131e-08	3.2351e-06	protein_coding
91646	TDRD12	7.78243	0.814735	29.202	6.52131e-08	3.2351e-06	protein_coding
57381	RHOJ	-2.6656	2.96351	29.1636	6.65181e-08	3.28873e-06	protein_coding
145270	PRIMA1	-2.81495	2.66434	29.1216	6.7976e-08	3.34953e-06	protein_coding
5493	PPL	2.28491	4.31609	29.0776	6.95362e-08	3.39654e-06	protein_coding
3689	ITGB2	2.55471	3.26848	29.076	6.95935e-08	3.39654e-06	protein_coding
22871	NLGN1	-4.30069	1.36482	29.0752	6.9624e-08	3.39654e-06	protein_coding
93099	DMKN	2.53455	3.30887	28.9758	7.32894e-08	3.56352e-06	protein_coding
341	APOC1	2.69807	2.90753	28.9034	7.60795e-08	3.68697e-06	protein_coding
27022	FOXD3	-2.19408	4.84015	28.832	7.89359e-08	3.81281e-06	protein_coding
441519	CT45A3	2.23581	4.53958	28.7738	8.13452e-08	3.9163e-06	protein_coding
342897	NCCRP1	4.94496	1.17095	28.6081	8.86093e-08	4.25209e-06	protein_coding
10045	SH2D3A	2.36836	3.7974	28.5732	9.02227e-08	4.31541e-06	protein_coding
1047	CLGN	2.65298	2.94909	28.4834	9.45069e-08	4.48423e-06	protein_coding
1843	DUSP1	2.15032	5.15907	28.4817	9.45902e-08	4.48423e-06	protein_coding
3965	LGALS9	3.03468	2.31829	28.4801	9.46683e-08	4.48423e-06	protein_coding
9119	KRT75	2.12572	5.42095	28.4281	9.7242e-08	4.59132e-06	protein_coding
100271835	LIMS3-LOC440895	7.7302	0.7692	28.3681	1.00306e-07	4.69073e-06	NA
2793	GNGT2	7.7302	0.7692	28.3681	1.00306e-07	4.69073e-06	protein_coding
374907	B3GNT8	7.7302	0.7692	28.3681	1.00306e-07	4.69073e-06	protein_coding
140469	MYO3B	-2.9737	2.33529	28.3435	1.01586e-07	4.73553e-06	protein_coding
727866	FAM156B	-7.68309	0.696625	28.2452	1.06881e-07	4.96658e-06	protein_coding
50486	G0S2	2.04716	6.82962	28.2069	1.09018e-07	5.04989e-06	protein_coding
115207	KCTD12	2.84654	2.55164	28.1509	1.12214e-07	5.1816e-06	protein_coding
55567	DNAH3	3.08691	2.20314	27.9508	1.24441e-07	5.72819e-06	protein_coding
5321	PLA2G4A	-2.40776	3.48143	27.906	1.27354e-07	5.84394e-06	protein_coding
4583	MUC2	4.90446	1.13555	27.8914	1.28317e-07	5.8698e-06	processed_transcript
221416	C6orf223	3.59685	1.71882	27.761	1.37269e-07	6.25979e-06	protein_coding
745	MYRF	2.36521	3.64194	27.715	1.40565e-07	6.37491e-06	protein_coding
113802	HENMT1	4.21276	1.36749	27.7137	1.40661e-07	6.37491e-06	protein_coding
51599	LSR	2.3549	3.67322	27.6745	1.43545e-07	6.48559e-06	protein_coding
3872	KRT17	2.06624	5.68481	27.4379	1.62221e-07	7.30693e-06	protein_coding
9540	TP53I3	2.02696	6.45025	27.3876	1.66496e-07	7.47655e-06	protein_coding
53905	DUOX1	3.82128	1.5404	27.3435	1.70339e-07	7.62578e-06	protein_coding
126549	ANKLE1	2.51467	3.11341	27.3154	1.72826e-07	7.7136e-06	protein_coding
653145	ANXA8	2.49391	3.15833	27.2524	1.78556e-07	7.94519e-06	protein_coding
344	APOC2	3.56891	1.69474	27.2129	1.82237e-07	8.0845e-06	protein_coding
113457	TUBA3D	4.86279	1.09925	27.1668	1.86636e-07	8.24567e-06	protein_coding
144406	WDR66	2.71822	2.65573	27.1631	1.86993e-07	8.24567e-06	protein_coding
8913	CACNA1G	4.17724	1.33667	27.0632	1.96911e-07	8.65699e-06	protein_coding
2619	GAS1	-2.14227	4.62003	27.0395	1.99339e-07	8.73761e-06	protein_coding
1263	PLK3	2.05451	5.50022	26.8638	2.18306e-07	9.54049e-06	protein_coding
100529144	CORO7-PAM16	7.61971	0.673545	26.6655	2.41904e-07	1.04782e-05	protein_coding
150365	MEI1	7.61971	0.673545	26.6655	2.41904e-07	1.04782e-05	protein_coding
2520	GAST	7.61971	0.673545	26.6655	2.41904e-07	1.04782e-05	protein_coding
11187	PKP3	2.40495	3.30946	26.6074	2.49292e-07	1.07665e-05	protein_coding
100532736	MINOS1-NBL1	2.93926	2.23735	26.4501	2.70434e-07	1.16453e-05	protein_coding
79098	C1orf116	2.61361	2.75282	26.337	2.86743e-07	1.23115e-05	protein_coding
10873	ME3	2.3718	3.33327	26.143	3.17044e-07	1.35728e-05	protein_coding
2125	EVPL	3.51134	1.64533	26.1042	3.23482e-07	1.38082e-05	protein_coding
1803	DPP4	2.43992	3.11374	26.021	3.37726e-07	1.43644e-05	protein_coding
5625	PRODH	2.74828	2.46901	26.0167	3.38469e-07	1.43644e-05	protein_coding
10202	DHRS2	1.98809	6.02295	26	3.41425e-07	1.44481e-05	protein_coding
2878	GPX3	2.05058	5.02803	25.8771	3.63855e-07	1.5353e-05	protein_coding
53833	IL20RB	3.1834	1.89936	25.8235	3.74113e-07	1.57406e-05	protein_coding
9001	HAP1	2.98326	2.11525	25.7972	3.79247e-07	1.57844e-05	protein_coding
284111	SLC13A5	7.56113	0.623211	25.7961	3.79453e-07	1.57844e-05	protein_coding
4050	LTB	7.56113	0.623211	25.7961	3.79453e-07	1.57844e-05	protein_coding
59272	ACE2	7.56113	0.623211	25.7961	3.79453e-07	1.57844e-05	protein_coding
283849	EXOC3L1	4.10348	1.27295	25.7434	3.89959e-07	1.61756e-05	protein_coding
127534	GJB4	4.77567	1.02378	25.6932	4.00236e-07	1.65086e-05	protein_coding
285	ANGPT2	4.77567	1.02378	25.6932	4.00236e-07	1.65086e-05	protein_coding
136288	C7orf57	3.31092	1.76643	25.6554	4.08145e-07	1.67408e-05	protein_coding
21	ABCA3	3.31092	1.76643	25.6554	4.08145e-07	1.67408e-05	protein_coding
3592	IL12A	2.68389	2.52506	25.5732	4.25903e-07	1.74205e-05	protein_coding
85455	DISP2	2.19257	3.91795	25.5567	4.2957e-07	1.74865e-05	protein_coding
251	ALPPL2	2.456	3.00002	25.5552	4.29898e-07	1.74865e-05	protein_coding
347365	ITIH6	-2.0702	4.66182	25.5467	4.318e-07	1.75154e-05	protein_coding
58	ACTA1	3.72427	1.45689	25.5376	4.33845e-07	1.75498e-05	protein_coding
1612	DAPK1	2.3461	3.26122	25.2658	4.9948e-07	2.00973e-05	protein_coding
2065	ERBB3	-1.91112	7.68835	25.2655	4.99558e-07	2.00973e-05	protein_coding
400578	KRT16P2	4.06514	1.24	25.0739	5.51733e-07	2.20805e-05	transcribed_unprocessed_pseudogene
55861	DBNDD2	2.13546	4.09486	25.0735	5.51863e-07	2.20805e-05	protein_coding
115703	ARHGAP33	-2.3681	3.10106	24.9655	5.83654e-07	2.32891e-05	protein_coding
135892	TRIM50	7.50006	0.571045	24.9142	5.99394e-07	2.34707e-05	protein_coding
165904	XIRP1	7.50006	0.571045	24.9142	5.99394e-07	2.34707e-05	protein_coding
2516	NR5A1	7.50006	0.571045	24.9142	5.99394e-07	2.34707e-05	protein_coding
254439	C11orf86	7.50006	0.571045	24.9142	5.99394e-07	2.34707e-05	protein_coding
390999	PRAMEF12	7.50006	0.571045	24.9142	5.99394e-07	2.34707e-05	protein_coding
3932	LCK	7.50006	0.571045	24.9142	5.99394e-07	2.34707e-05	protein_coding
85453	TSPYL5	7.50006	0.571045	24.9142	5.99394e-07	2.34707e-05	protein_coding
9235	IL32	1.94729	5.90699	24.896	6.05094e-07	2.36308e-05	protein_coding
3606	IL18	2.65077	2.49753	24.8744	6.11906e-07	2.38335e-05	protein_coding
4045	LSAMP	-2.35643	3.09151	24.7059	6.6779e-07	2.59414e-05	protein_coding
2788	GNG7	-2.29869	3.25311	24.6094	7.0207e-07	2.71752e-05	protein_coding
28513	CDH19	-2.13667	3.92104	24.6014	7.04995e-07	2.71752e-05	protein_coding
10053	AP1M2	3.25556	1.71946	24.6011	7.05103e-07	2.71752e-05	protein_coding
60598	KCNK15	2.32847	3.19396	24.5687	7.17069e-07	2.7564e-05	protein_coding
84176	MYH16	2.38926	3.01013	24.504	7.41539e-07	2.83942e-05	unitary_pseudogene
101101776	BMS1P17	-7.43289	0.481224	24.5015	7.42534e-07	2.83942e-05	transcribed_unprocessed_pseudogene
64663	SPANXC	2.42739	2.90861	24.4803	7.50716e-07	2.86325e-05	protein_coding
113730	KLHDC7B	3.42044	1.56786	24.409	7.7905e-07	2.95596e-05	protein_coding
285489	DOK7	3.42044	1.56786	24.409	7.7905e-07	2.95596e-05	protein_coding
5354	PLP1	-1.88102	7.36014	24.4031	7.81431e-07	2.95735e-05	protein_coding
9215	LARGE1	-2.06693	4.2748	24.3821	7.9e-07	2.9821e-05	protein_coding
11067	C10orf10	2.07797	4.219	24.3121	8.19237e-07	3.08331e-05	protein_coding
63910	SLC17A9	3.65576	1.3984	24.3079	8.21011e-07	3.08331e-05	protein_coding
10103	TSPAN1	2.39518	2.95016	24.2231	8.5799e-07	3.20578e-05	protein_coding
84775	ZNF607	2.39518	2.95016	24.2231	8.5799e-07	3.20578e-05	protein_coding
55466	DNAJA4	4.68294	0.944103	24.1861	8.74607e-07	3.25132e-05	protein_coding
8600	TNFSF11	4.68294	0.944103	24.1861	8.74607e-07	3.25132e-05	protein_coding
9507	ADAMTS4	1.89208	6.33371	24.0201	9.53367e-07	3.50984e-05	protein_coding
140432	RNF113B	7.43629	0.516907	24.0194	9.5371e-07	3.50984e-05	protein_coding
51237	MZB1	7.43629	0.516907	24.0194	9.5371e-07	3.50984e-05	protein_coding
653192	TRIM43B	7.43629	0.516907	24.0194	9.5371e-07	3.50984e-05	unprocessed_pseudogene
1472	CST4	2.36524	2.99053	23.9825	9.72133e-07	3.5687e-05	protein_coding
165	AEBP1	2.04813	4.30553	23.9639	9.81585e-07	3.59441e-05	protein_coding
374879	ZNF699	2.3827	2.93997	23.9541	9.86607e-07	3.60382e-05	protein_coding
94241	TP53INP1	1.99134	4.7432	23.9235	1.00241e-06	3.64542e-05	protein_coding
80119	PIF1	-2.32085	3.06251	23.9224	1.00296e-06	3.64542e-05	protein_coding
4001	LMNB1	-1.9056	5.82905	23.8758	1.02756e-06	3.72559e-05	protein_coding
9715	FAM131B	2.6922	2.30345	23.8449	1.04416e-06	3.77646e-05	protein_coding
3691	ITGB4	1.8813	6.23659	23.6834	1.13557e-06	4.09699e-05	protein_coding
56271	BEX4	2.21739	3.39529	23.6668	1.14543e-06	4.12241e-05	protein_coding
10082	GPC6	-1.94241	5.01176	23.4952	1.25225e-06	4.49585e-05	protein_coding
2824	GPM6B	-1.98208	4.5755	23.4145	1.30591e-06	4.67705e-05	protein_coding
4923	NTSR1	2.37546	2.86621	23.3694	1.33687e-06	4.7763e-05	protein_coding
3914	LAMB3	1.81975	9.06309	23.3295	1.36488e-06	4.86452e-05	protein_coding
221662	RBM24	2.23341	3.26996	23.3165	1.37414e-06	4.88567e-05	protein_coding
11178	LZTS1	-1.86615	6.14484	23.2816	1.39935e-06	4.96329e-05	protein_coding
8029	CUBN	-1.98893	4.46248	23.2738	1.40502e-06	4.97142e-05	protein_coding
9635	CLCA2	2.20648	3.34188	23.2053	1.45598e-06	5.13932e-05	protein_coding
6450	SH3BGR	2.46646	2.63145	23.2004	1.4597e-06	5.14009e-05	protein_coding
10076	PTPRU	1.93839	4.92603	23.1679	1.48451e-06	5.21498e-05	protein_coding
1031	CDKN2C	-1.94172	4.84982	23.1617	1.48936e-06	5.21951e-05	protein_coding
9472	AKAP6	-2.14097	3.54398	23.1415	1.50508e-06	5.26204e-05	protein_coding
4193	MDM2	1.8156	8.44163	23.1315	1.5129e-06	5.27681e-05	protein_coding
100008587	RNA5-8S5	7.36957	0.460644	23.1113	1.52893e-06	5.28254e-05	rRNA
414763	BMS1P18	7.36957	0.460644	23.1113	1.52893e-06	5.28254e-05	NA
54209	TREM2	7.36957	0.460644	23.1113	1.52893e-06	5.28254e-05	protein_coding
90952	ESAM	7.36957	0.460644	23.1113	1.52893e-06	5.28254e-05	protein_coding
100528007	BORCS7-ASMT	-2.61568	2.28501	23.0537	1.57537e-06	5.43021e-05	protein_coding
5753	PTK6	3.94359	1.13635	23.0265	1.59788e-06	5.4949e-05	protein_coding
375449	MAST4	2.13601	3.57193	22.9962	1.62324e-06	5.56907e-05	protein_coding
54457	TAF7L	2.30146	3.00071	22.9891	1.62921e-06	5.57653e-05	protein_coding
6660	SOX5	-2.09227	3.70777	22.9007	1.70589e-06	5.82543e-05	protein_coding
57167	SALL4	3.02622	1.76706	22.8282	1.7715e-06	6.03545e-05	protein_coding
387509	GPR153	1.98308	4.37603	22.8187	1.78028e-06	6.05129e-05	protein_coding
164832	LONRF2	-1.90931	5.00902	22.7634	1.83224e-06	6.21352e-05	protein_coding
26	AOC1	2.82438	1.98238	22.6786	1.91484e-06	6.47868e-05	protein_coding
353132	LCE1B	4.58384	0.859739	22.6444	1.94932e-06	6.58017e-05	protein_coding
4773	NFATC2	-1.81647	6.58658	22.4678	2.13697e-06	7.19707e-05	protein_coding
4486	MST1R	2.11108	3.55202	22.449	2.15795e-06	7.2511e-05	protein_coding
132671	SPATA18	1.87405	5.31958	22.4436	2.16409e-06	7.25515e-05	protein_coding
43	ACHE	3.54649	1.30592	22.4238	2.18643e-06	7.29671e-05	protein_coding
643977	FLJ32255	3.54649	1.30592	22.4238	2.18643e-06	7.29671e-05	NA
729359	PLIN4	1.97005	4.30601	22.3577	2.26307e-06	7.53536e-05	protein_coding
5724	PTAFR	3.90068	1.10006	22.3307	2.29512e-06	7.61527e-05	protein_coding
10411	RAPGEF3	2.56799	2.31975	22.3287	2.29744e-06	7.61527e-05	protein_coding
2537	IFI6	1.83936	5.76834	22.2558	2.38632e-06	7.89206e-05	protein_coding
2207	FCER1G	2.72712	2.06036	22.2254	2.42446e-06	8.00018e-05	protein_coding
83696	TRAPPC9	-1.96999	4.2187	22.2165	2.43566e-06	8.0191e-05	protein_coding
6273	S100A2	1.95997	4.29807	22.1307	2.54708e-06	8.36717e-05	protein_coding
7832	BTG2	1.85252	5.40423	22.0922	2.59866e-06	8.49983e-05	protein_coding
2042	EPHA3	-2.39375	2.58372	22.0919	2.59904e-06	8.49983e-05	protein_coding
377007	KLHL30	3.28957	1.4576	22.0876	2.60488e-06	8.50003e-05	protein_coding
100288637	LOC100288637	-2.29377	2.79666	21.9065	2.86267e-06	9.32051e-05	NA
633	BGN	2.59284	2.22163	21.8883	2.8899e-06	9.38835e-05	protein_coding
256979	SUN3	4.53162	0.815619	21.8601	2.93266e-06	9.50623e-05	protein_coding
80326	WNT10A	2.15414	3.25391	21.8529	2.9437e-06	9.52098e-05	protein_coding
147947	ZNF542P	1.8305	5.58638	21.8453	2.95538e-06	9.53775e-05	transcribed_unprocessed_pseudogene
330	BIRC3	1.80821	6.02421	21.816	3.0008e-06	9.66311e-05	protein_coding
79891	ZNF671	2.96978	1.7201	21.8041	3.01956e-06	9.70225e-05	protein_coding
127845	GOLT1A	2.70408	2.04139	21.7908	3.04059e-06	9.74847e-05	protein_coding
200523	TEX37	3.50815	1.27371	21.7851	3.04954e-06	9.75586e-05	protein_coding
10900	RUNDC3A	2.45853	2.44129	21.7406	3.1212e-06	9.96343e-05	protein_coding
26002	MOXD1	-1.82804	5.50389	21.733	3.13346e-06	9.98087e-05	protein_coding
51481	VCX3A	1.78597	6.49638	21.686	3.21126e-06	0.000102065	protein_coding
285973	ATG9B	2.08077	3.49033	21.6333	3.30074e-06	0.000103621	protein_coding
101929128	LOC101929128	3.85646	1.06283	21.6281	3.30961e-06	0.000103621	NA
127294	MYOM3	3.85646	1.06283	21.6281	3.30961e-06	0.000103621	protein_coding
128434	VSTM2L	3.85646	1.06283	21.6281	3.30961e-06	0.000103621	protein_coding
1768	DNAH6	3.85646	1.06283	21.6281	3.30961e-06	0.000103621	protein_coding
201516	ZSCAN4	3.85646	1.06283	21.6281	3.30961e-06	0.000103621	protein_coding
51208	CLDN18	3.85646	1.06283	21.6281	3.30961e-06	0.000103621	protein_coding
2232	FDXR	1.77316	6.84811	21.6035	3.35248e-06	0.00010474	protein_coding
1123	CHN1	-1.80314	5.8621	21.5815	3.39099e-06	0.000105718	protein_coding
100874392	ANKRD20A12P	1.8322	5.30596	21.5085	3.52261e-06	0.000109589	NA
3290	HSD11B1	3.25491	1.42866	21.4962	3.54528e-06	0.000109829	protein_coding
8740	TNFSF14	3.25491	1.42866	21.4962	3.54528e-06	0.000109829	protein_coding
3489	IGFBP6	1.76518	6.78437	21.3872	3.75261e-06	0.000116007	protein_coding
51316	PLAC8	2.83537	1.81314	21.2788	3.97098e-06	0.000122243	protein_coding
844	CASQ1	2.83537	1.81314	21.2788	3.97098e-06	0.000122243	protein_coding
80095	ZNF606	2.37038	2.55338	21.2619	4.00616e-06	0.000123068	protein_coding
11262	SP140	3.46876	1.24077	21.141	4.26689e-06	0.000130531	protein_coding
151176	ERFE	3.46876	1.24077	21.141	4.26689e-06	0.000130531	protein_coding
5909	RAP1GAP	2.06997	3.40354	21.069	4.43039e-06	0.000134847	protein_coding
5266	PI3	4.47743	0.770096	21.0668	4.43552e-06	0.000134847	protein_coding
6795	AURKC	4.47743	0.770096	21.0668	4.43552e-06	0.000134847	protein_coding
3306	HSPA2	2.0289	3.55919	20.9788	4.64387e-06	0.000140708	protein_coding
7277	TUBA4A	1.75048	6.64694	20.9773	4.64748e-06	0.000140708	protein_coding
10089	KCNK7	3.81084	1.0246	20.9188	4.79168e-06	0.000144479	protein_coding
51816	CECR1	3.81084	1.0246	20.9188	4.79168e-06	0.000144479	protein_coding
11156	PTP4A3	3.2194	1.39912	20.9004	4.83789e-06	0.000145573	protein_coding
8970	HIST1H2BJ	3.04314	1.54177	20.7942	5.11389e-06	0.000153563	protein_coding
259307	IL4I1	2.17852	2.96132	20.769	5.18148e-06	0.000155275	protein_coding
1591	CYP24A1	2.31631	2.59337	20.7379	5.2662e-06	0.000157493	protein_coding
1436	CSF1R	2.52977	2.1702	20.6929	5.39147e-06	0.000160911	protein_coding
84695	LOXL3	-1.71261	8.1958	20.6802	5.4273e-06	0.000161652	protein_coding
83879	CDCA7	-1.91333	4.06708	20.6578	5.49117e-06	0.000163224	protein_coding
3560	IL2RB	2.57705	2.07962	20.5806	5.71724e-06	0.0001696	protein_coding
9839	ZEB2	-1.76955	5.59338	20.5609	5.77643e-06	0.00017101	protein_coding
1298	COL9A2	2.09101	3.20374	20.536	5.85203e-06	0.0001729	protein_coding
23452	ANGPTL2	2.63268	1.98295	20.4738	6.04526e-06	0.00017825	protein_coding
7133	TNFRSF1B	2.00339	3.5391	20.4409	6.15006e-06	0.000180977	protein_coding
26049	FAM169A	1.93385	3.88245	20.378	6.35563e-06	0.000186652	protein_coding
5798	PTPRN	1.74662	5.8711	20.312	6.57871e-06	0.000192818	protein_coding
2769	GNA15	3.18299	1.36896	20.3002	6.61935e-06	0.000193623	protein_coding
147658	ZNF534	4.42113	0.723079	20.2642	6.74505e-06	0.00019574	protein_coding
242	ALOX12B	4.42113	0.723079	20.2642	6.74505e-06	0.00019574	protein_coding
390940	PINLYP	4.42113	0.723079	20.2642	6.74505e-06	0.00019574	protein_coding
50944	SHANK1	4.42113	0.723079	20.2642	6.74505e-06	0.00019574	protein_coding
51513	ETV7	3.76374	0.985331	20.2026	6.96573e-06	0.000201745	protein_coding
10871	CD300C	2.55401	2.06091	20.1591	7.1262e-06	0.000205986	protein_coding
8972	MGAM	-1.72279	6.17097	20.0716	7.45954e-06	0.000215198	protein_coding
4113	MAGEB2	1.81082	4.64686	19.9336	8.01791e-06	0.000230491	protein_coding
2081	ERN1	1.90143	3.93523	19.9329	8.02102e-06	0.000230491	protein_coding
79961	DENND2D	3.38659	1.17252	19.8367	8.43479e-06	0.000241907	protein_coding
9668	ZNF432	1.81374	4.54221	19.7777	8.69915e-06	0.000249002	protein_coding
1674	DES	2.5306	2.04195	19.7356	8.89292e-06	0.000254054	protein_coding
27289	RND1	3.14564	1.33815	19.6956	9.08109e-06	0.000257924	protein_coding
8351	HIST1H3D	3.14564	1.33815	19.6956	9.08109e-06	0.000257924	protein_coding
83546	RTBDN	3.14564	1.33815	19.6956	9.08109e-06	0.000257924	protein_coding
25891	PAMR1	2.97623	1.48667	19.673	9.18919e-06	0.00026049	protein_coding
23491	CES3	2.34768	2.35183	19.6171	9.46185e-06	0.000267252	protein_coding
64129	TINAGL1	1.67275	7.54395	19.6166	9.46413e-06	0.000267252	protein_coding
1363	CPE	1.74039	5.34407	19.6019	9.53737e-06	0.000268674	protein_coding
91948	LINC00923	1.78775	4.71478	19.5992	9.55108e-06	0.000268674	lincRNA
2921	CXCL3	3.71504	0.944952	19.4796	1.01681e-05	0.000285486	protein_coding
2041	EPHA1	4.36254	0.674467	19.4523	1.03144e-05	0.000287393	protein_coding
5739	PTGIR	4.36254	0.674467	19.4523	1.03144e-05	0.000287393	protein_coding
6580	SLC22A1	4.36254	0.674467	19.4523	1.03144e-05	0.000287393	protein_coding
80177	MYCT1	4.36254	0.674467	19.4523	1.03144e-05	0.000287393	protein_coding
152404	IGSF11	-2.84485	1.5401	19.3841	1.06891e-05	0.000297271	protein_coding
729737	LOC729737	2.05491	3.07869	19.3589	1.08316e-05	0.000300663	NA
129025	ZNF280A	2.03951	3.11568	19.2779	1.13006e-05	0.000313092	protein_coding
9050	PSTPIP2	2.1522	2.75478	19.2552	1.14357e-05	0.000316237	protein_coding
27165	GLS2	2.81819	1.59549	19.1881	1.18449e-05	0.000326938	protein_coding
201625	DNAH12	3.34369	1.13714	19.1764	1.19176e-05	0.000328327	protein_coding
85315	PAQR8	-1.93493	3.48608	19.1687	1.19659e-05	0.000329039	protein_coding
79993	ELOVL7	2.23301	2.52683	19.1396	1.21495e-05	0.000333465	protein_coding
8000	PSCA	2.04305	3.06938	19.1243	1.22479e-05	0.000335536	protein_coding
477	ATP1A2	2.94157	1.45831	19.1069	1.23599e-05	0.000337347	protein_coding
64218	SEMA4A	2.94157	1.45831	19.1069	1.23599e-05	0.000337347	protein_coding
27040	LAT	3.1073	1.30667	19.0866	1.2492e-05	0.00033969	protein_coding
4110	MAGEA11	3.1073	1.30667	19.0866	1.2492e-05	0.00033969	protein_coding
8347	HIST1H2BC	2.44113	2.09863	19.0748	1.25694e-05	0.000341163	protein_coding
3569	IL6	1.67624	6.15733	19.0302	1.28664e-05	0.00034858	protein_coding
5678	PSG9	2.20167	2.58074	19.0104	1.30008e-05	0.000351573	protein_coding
79986	ZNF702P	2.61841	1.81376	18.9669	1.33004e-05	0.000358938	transcribed_processed_pseudogene
6855	SYP	2.04684	3.02154	18.9638	1.33221e-05	0.000358938	protein_coding
5054	SERPINE1	1.62934	9.31143	18.9497	1.34209e-05	0.000360938	protein_coding
6703	SPRR2D	2.30875	2.32073	18.8989	1.37835e-05	0.000370012	protein_coding
441521	CT45A5	2.17302	2.63271	18.8929	1.38269e-05	0.000370499	protein_coding
9945	GFPT2	1.70212	5.35791	18.8226	1.43458e-05	0.000383703	protein_coding
23397	NCAPH	-1.68189	5.68839	18.7896	1.45958e-05	0.000389681	protein_coding
9832	JAKMIP2	-1.95607	3.28488	18.7696	1.47496e-05	0.000393073	protein_coding
2709	GJB5	3.66464	0.903402	18.7496	1.49053e-05	0.000393244	protein_coding
283897	C16orf54	3.66464	0.903402	18.7496	1.49053e-05	0.000393244	protein_coding
55753	OGDHL	3.66464	0.903402	18.7496	1.49053e-05	0.000393244	protein_coding
57121	LPAR5	3.66464	0.903402	18.7496	1.49053e-05	0.000393244	protein_coding
8339	HIST1H2BG	3.66464	0.903402	18.7496	1.49053e-05	0.000393244	protein_coding
80022	MYO15B	2.26805	2.38275	18.7482	1.49167e-05	0.000393244	protein_coding
80036	TRPM3	-3.68157	0.837736	18.7355	1.5016e-05	0.000394444	protein_coding
8707	B3GALT2	-3.68157	0.837736	18.7355	1.5016e-05	0.000394444	protein_coding
4324	MMP15	-1.6463	6.69629	18.7278	1.50767e-05	0.000395333	protein_coding
3909	LAMA3	1.72857	4.86375	18.6697	1.55432e-05	0.000406838	protein_coding
25984	KRT23	4.30147	0.624147	18.6309	1.58627e-05	0.000412991	protein_coding
55800	SCN3B	4.30147	0.624147	18.6309	1.58627e-05	0.000412991	protein_coding
79935	CNTD2	4.30147	0.624147	18.6309	1.58627e-05	0.000412991	protein_coding
5743	PTGS2	2.23143	2.44221	18.6138	1.60061e-05	0.000415989	protein_coding
6303	SAT1	1.67837	5.59569	18.5927	1.61837e-05	0.000419861	protein_coding
136853	SSC4D	2.90606	1.42938	18.5371	1.66625e-05	0.00043152	protein_coding
55273	TMEM100	-1.84217	3.7964	18.5305	1.67205e-05	0.000431701	protein_coding
10752	CHL1	-1.9877	3.09909	18.5296	1.67283e-05	0.000431701	protein_coding
79413	ZBED2	3.29947	1.10086	18.5108	1.68945e-05	0.000434463	protein_coding
93429	LOC93429	3.29947	1.10086	18.5108	1.68945e-05	0.000434463	NA
5330	PLCB2	2.59046	1.79121	18.4922	1.70601e-05	0.000436692	protein_coding
5274	SERPINI1	2.13115	2.67059	18.492	1.70617e-05	0.000436692	protein_coding
57521	RPTOR	-1.64828	6.20479	18.4911	1.70704e-05	0.000436692	protein_coding
5645	PRSS2	2.36192	2.15317	18.4793	1.71762e-05	0.000438503	protein_coding
83719	YPEL3	1.94285	3.30386	18.4751	1.72142e-05	0.000438503	protein_coding
4129	MAOB	3.06791	1.27447	18.4732	1.72307e-05	0.000438503	protein_coding
1793	DOCK1	-1.67099	5.56726	18.4446	1.74916e-05	0.000444372	protein_coding
489	ATP2A3	1.87623	3.60623	18.4283	1.76415e-05	0.000447405	protein_coding
114907	FBXO32	1.65032	6.06372	18.4126	1.77879e-05	0.00045034	protein_coding
3006	HIST1H1C	1.67339	5.48887	18.3786	1.81079e-05	0.000457652	protein_coding
284371	ZNF841	1.66892	5.53055	18.3305	1.85705e-05	0.000468539	protein_coding
7980	TFPI2	1.67848	5.34841	18.326	1.8615e-05	0.000468855	protein_coding
5098	PCDHGC3	-1.61179	7.56866	18.2981	1.88893e-05	0.00047495	protein_coding
6405	SEMA3F	2.14065	2.60717	18.2867	1.90028e-05	0.000476988	protein_coding
144811	LACC1	1.72777	4.61232	18.22	1.96805e-05	0.000493154	protein_coding
84707	BEX2	1.95459	3.18723	18.2016	1.98707e-05	0.000497071	protein_coding
650	BMP2	1.67086	5.34264	18.1638	2.0269e-05	0.000506175	protein_coding
1770	DNAH9	-1.80818	3.87	18.1232	2.07058e-05	0.000516203	protein_coding
3787	KCNS1	2.75279	1.54245	18.1199	2.07427e-05	0.000516247	protein_coding
55930	MYO5C	2.43297	1.96351	18.0231	2.18236e-05	0.000541976	protein_coding
55714	TENM3	-1.61094	6.80345	18.0208	2.18503e-05	0.000541976	protein_coding
3384	ICAM2	3.61241	0.860611	18.0128	2.19426e-05	0.000543349	protein_coding
6853	SYN1	1.99671	2.98237	17.9954	2.21444e-05	0.000547422	protein_coding
728269	MAGEA9B	2.12418	2.59423	17.9824	2.22958e-05	0.000549608	protein_coding
29965	CDIP1	1.67749	5.08983	17.9814	2.23077e-05	0.000549608	protein_coding
51440	HPCAL4	3.02741	1.24154	17.8556	2.38319e-05	0.000585198	protein_coding
54549	SDK2	3.02741	1.24154	17.8556	2.38319e-05	0.000585198	protein_coding
10148	EBI3	2.16273	2.47128	17.8431	2.39889e-05	0.000588068	protein_coding
57662	CAMSAP3	3.25385	1.06364	17.8398	2.403e-05	0.000588095	protein_coding
81553	FAM49A	2.24832	2.27278	17.8122	2.43814e-05	0.000595702	protein_coding
9074	CLDN6	4.23771	0.571994	17.8	2.45383e-05	0.00059854	protein_coding
23224	SYNE2	-1.68912	4.7188	17.7099	2.57289e-05	0.000626538	protein_coding
1959	EGR2	2.03631	2.79002	17.7038	2.58109e-05	0.000627496	protein_coding
375616	KCP	2.31692	2.11739	17.6911	2.59841e-05	0.000628583	protein_coding
8187	ZNF239	2.31692	2.11739	17.6911	2.59841e-05	0.000628583	protein_coding
8705	B3GALT4	2.31692	2.11739	17.6911	2.59841e-05	0.000628583	protein_coding
169611	OLFML2A	-1.57954	7.81777	17.665	2.63428e-05	0.000636213	protein_coding
340485	ACER2	2.01824	2.83508	17.6486	2.65711e-05	0.000640674	protein_coding
259232	NALCN	-2.11211	2.51318	17.5913	2.73835e-05	0.00065918	protein_coding
1306	COL15A1	-1.58094	7.37348	17.5854	2.74687e-05	0.000660147	protein_coding
58191	CXCL16	1.92094	3.16117	17.5525	2.7948e-05	0.00067057	protein_coding
57619	SHROOM3	1.69539	4.57324	17.5238	2.83733e-05	0.000679664	protein_coding
8291	DYSF	1.77661	3.88879	17.5092	2.85921e-05	0.000683788	protein_coding
2348	FOLR1	1.90033	3.23026	17.4897	2.88866e-05	0.000689709	protein_coding
55872	PBK	-1.62657	5.49879	17.4675	2.9226e-05	0.000696679	protein_coding
116987	AGAP1	-1.63925	5.22816	17.4322	2.97743e-05	0.000708599	protein_coding
3856	KRT8	1.55383	8.99699	17.2837	3.21931e-05	0.000764924	protein_coding
25833	POU2F3	3.55823	0.816503	17.2691	3.24425e-05	0.000767126	protein_coding
3664	IRF6	3.55823	0.816503	17.2691	3.24425e-05	0.000767126	protein_coding
51207	DUSP13	3.55823	0.816503	17.2691	3.24425e-05	0.000767126	protein_coding
5376	PMP22	-1.56614	7.24065	17.2347	3.30339e-05	0.000776545	protein_coding
1396	CRIP1	2.98575	1.20783	17.2337	3.30523e-05	0.000776545	protein_coding
22875	ENPP4	2.98575	1.20783	17.2337	3.30523e-05	0.000776545	protein_coding
55287	TMEM40	2.98575	1.20783	17.2337	3.30523e-05	0.000776545	protein_coding
3090	HIC1	2.12627	2.44267	17.1892	3.38356e-05	0.000793677	protein_coding
63895	PIEZO2	-1.64093	4.9868	17.1643	3.42822e-05	0.000800611	protein_coding
8633	UNC5C	-1.97269	2.84098	17.1642	3.42845e-05	0.000800611	protein_coding
2153	F5	3.20674	1.02543	17.1636	3.42947e-05	0.000800611	protein_coding
27113	BBC3	1.73256	4.05995	17.1488	3.45625e-05	0.000805581	protein_coding
347689	SOX2-OT	-3.56665	0.744009	17.1357	3.48014e-05	0.000809864	sense_overlapping
1373	CPS1	-1.82043	3.46353	17.1166	3.51536e-05	0.000816765	protein_coding
27074	LAMP3	2.20658	2.23989	17.0818	3.58033e-05	0.000830545	protein_coding
4939	OAS2	1.62785	5.14039	17.0623	3.61728e-05	0.000837793	protein_coding
389602	LOC389602	2.68428	1.48737	17.0396	3.6608e-05	0.000846538	NA
1636	ACE	1.94477	2.94211	17.0189	3.70089e-05	0.000854462	protein_coding
6690	SPINK1	4.17099	0.517871	16.9595	3.81867e-05	0.000878892	protein_coding
8456	FOXN1	4.17099	0.517871	16.9595	3.81867e-05	0.000878892	protein_coding
93145	OLFM2	2.13726	2.36809	16.9243	3.88997e-05	0.000893902	protein_coding
1647	GADD45A	1.57403	6.09473	16.8578	4.02865e-05	0.000924104	protein_coding
150864	FAM117B	-1.79172	3.53491	16.8553	4.03399e-05	0.000924104	protein_coding
27076	LYPD3	1.62832	4.95904	16.8374	4.07219e-05	0.000931402	protein_coding
3680	ITGA9	-1.77242	3.6359	16.8265	4.09572e-05	0.000935328	protein_coding
56975	FAM20C	-1.53594	8.24958	16.821	4.10752e-05	0.000936566	protein_coding
51203	NUSAP1	-1.56871	6.12295	16.7882	4.17934e-05	0.000951464	protein_coding
3768	KCNJ12	2.56759	1.59617	16.7755	4.20738e-05	0.000956365	protein_coding
4036	LRP2	-2.23478	2.08782	16.7671	4.22589e-05	0.000959088	protein_coding
5055	SERPINB2	1.57941	5.72614	16.6954	4.38881e-05	0.000994525	protein_coding
28951	TRIB2	-1.56155	6.17865	16.677	4.43156e-05	0.00100267	protein_coding
6676	SPAG4	1.99444	2.69585	16.6443	4.50849e-05	0.0010185	protein_coding
3665	IRF7	1.65256	4.52629	16.6307	4.54109e-05	0.00102429	protein_coding
4155	MBP	-1.63884	4.64274	16.6215	4.56315e-05	0.00102769	protein_coding
597	BCL2A1	-2.05635	2.46971	16.5907	4.63772e-05	0.00104288	protein_coding
6904	TBCD	-1.55265	6.3219	16.5779	4.66917e-05	0.00104835	protein_coding
146909	KIF18B	-1.56703	5.82076	16.5471	4.74556e-05	0.00106387	protein_coding
5143	PDE4C	1.73061	3.82917	16.5391	4.76561e-05	0.00106674	protein_coding
3549	IHH	3.50192	0.770992	16.5185	4.81768e-05	0.00107512	protein_coding
54762	GRAMD1C	3.50192	0.770992	16.5185	4.81768e-05	0.00107512	protein_coding
100507410	C1QTNF1-AS1	2.24668	2.06201	16.4983	4.86929e-05	0.00108499	antisense
91828	EXOC3L4	3.15804	0.986169	16.4821	4.91104e-05	0.00109263	protein_coding
6330	SCN4B	2.39445	1.79183	16.4101	5.10132e-05	0.00113325	protein_coding
80723	SLC35G2	1.78326	3.47084	16.4056	5.11331e-05	0.00113369	protein_coding
9779	TBC1D5	-1.55353	6.00062	16.4036	5.11873e-05	0.00113369	protein_coding
1958	EGR1	1.59496	5.11576	16.3922	5.14979e-05	0.00113885	protein_coding
4288	MKI67	-1.51716	7.95912	16.3836	5.1732e-05	0.00114231	protein_coding
57834	CYP4F11	1.9787	2.68368	16.3629	5.22999e-05	0.00115311	protein_coding
5587	PRKD1	-1.88026	2.97007	16.3015	5.40216e-05	0.00118929	protein_coding
26256	CABYR	2.32824	1.88053	16.2825	5.4567e-05	0.00119949	protein_coding
8493	PPM1D	1.56709	5.52619	16.2784	5.46847e-05	0.00120028	protein_coding
126820	WDR63	2.06978	2.39867	16.2018	5.69404e-05	0.00124793	protein_coding
55512	SMPD3	2.27157	1.96408	16.1803	5.75896e-05	0.00126028	protein_coding
23236	PLCB1	-1.85395	3.04047	16.1697	5.79137e-05	0.00126548	protein_coding
6573	SLC19A1	-1.56223	5.4436	16.1364	5.89409e-05	0.00128602	protein_coding
1043	CD52	4.10104	0.461622	16.1092	5.97913e-05	0.00129114	protein_coding
118471	PRAP1	4.10104	0.461622	16.1092	5.97913e-05	0.00129114	protein_coding
154197	PNLDC1	4.10104	0.461622	16.1092	5.97913e-05	0.00129114	protein_coding
343578	ARHGAP40	4.10104	0.461622	16.1092	5.97913e-05	0.00129114	protein_coding
4112	MAGEB1	4.10104	0.461622	16.1092	5.97913e-05	0.00129114	protein_coding
51225	ABI3	4.10104	0.461622	16.1092	5.97913e-05	0.00129114	protein_coding
6511	SLC1A6	4.10104	0.461622	16.1092	5.97913e-05	0.00129114	protein_coding
81563	C1orf21	-1.55929	5.3535	15.9933	6.35671e-05	0.00137066	protein_coding
91526	ANKRD44	-1.76119	3.41845	15.9869	6.37823e-05	0.00137289	protein_coding
2173	FABP7	-2.15306	2.12508	15.9847	6.38573e-05	0.00137289	protein_coding
353500	BMP8A	2.89862	1.13794	15.9775	6.40998e-05	0.00137407	protein_coding
885	CCK	2.89862	1.13794	15.9775	6.40998e-05	0.00137407	protein_coding
8744	TNFSF9	1.49126	8.18722	15.8839	6.73478e-05	0.0014416	protein_coding
55010	PARPBP	-1.64117	4.19453	15.8659	6.79946e-05	0.00145332	protein_coding
1839	HBEGF	1.54302	5.57698	15.8532	6.84523e-05	0.00146098	protein_coding
27237	ARHGEF16	2.30083	1.85901	15.8432	6.88134e-05	0.00146231	protein_coding
3860	KRT13	2.30083	1.85901	15.8432	6.88134e-05	0.00146231	protein_coding
9034	CCRL2	2.30083	1.85901	15.8432	6.88134e-05	0.00146231	protein_coding
170958	ZNF525	1.79632	3.23087	15.8285	6.93495e-05	0.00147157	protein_coding
2675	GFRA2	-3.12577	0.881554	15.7978	7.04841e-05	0.00149088	protein_coding
400629	TEX19	3.10764	0.945801	15.7956	7.05664e-05	0.00149088	protein_coding
6572	SLC18A3	3.10764	0.945801	15.7956	7.05664e-05	0.00149088	protein_coding
54587	MXRA8	1.85529	2.97311	15.7929	7.06654e-05	0.00149088	protein_coding
256302	NATD1	1.61806	4.39363	15.7619	7.18331e-05	0.00150956	protein_coding
3039	HBA1	3.44334	0.723988	15.7612	7.18595e-05	0.00150956	protein_coding
340359	KLHL38	3.44334	0.723988	15.7612	7.18595e-05	0.00150956	protein_coding
83943	IMMP2L	-1.96864	2.54057	15.7315	7.29977e-05	0.00153128	protein_coding
7097	TLR2	2.19787	2.02386	15.6966	7.43566e-05	0.00155756	protein_coding
2134	EXTL1	-1.52269	5.8417	15.685	7.48154e-05	0.00156494	protein_coding
4685	NCAM2	-2.10161	2.17949	15.6507	7.61841e-05	0.00158744	protein_coding
596	BCL2	-2.10161	2.17949	15.6507	7.61841e-05	0.00158744	protein_coding
8850	KAT2B	-1.50856	6.23833	15.6499	7.62151e-05	0.00158744	protein_coding
7718	ZNF165	2.71407	1.27523	15.6361	7.67731e-05	0.00159679	protein_coding
4599	MX1	1.61939	4.29634	15.6087	7.78939e-05	0.0016177	protein_coding
7262	PHLDA2	1.56025	5.01199	15.6062	7.79987e-05	0.0016177	protein_coding
57597	BAHCC1	-1.58616	4.6162	15.5969	7.83848e-05	0.00162342	protein_coding
1999	ELF3	1.62169	4.26375	15.5887	7.87238e-05	0.00162814	protein_coding
57822	GRHL3	2.08654	2.2404	15.5782	7.91608e-05	0.00163258	protein_coding
64063	PRSS22	2.08654	2.2404	15.5782	7.91608e-05	0.00163258	protein_coding
1594	CYP27B1	2.05724	2.30591	15.5559	8.01026e-05	0.00164969	protein_coding
2643	GCH1	1.72712	3.49242	15.5486	8.041e-05	0.0016537	protein_coding
2196	FAT2	1.88722	2.79079	15.5271	8.13326e-05	0.00167033	protein_coding
100996447	LOC100996447	-3.44179	0.643818	15.5052	8.22782e-05	0.00168739	NA
8578	SCARF1	2.33571	1.74567	15.486	8.31207e-05	0.00170229	protein_coding
64651	CSRNP1	1.53351	5.3688	15.4821	8.32885e-05	0.00170335	protein_coding
28227	PPP2R3B	-1.81447	3.01042	15.4527	8.45966e-05	0.0017277	protein_coding
7633	ZNF79	1.60574	4.33614	15.4375	8.52786e-05	0.00173921	protein_coding
4582	MUC1	1.56141	4.8431	15.4149	8.63033e-05	0.00175767	protein_coding
85236	HIST1H2BK	1.49889	6.16647	15.4037	8.68195e-05	0.00176373	protein_coding
283229	CRACR2B	2.57501	1.40057	15.398	8.70814e-05	0.00176373	protein_coding
7757	ZNF208	2.57501	1.40057	15.398	8.70814e-05	0.00176373	protein_coding
7851	MALL	2.57501	1.40057	15.398	8.70814e-05	0.00176373	protein_coding
55766	H2AFJ	1.795	3.1079	15.3803	8.79003e-05	0.00177786	protein_coding
79054	TRPM8	-1.61673	4.15857	15.3606	8.88193e-05	0.00179398	protein_coding
100132163	PHKA2-AS1	2.853	1.10167	15.3434	8.96324e-05	0.00179921	antisense
204962	SLC44A5	2.853	1.10167	15.3434	8.96324e-05	0.00179921	protein_coding
3817	KLK2	2.853	1.10167	15.3434	8.96324e-05	0.00179921	protein_coding
5652	PRSS8	2.853	1.10167	15.3434	8.96324e-05	0.00179921	protein_coding
100505746	ITGB2-AS1	2.21922	1.92321	15.3401	8.97916e-05	0.00179921	antisense
55244	SLC47A1	-2.28179	1.76963	15.3396	8.98135e-05	0.00179921	protein_coding
57484	RNF150	-1.96375	2.46926	15.3312	9.02137e-05	0.00180477	protein_coding
147741	ZNF560	1.63661	3.9877	15.288	9.23027e-05	0.00184404	protein_coding
5347	PLK1	-1.4839	6.47186	15.278	9.27905e-05	0.00185127	protein_coding
2852	GPER1	1.88515	2.73253	15.2536	9.39964e-05	0.00187279	protein_coding
10437	IFI30	1.48046	6.58291	15.2454	9.44068e-05	0.00187841	protein_coding
7476	WNT7A	1.89899	2.68409	15.242	9.4577e-05	0.00187925	protein_coding
1114	CHGB	2.46601	1.51587	15.2289	9.52363e-05	0.0018898	protein_coding
116844	LRG1	2.03652	2.28993	15.2116	9.61089e-05	0.00190442	protein_coding
26579	MYEOV	1.49889	5.85126	15.2081	9.62898e-05	0.00190442	protein_coding
148113	CILP2	1.98789	2.41396	15.2067	9.63625e-05	0.00190442	protein_coding
4326	MMP17	-1.52629	5.16104	15.1693	9.82864e-05	0.00193984	protein_coding
55504	TNFRSF19	-1.48415	6.15097	15.1243	0.00010066	0.00198402	protein_coding
100144748	KLLN	2.37804	1.62263	15.1079	0.00010154	0.00198934	protein_coding
643401	LINC01021	2.37804	1.62263	15.1079	0.00010154	0.00198934	lincRNA
10841	FTCD	3.05542	0.904263	15.1041	0.000101743	0.00198934	protein_coding
3171	FOXA3	3.05542	0.904263	15.1041	0.000101743	0.00198934	protein_coding
55124	PIWIL2	3.05542	0.904263	15.1041	0.000101743	0.00198934	protein_coding
6900	CNTN2	3.05542	0.904263	15.1041	0.000101743	0.00198934	protein_coding
80760	ITIH5	-1.49088	5.81297	15.0486	0.000104779	0.00203787	protein_coding
55502	HES6	1.53421	4.95211	15.0485	0.000104782	0.00203787	protein_coding
59344	ALOXE3	2.6724	1.24231	15.0461	0.000104919	0.00203787	protein_coding
5979	RET	2.6724	1.24231	15.0461	0.000104919	0.00203787	protein_coding
80736	SLC44A4	2.6724	1.24231	15.0461	0.000104919	0.00203787	protein_coding
100507127	LINC00707	1.69913	3.47137	15.0346	0.000105558	0.00204757	lincRNA
25858	TEX40	3.38227	0.675389	14.9973	0.000107664	0.00208018	protein_coding
59352	LGR6	3.38227	0.675389	14.9973	0.000107664	0.00208018	protein_coding
64170	CARD9	3.38227	0.675389	14.9973	0.000107664	0.00208018	protein_coding
114815	SORCS1	-1.74557	3.16234	14.9248	0.000111882	0.00215884	protein_coding
202299	LINC01554	2.19232	1.90232	14.918	0.000112286	0.00216096	lincRNA
58498	MYL7	2.19232	1.90232	14.918	0.000112286	0.00216096	protein_coding
92797	HELB	1.9483	2.45796	14.8979	0.000113487	0.0021812	protein_coding
23213	SULF1	-1.63854	3.7656	14.8907	0.000113923	0.00218451	protein_coding
91543	RSAD2	2.14736	1.98467	14.8901	0.000113957	0.00218451	protein_coding
2191	FAP	-1.90192	2.55407	14.8781	0.000114686	0.00219563	protein_coding
5174	PDZK1	1.99084	2.33782	14.8741	0.000114928	0.00219739	protein_coding
7498	XDH	2.07357	2.13646	14.8649	0.000115489	0.00220442	protein_coding
25789	TMEM59L	2.0429	2.20675	14.8632	0.000115595	0.00220442	protein_coding
26147	PHF19	-1.47481	5.97578	14.8437	0.000116797	0.00222444	protein_coding
10160	FARP1	-1.4659	6.26554	14.8302	0.00011764	0.00223759	protein_coding
57574	2016-03-04	1.53184	4.79854	14.8134	0.000118686	0.00225205	NA
10379	IRF9	1.52395	4.91333	14.8131	0.000118707	0.00225205	protein_coding
55762	ZNF701	1.66786	3.56808	14.7963	0.000119769	0.00226928	protein_coding
58512	DLGAP3	2.8059	1.06446	14.7055	0.000125677	0.00237814	protein_coding
3868	KRT16	1.71385	3.28102	14.7029	0.000125854	0.00237844	protein_coding
23205	ACSBG1	-2.54098	1.29722	14.6852	0.000127038	0.00239571	protein_coding
10733	PLK4	-1.56484	4.28801	14.6844	0.000127095	0.00239571	protein_coding
56098	PCDHGC4	-3.37505	0.591008	14.6788	0.000127474	0.0023969	protein_coding
332	BIRC5	-1.45157	6.54524	14.6786	0.000127484	0.0023969	protein_coding
22979	EFR3B	-1.68976	3.33225	14.5812	0.000134248	0.00252083	protein_coding
11322	TMC6	1.56496	4.25591	14.5757	0.00013464	0.00252175	protein_coding
54742	LY6K	1.56496	4.25591	14.5757	0.00013464	0.00252175	protein_coding
8224	SYN3	2.27448	1.69796	14.5552	0.000136112	0.00254607	protein_coding
4256	MGP	-1.53983	4.44823	14.5047	0.000139808	0.00261189	protein_coding
3122	HLA-DRA	-1.42468	7.82538	14.5009	0.000140089	0.00261381	protein_coding
92421	CHMP4C	2.16491	1.88113	14.4947	0.000140552	0.00261912	protein_coding
4647	MYO7A	2.08352	2.04362	14.4852	0.000141268	0.00262913	protein_coding
93517	SDR42E1	1.82655	2.74469	14.4809	0.00014159	0.00263179	protein_coding
66004	LYNX1	1.70753	3.2398	14.4784	0.000141778	0.00263195	protein_coding
80757	TMEM121	-1.95229	2.31512	14.4566	0.000143427	0.00265919	protein_coding
51129	ANGPTL4	1.50291	4.91873	14.436	0.000145006	0.00268507	protein_coding
7128	TNFAIP3	1.4823	5.26809	14.4256	0.000145806	0.0026965	protein_coding
6404	SELPLG	1.71717	3.17117	14.4098	0.000147036	0.00270976	protein_coding
24	ABCA4	3.00123	0.861483	14.4078	0.000147194	0.00270976	protein_coding
9535	GMFG	3.00123	0.861483	14.4078	0.000147194	0.00270976	protein_coding
5549	PRELP	-1.47293	5.41284	14.4069	0.000147262	0.00270976	protein_coding
54443	ANLN	-1.41646	8.21877	14.398	0.000147959	0.00271919	protein_coding
1191	CLU	1.41467	8.51233	14.3937	0.000148294	0.00272193	protein_coding
5155	PDGFB	1.56129	4.18376	14.3828	0.000149162	0.00273445	protein_coding
100532731	COMMD3-BMI1	-1.74331	2.99992	14.3494	0.000151827	0.00277983	protein_coding
275	AMT	2.49728	1.33963	14.2905	0.000156652	0.0028646	protein_coding
54566	EPB41L4B	1.9291	2.36904	14.2392	0.000160979	0.00294006	protein_coding
23562	CLDN14	3.3185	0.625082	14.2269	0.000162036	0.00294472	protein_coding
2672	GFI1	3.3185	0.625082	14.2269	0.000162036	0.00294472	protein_coding
51168	MYO15A	3.3185	0.625082	14.2269	0.000162036	0.00294472	protein_coding
7732	RNF112	3.3185	0.625082	14.2269	0.000162036	0.00294472	protein_coding
23764	MAFF	1.45653	5.56602	14.2007	0.00016431	0.00298235	protein_coding
2321	FLT1	-1.46441	5.34281	14.1899	0.000165259	0.00299587	protein_coding
7634	ZNF80	2.39409	1.45973	14.1869	0.000165517	0.00299686	protein_coding
83667	SESN2	1.45071	5.66768	14.1672	0.000167258	0.00302465	protein_coding
352909	DNAAF3	1.99791	2.17229	14.145	0.000169244	0.0030568	protein_coding
80781	COL18A1	-1.40117	8.23535	14.1025	0.000173115	0.00312287	protein_coding
27063	ANKRD1	1.41132	7.1763	14.0993	0.000173406	0.00312428	protein_coding
54897	CASZ1	2.24286	1.6735	14.0876	0.000174492	0.00313621	protein_coding
84441	MAML2	-1.526	4.33654	14.0876	0.000174495	0.00313621	protein_coding
9464	HAND2	-2.61813	1.12264	14.0758	0.000175591	0.00315206	protein_coding
3352	HTR1D	2.13696	1.85962	14.0703	0.000176101	0.00315734	protein_coding
57393	TMEM27	2.7572	1.02626	14.064	0.000176692	0.00316407	protein_coding
10435	CDC42EP2	1.59082	3.7734	14.0458	0.000178416	0.00319107	protein_coding
64710	NUCKS1	-1.39722	8.16276	14.0169	0.000181178	0.00323652	protein_coding
6262	RYR2	1.87476	2.47264	14.0046	0.000182366	0.00325377	protein_coding
63876	PKNOX2	-1.57204	3.85166	13.9759	0.000185171	0.00329982	protein_coding
7027	TFDP1	-1.40405	7.1658	13.9649	0.000186257	0.00331514	protein_coding
1159	CKMT1B	1.64407	3.3986	13.9623	0.000186508	0.00331561	protein_coding
5116	PCNT	-1.41573	6.39845	13.9329	0.000189453	0.00336388	protein_coding
3676	ITGA4	-1.40348	7.04743	13.9229	0.000190462	0.00337693	protein_coding
1437	CSF2	1.6468	3.36827	13.9211	0.000190648	0.00337693	protein_coding
65009	NDRG4	1.62711	3.47895	13.9125	0.000191519	0.00338827	protein_coding
493913	PAPPA-AS1	1.59574	3.67769	13.9062	0.000192162	0.00339555	antisense
4824	NKX3-1	1.54579	4.04217	13.8574	0.000197213	0.00348063	protein_coding
6480	ST6GAL1	-1.47651	4.79199	13.8487	0.000198137	0.00348998	protein_coding
205860	TRIML2	1.67777	3.18016	13.8456	0.000198456	0.00348998	protein_coding
55359	STYK1	1.67777	3.18016	13.8456	0.000198456	0.00348998	protein_coding
7364	UGT2B7	-2.05298	1.94717	13.8334	0.00019975	0.00350853	protein_coding
55771	PRR11	-1.41224	6.29008	13.8202	0.000201165	0.00352916	protein_coding
4261	CIITA	-1.48067	4.69553	13.8046	0.000202836	0.00355423	protein_coding
56992	KIF15	-1.49409	4.50949	13.7926	0.000204138	0.00357279	protein_coding
3017	HIST1H2BD	1.55548	3.90621	13.751	0.000208708	0.00364841	protein_coding
29091	STXBP6	-1.78965	2.64683	13.729	0.000211166	0.00368699	protein_coding
388566	ZNF470	1.53235	4.08952	13.721	0.000212073	0.00369844	protein_coding
26025	PCDHGA12	2.94493	0.817387	13.7068	0.000213676	0.00371755	protein_coding
338322	NLRP10	2.94493	0.817387	13.7068	0.000213676	0.00371755	protein_coding
2039	DMTN	1.69075	3.07137	13.7	0.000214455	0.00372229	protein_coding
9148	NEURL1	1.69075	3.07137	13.7	0.000214455	0.00372229	protein_coding
9837	GINS1	-1.59929	3.53363	13.6946	0.000215076	0.00372867	protein_coding
7076	TIMP1	1.37444	9.04798	13.6607	0.000218993	0.00379209	protein_coding
671	BPI	2.27647	1.54382	13.6286	0.000222771	0.00385296	protein_coding
147660	ZNF578	2.15535	1.7463	13.6257	0.000223109	0.00385383	protein_coding
10156	RASA4	1.60626	3.49321	13.6237	0.000223346	0.00385383	protein_coding
56894	AGPAT3	-1.39011	6.76567	13.5863	0.00022784	0.00392676	protein_coding
8321	FZD1	-1.40827	5.95061	13.5765	0.00022903	0.00394264	protein_coding
8482	SEMA7A	1.39043	6.73034	13.5714	0.000229657	0.00394882	protein_coding
5727	PTCH1	-1.42609	5.33651	13.4861	0.000240343	0.00412772	protein_coding
699	BUB1	-1.39157	6.36041	13.4647	0.00024309	0.00417002	protein_coding
200810	ALG1L	3.25178	0.572944	13.4503	0.000244973	0.00417307	protein_coding
284434	NWD1	3.25178	0.572944	13.4503	0.000244973	0.00417307	protein_coding
29114	TAGLN3	3.25178	0.572944	13.4503	0.000244973	0.00417307	protein_coding
343521	TCTEX1D4	3.25178	0.572944	13.4503	0.000244973	0.00417307	protein_coding
57091	CASS4	3.25178	0.572944	13.4503	0.000244973	0.00417307	protein_coding
63950	DMRTA2	3.25178	0.572944	13.4503	0.000244973	0.00417307	protein_coding
54478	FAM64A	-1.43098	5.17376	13.434	0.000247101	0.00420444	protein_coding
10974	ADIRF	2.7068	0.987007	13.4191	0.000249079	0.00422829	protein_coding
113278	SLC52A3	2.7068	0.987007	13.4191	0.000249079	0.00422829	protein_coding
2523	FUT1	1.97756	2.06311	13.369	0.000255813	0.00433736	protein_coding
4493	MT1E	1.43096	5.13067	13.367	0.000256094	0.00433736	protein_coding
3832	KIF11	-1.38534	6.31034	13.3284	0.000261418	0.00442243	protein_coding
158326	FREM1	-1.77709	2.5807	13.3067	0.000264456	0.00446866	protein_coding
84222	TMEM191A	1.78235	2.59593	13.3008	0.000265288	0.00447757	transcribed_unprocessed_pseudogene
259173	ALS2CL	1.42469	5.16863	13.2909	0.000266701	0.00449625	protein_coding
152015	ROPN1B	-2.19977	1.56574	13.2702	0.000269658	0.0045409	protein_coding
147920	IGFL2	2.0407	1.90291	13.2649	0.000270425	0.00454336	protein_coding
8857	FCGBP	2.0407	1.90291	13.2649	0.000270425	0.00454336	protein_coding
399844	LINC01002	2.53966	1.13873	13.2585	0.000271352	0.00454336	processed_transcript
643338	C15orf62	2.53966	1.13873	13.2585	0.000271352	0.00454336	protein_coding
815	CAMK2A	2.53966	1.13873	13.2585	0.000271352	0.00454336	protein_coding
162966	ZNF600	1.69778	2.90177	13.2496	0.000272633	0.00455961	protein_coding
5923	RASGRF1	1.73891	2.73333	13.2333	0.000275023	0.00459365	protein_coding
688	KLF5	1.40602	5.50325	13.2314	0.000275294	0.00459365	protein_coding
11001	SLC27A2	2.07939	1.8156	13.2185	0.000277205	0.00462029	protein_coding
102723854	LOC102723854	2.41512	1.27599	13.1739	0.000283872	0.00471536	NA
56001	NXF2	2.41512	1.27599	13.1739	0.000283872	0.00471536	protein_coding
5999	RGS4	2.41512	1.27599	13.1739	0.000283872	0.00471536	protein_coding
25992	SNED1	-1.78239	2.52561	13.1644	0.000285318	0.00473403	protein_coding
10667	FARS2	-1.69037	2.87287	13.1609	0.000285852	0.00473753	protein_coding
344787	ZNF860	2.17746	1.62329	13.1483	0.000287773	0.00476399	protein_coding
84612	PARD6B	2.24095	1.51656	13.1324	0.000290238	0.00479567	protein_coding
135932	TMEM139	1.90553	2.19014	13.1317	0.00029034	0.00479567	protein_coding
5570	PKIB	-1.44395	4.65732	13.1179	0.000292481	0.0048256	protein_coding
6258	RXRG	-1.49787	4.03489	13.1071	0.000294176	0.00484813	protein_coding
6285	S100B	-1.35383	7.55791	13.1003	0.000295245	0.00486022	protein_coding
8654	PDE5A	-1.39198	5.64788	13.0982	0.000295572	0.00486022	protein_coding
5140	PDE3B	-2.08337	1.74495	13.0937	0.000296293	0.00486664	protein_coding
221527	ZBTB12	-1.60035	3.26595	13.0258	0.000307231	0.00504066	protein_coding
3937	LCP2	-1.71121	2.74616	13.0218	0.000307889	0.0050458	protein_coding
1277	COL1A1	1.34036	8.87942	13.0028	0.000311025	0.00507792	protein_coding
2170	FABP3	2.88634	0.771889	13.0016	0.000311232	0.00507792	protein_coding
283463	MUC19	2.88634	0.771889	13.0016	0.000311232	0.00507792	processed_transcript
647024	C6orf132	2.88634	0.771889	13.0016	0.000311232	0.00507792	protein_coding
253639	ZNF620	1.95253	2.04417	12.9933	0.000312603	0.00509463	protein_coding
387978	LINC01551	-1.99653	1.90435	12.9861	0.000313805	0.00510855	lincRNA
196394	AMN1	1.59646	3.29795	12.968	0.000316864	0.00515263	protein_coding
140462	ASB9	-1.42317	4.82615	12.9528	0.000319439	0.00518876	protein_coding
3481	IGF2	1.68884	2.84791	12.9464	0.000320542	0.00520092	protein_coding
116238	TLCD1	1.45802	4.35282	12.9105	0.000326742	0.00529567	protein_coding
23586	DDX58	1.42575	4.73244	12.86	0.000335682	0.00543458	protein_coding
29128	UHRF1	-1.34849	6.87462	12.8464	0.000338133	0.00546774	protein_coding
56658	TRIM39	1.43629	4.57185	12.8445	0.000338476	0.00546774	protein_coding
51512	GTSE1	-1.37931	5.59862	12.8394	0.000339405	0.00547673	protein_coding
100507118	PRC1-AS1	-1.64498	2.96866	12.8245	0.000342107	0.00551427	antisense
54331	GNG2	-1.35791	6.2509	12.8013	0.000346376	0.00557325	protein_coding
158471	PRUNE2	-1.44429	4.40617	12.7985	0.000346905	0.00557325	protein_coding
9459	ARHGEF6	-1.44429	4.40617	12.7985	0.000346905	0.00557325	protein_coding
1066	CES1	2.04972	1.79307	12.7912	0.000348253	0.00558879	protein_coding
57722	IGDCC4	1.88249	2.17282	12.7831	0.000349768	0.00560675	protein_coding
221409	SPATS1	-2.88599	0.693852	12.7798	0.000350376	0.00560675	protein_coding
3012	HIST1H2AE	2.65457	0.94665	12.7709	0.000352045	0.00560675	protein_coding
374946	DRAXIN	2.65457	0.94665	12.7709	0.000352045	0.00560675	protein_coding
7054	TH	2.65457	0.94665	12.7709	0.000352045	0.00560675	protein_coding
81569	ACTL8	2.65457	0.94665	12.7709	0.000352045	0.00560675	protein_coding
84667	HES7	2.65457	0.94665	12.7709	0.000352045	0.00560675	protein_coding
9055	PRC1	-1.34244	6.94179	12.7538	0.000355292	0.00565234	protein_coding
22821	RASA3	-1.35248	6.36301	12.7485	0.000356289	0.00566206	protein_coding
147948	ZNF582	1.74722	2.56972	12.7433	0.000357293	0.00567188	protein_coding
6909	TBX2	-1.34752	6.57261	12.7352	0.000358836	0.00569023	protein_coding
11082	ESM1	3.18183	0.518835	12.6676	0.000372047	0.00585545	protein_coding
1365	CLDN3	3.18183	0.518835	12.6676	0.000372047	0.00585545	protein_coding
345079	SOWAHB	3.18183	0.518835	12.6676	0.000372047	0.00585545	protein_coding
390637	GDPGP1	3.18183	0.518835	12.6676	0.000372047	0.00585545	protein_coding
402381	SOHLH1	3.18183	0.518835	12.6676	0.000372047	0.00585545	protein_coding
55200	PLEKHG6	3.18183	0.518835	12.6676	0.000372047	0.00585545	protein_coding
57586	SYT13	3.18183	0.518835	12.6676	0.000372047	0.00585545	protein_coding
115811	IQCD	2.49255	1.10248	12.6575	0.000374071	0.00587471	protein_coding
94274	PPP1R14A	2.49255	1.10248	12.6575	0.000374071	0.00587471	protein_coding
2305	FOXM1	-1.32976	7.38491	12.6228	0.000381061	0.00597809	protein_coding
84740	AFAP1-AS1	1.82545	2.29092	12.6166	0.000382338	0.00599162	antisense
163115	ZNF781	2.37221	1.24307	12.6126	0.000383147	0.00599162	protein_coding
56164	STK31	2.37221	1.24307	12.6126	0.000383147	0.00599162	protein_coding
7804	LRP8	-1.37656	5.32203	12.5948	0.000386822	0.00604265	protein_coding
890	CCNA2	-1.3483	6.16114	12.589	0.000388026	0.00605502	protein_coding
374899	ZNF829	1.45925	4.12677	12.5823	0.000389412	0.00607019	protein_coding
23149	FCHO1	1.60858	3.09057	12.5722	0.000391525	0.00609666	protein_coding
50855	PARD6A	1.95375	1.94495	12.5323	0.00039997	0.00622157	protein_coding
1063	CENPF	-1.31941	7.94532	12.5235	0.000401862	0.00624438	protein_coding
9636	ISG15	1.35491	5.7894	12.5052	0.000405813	0.00629747	protein_coding
84440	RAB11FIP4	1.48912	3.81405	12.5037	0.000406136	0.00629747	protein_coding
3624	INHBA	1.35429	5.76776	12.4819	0.000410912	0.00635885	protein_coding
133584	EGFLAM	1.63301	2.94389	12.4817	0.000410961	0.00635885	protein_coding
25758	KIAA1549L	-1.36258	5.49663	12.4756	0.000412303	0.0063729	protein_coding
126393	HSPB6	1.69062	2.69747	12.4617	0.000415377	0.00641367	protein_coding
6274	S100A3	1.37584	5.19088	12.4547	0.000416952	0.00643122	protein_coding
3231	HOXD1	1.85908	2.15528	12.4341	0.000421574	0.00648889	protein_coding
57801	HES4	1.85908	2.15528	12.4341	0.000421574	0.00648889	protein_coding
753	LDLRAD4	-1.72132	2.53925	12.4228	0.000424119	0.00652122	protein_coding
149297	FAM78B	-1.64462	2.83909	12.4178	0.000425258	0.0065319	protein_coding
287	ANK2	-1.52846	3.45424	12.4138	0.00042618	0.00653922	protein_coding
355	FAS	1.35882	5.52099	12.4073	0.000427651	0.00655493	protein_coding
7145	TNS1	1.46526	3.96378	12.4032	0.000428591	0.00656248	protein_coding
51191	HERC5	1.40588	4.62439	12.3975	0.00042992	0.00657598	protein_coding
8034	SLC25A16	-1.66081	2.75786	12.3775	0.000434534	0.00663964	protein_coding
1470	CST2	1.69697	2.6478	12.3731	0.000435558	0.00664838	protein_coding
59348	ZNF350	1.45037	4.06669	12.3411	0.000443087	0.00675221	protein_coding
9053	MAP7	1.50195	3.6344	12.3403	0.000443281	0.00675221	protein_coding
5521	PPP2R2B	-1.91912	1.94659	12.3374	0.000443969	0.00675569	protein_coding
338707	B4GALNT4	-1.53996	3.34722	12.3336	0.000444867	0.00676235	protein_coding
54739	XAF1	1.44158	4.13143	12.3047	0.000451818	0.00686091	protein_coding
22797	TFEC	2.82527	0.724897	12.2922	0.000454844	0.00687284	protein_coding
81931	ZNF93	2.82527	0.724897	12.2922	0.000454844	0.00687284	protein_coding
84911	ZNF382	2.82527	0.724897	12.2922	0.000454844	0.00687284	protein_coding
92815	HIST3H2A	1.8038	2.27477	12.2909	0.000455162	0.00687284	protein_coding
10782	ZNF274	1.35329	5.49142	12.2909	0.00045518	0.00687284	protein_coding
11113	CIT	-1.32493	6.46318	12.2899	0.000455413	0.00687284	protein_coding
3898	LAD1	1.61909	2.93365	12.2587	0.000463093	0.00698158	protein_coding
105416157	NKILA	1.50979	3.53541	12.2462	0.000466201	0.00702122	antisense
9639	ARHGEF10	-1.36809	5.07124	12.2435	0.000466877	0.00702421	protein_coding
56924	PAK6	1.90111	2.00553	12.2404	0.00046767	0.00702893	protein_coding
81035	COLEC12	-1.40238	4.4945	12.2165	0.000473679	0.00711197	protein_coding
170961	ANKRD24	2.10896	1.57125	12.2047	0.000476699	0.00715	protein_coding
9672	SDC3	-1.29857	8.36012	12.1901	0.000480438	0.00719873	protein_coding
4082	MARCKS	-1.33049	5.94471	12.1714	0.000485271	0.00726373	protein_coding
23266	ADGRL2	-1.47975	3.6724	12.1399	0.000493535	0.00737991	protein_coding
1014	CDH16	2.60039	0.905123	12.1199	0.000498857	0.00744433	protein_coding
29933	GPR132	2.60039	0.905123	12.1199	0.000498857	0.00744433	protein_coding
84823	LMNB2	-1.29258	8.51041	12.095	0.000505562	0.00753672	protein_coding
50484	RRM2B	1.30611	6.94809	12.0912	0.000506613	0.00754178	protein_coding
202915	TMEM184A	1.38139	4.71179	12.0885	0.00050733	0.00754178	protein_coding
80201	HKDC1	1.55399	3.19829	12.0871	0.00050772	0.00754178	protein_coding
283431	GAS2L3	-1.3694	4.87607	12.0862	0.000507956	0.00754178	protein_coding
4610	MYCL	2.23851	1.34037	12.0817	0.000509192	0.0075525	protein_coding
60412	EXOC4	-1.3114	6.50544	12.0634	0.000514219	0.00761936	protein_coding
9770	RASSF2	2.44385	1.06528	12.0543	0.000516736	0.00764894	protein_coding
23769	FLRT1	-2.17515	1.39166	12.0516	0.000517471	0.0076521	protein_coding
5284	PIGR	2.32799	1.20939	12.0497	0.000518015	0.00765245	protein_coding
283050	ZMIZ1-AS1	1.95519	1.83838	12.0377	0.000521354	0.00769403	antisense
8530	CST7	1.47725	3.66609	12.0294	0.000523688	0.00772071	protein_coding
23120	ATP10B	-2.81926	0.64288	12.0136	0.000528145	0.00777861	protein_coding
342908	ZNF404	1.68613	2.58331	12.0092	0.000529387	0.00778909	protein_coding
9620	CELSR1	-1.33049	5.62626	11.9987	0.000532391	0.00782545	protein_coding
10866	HCP5	1.58685	2.99469	11.994	0.000533712	0.00783702	sense_overlapping
100134229	JHDM1D-AS1	1.6288	2.80362	11.9908	0.00053464	0.00784281	antisense
116071	BATF2	1.78181	2.25844	11.9651	0.000542077	0.00794397	protein_coding
728215	FAM155A	-2.04978	1.59226	11.9563	0.000544636	0.00797352	protein_coding
80853	KDM7A	1.39595	4.3953	11.9484	0.000546946	0.00799338	protein_coding
1806	DPYD	-1.48305	3.55361	11.9479	0.000547081	0.00799338	protein_coding
51365	PLA1A	-1.46516	3.68492	11.9413	0.000549023	0.00801378	protein_coding
100507433	ZNF571-AS1	1.98849	1.74693	11.9346	0.000551012	0.00802706	antisense
4811	NID1	-1.28379	8.49005	11.9345	0.000551027	0.00802706	protein_coding
388610	TRNP1	1.40292	4.29795	11.9298	0.00055243	0.00803953	protein_coding
83888	FGFBP2	1.63248	2.75753	11.8942	0.000563076	0.00818635	protein_coding
5365	PLXNB3	-1.29021	7.26685	11.8852	0.000565831	0.00820343	protein_coding
225689	MAPK15	3.10831	0.462601	11.8793	0.000567603	0.00820343	protein_coding
284029	LINC00324	3.10831	0.462601	11.8793	0.000567603	0.00820343	lincRNA
340706	VWA2	3.10831	0.462601	11.8793	0.000567603	0.00820343	protein_coding
84953	MICALCL	3.10831	0.462601	11.8793	0.000567603	0.00820343	protein_coding
94030	LRRC4B	3.10831	0.462601	11.8793	0.000567603	0.00820343	protein_coding
6840	SVIL	-1.2858	7.67256	11.8766	0.000568442	0.00820747	protein_coding
10172	ZNF256	1.61043	2.83734	11.8501	0.000576591	0.00830879	protein_coding
114299	PALM2	1.61043	2.83734	11.8501	0.000576591	0.00830879	protein_coding
3936	LCP1	1.30613	6.19538	11.845	0.000578149	0.00831869	protein_coding
100129792	CCDC152	1.66267	2.62252	11.8442	0.000578411	0.00831869	protein_coding
4322	MMP13	1.74796	2.30738	11.7577	0.000605911	0.00870567	protein_coding
164668	APOBEC3H	1.8984	1.9035	11.7471	0.000609394	0.00873862	protein_coding
641649	TMEM91	1.8984	1.9035	11.7471	0.000609394	0.00873862	protein_coding
2535	FZD2	-1.34015	5.03452	11.7389	0.000612088	0.0087671	protein_coding
199800	ADM5	-2.08765	1.48096	11.7374	0.000612574	0.0087671	protein_coding
5608	MAP2K6	-1.73534	2.29767	11.7014	0.000624544	0.0089297	protein_coding
5865	RAB3B	1.3135	5.62775	11.6909	0.000628054	0.00897115	protein_coding
445	ASS1	1.64065	2.66069	11.6889	0.000628734	0.00897214	protein_coding
100528030	POC1B-GALNT4	-2.31239	1.12183	11.6583	0.000639173	0.00911225	protein_coding
7124	TNF	2.12885	1.43152	11.6367	0.000646643	0.00920981	protein_coding
11226	GALNT6	1.42162	3.91245	11.6333	0.000647819	0.00921762	protein_coding
8632	DNAH17	1.92552	1.81621	11.6276	0.0006498	0.00923685	protein_coding
10628	TXNIP	1.27947	6.93608	11.6163	0.000653765	0.00928423	protein_coding
1949	EFNB3	-1.5234	3.14272	11.5909	0.000662763	0.00939888	protein_coding
64135	IFIH1	1.37077	4.43264	11.5899	0.000663119	0.00939888	protein_coding
124975	GGT6	2.76151	0.676311	11.5793	0.00066691	0.00944349	protein_coding
1841	DTYMK	-1.29769	5.86216	11.561	0.000673496	0.00952757	protein_coding
259236	TMIE	2.19685	1.30891	11.552	0.00067676	0.00954615	protein_coding
2696	GIPR	2.19685	1.30891	11.552	0.00067676	0.00954615	protein_coding
8637	EIF4EBP3	2.19685	1.30891	11.552	0.00067676	0.00954615	protein_coding
7052	TGM2	1.25847	9.71256	11.5502	0.000677417	0.00954625	protein_coding
100506697	LINC00327	-1.86154	1.90375	11.5198	0.000688574	0.00969417	lincRNA
5454	POU3F2	-1.54862	2.97834	11.5115	0.000691682	0.0097286	protein_coding
101928336	LOC101928336	1.95687	1.72329	11.5055	0.000693907	0.00975055	NA
3833	KIFC1	-1.28634	6.16285	11.4993	0.000696224	0.00977377	protein_coding
3283	HSD3B1	2.28237	1.17488	11.4853	0.000701498	0.009829	protein_coding
3586	IL10	2.28237	1.17488	11.4853	0.000701498	0.009829	protein_coding
284307	ZIK1	1.46252	3.50119	11.472	0.000706508	0.00988977	protein_coding
201501	ZBTB7C	2.54408	0.862355	11.4664	0.000708666	0.00991052	protein_coding
2187	FANCB	-1.38763	4.11084	11.4622	0.000710263	0.00992341	protein_coding
101929181	LOC101929181	2.39345	1.02708	11.4492	0.00071523	0.00998331	NA
22835	ZFP30	1.72631	2.29142	11.4422	0.000717959	0.0100119	protein_coding
4684	NCAM1	-1.2919	5.81557	11.4388	0.00071928	0.0100208	protein_coding
23569	PADI4	1.62361	2.64821	11.4312	0.000722215	0.0100521	protein_coding
2736	GLI2	-1.31635	5.13883	11.426	0.000724225	0.0100706	protein_coding
24137	KIF4A	-1.27422	6.47911	11.4037	0.000732999	0.0101829	protein_coding
100507421	TMEM178B	-1.31184	5.20375	11.4	0.00073446	0.0101936	protein_coding
56920	SEMA3G	1.78648	2.10133	11.3853	0.000740281	0.010255	protein_coding
79081	LBHD1	1.78648	2.10133	11.3853	0.000740281	0.010255	protein_coding
10129	FRY	-1.35166	4.4833	11.3774	0.000743449	0.0102892	protein_coding
10036	CHAF1A	-1.27608	6.07449	11.2871	0.000780459	0.0107912	protein_coding
4588	MUC6	-1.74459	2.15982	11.2823	0.000782484	0.010809	protein_coding
154	ADRB2	1.46678	3.36178	11.2345	0.000802888	0.0110805	protein_coding
57595	PDZD4	-1.43254	3.56694	11.2242	0.000807377	0.0111319	protein_coding
10024	TROAP	-1.29404	5.36507	11.2157	0.000811087	0.0111726	protein_coding
374928	ZNF773	1.43675	3.53592	11.1675	0.000832449	0.0114561	protein_coding
2177	FANCD2	-1.31094	4.92691	11.1635	0.000834205	0.0114695	protein_coding
9759	HDAC4	-1.33704	4.49755	11.1601	0.000835764	0.0114751	protein_coding
78990	OTUB2	1.58419	2.72227	11.1592	0.000836174	0.0114751	protein_coding
10232	MSLN	1.45753	3.38477	11.1529	0.000838992	0.011503	protein_coding
255394	TCP11L2	1.56469	2.804	11.1494	0.000840595	0.0115143	protein_coding
83593	RASSF5	1.3361	4.52526	11.1453	0.000842439	0.0115288	protein_coding
2678	GGT1	1.30603	5.0238	11.1423	0.000843827	0.011537	protein_coding
2920	CXCL2	2.08946	1.40202	11.1364	0.000846515	0.0115394	protein_coding
645426	TMEM191C	2.08946	1.40202	11.1364	0.000846515	0.0115394	protein_coding
8320	EOMES	2.08946	1.40202	11.1364	0.000846515	0.0115394	protein_coding
639	PRDM1	1.30197	5.09742	11.135	0.000847145	0.0115394	protein_coding
389558	FAM180A	1.33061	4.58264	11.1212	0.000853471	0.0116148	protein_coding
23514	SPIDR	-1.34518	4.33512	11.0976	0.000864402	0.0117527	protein_coding
27241	BBS9	1.31254	4.84231	11.0902	0.000867859	0.0117888	protein_coding
4174	MCM5	-1.25505	6.52435	11.0881	0.000868849	0.0117913	protein_coding
100128338	FAM83H-AS1	1.92454	1.69925	11.0761	0.000874489	0.0118414	protein_coding
390963	ZNF818P	1.92454	1.69925	11.0761	0.000874489	0.0118414	NA
9787	DLGAP5	-1.27504	5.66288	11.0751	0.00087496	0.0118414	protein_coding
64866	CDCP1	1.30889	4.88855	11.0729	0.000876003	0.0118446	protein_coding
81624	DIAPH3	-1.29071	5.22531	11.0654	0.000879551	0.0118816	protein_coding
23301	EHBP1	-1.25257	6.54262	11.0513	0.000886265	0.0119613	protein_coding
6387	CXCL12	-1.89382	1.71984	11.0359	0.000893644	0.0120498	protein_coding
8605	PLA2G4C	1.54822	2.83771	11.0317	0.000895647	0.0120658	protein_coding
9833	MELK	-1.29214	5.12943	11.019	0.000901815	0.0121377	protein_coding
9482	STX8	-1.45358	3.3145	11.0087	0.000906836	0.0121941	protein_coding
5578	PRKCA	-1.24699	6.66372	10.9906	0.000915774	0.012303	protein_coding
1832	DSP	1.23846	7.30305	10.9815	0.000920268	0.0123388	protein_coding
2517	FUCA1	1.26986	5.67541	10.981	0.000920508	0.0123388	protein_coding
81930	KIF18A	-1.31661	4.6337	10.9801	0.000920955	0.0123388	protein_coding
101669767	SCHLAP1	1.84083	1.86082	10.9606	0.000930681	0.0124577	lincRNA
148268	ZNF570	1.67442	2.32366	10.9544	0.00093383	0.0124885	protein_coding
93474	ZNF670	1.64136	2.43047	10.9339	0.000944216	0.0126159	protein_coding
4782	NFIC	-1.2384	7.02566	10.9313	0.00094555	0.0126222	protein_coding
120071	LARGE2	2.23526	1.13953	10.9197	0.000951446	0.0126894	protein_coding
57530	CGN	1.56772	2.71033	10.9142	0.000954314	0.0127161	protein_coding
899	CCNF	-1.28327	5.11545	10.8639	0.000980548	0.012989	protein_coding
103352670	LINC01419	2.69479	0.626018	10.8631	0.000980988	0.012989	lincRNA
139420	PPP4R3CP	2.69479	0.626018	10.8631	0.000980988	0.012989	protein_coding
6252	RTN1	2.69479	0.626018	10.8631	0.000980988	0.012989	protein_coding
650368	TSSC2	2.69479	0.626018	10.8631	0.000980988	0.012989	transcribed_unprocessed_pseudogene
730091	LINC00886	2.69479	0.626018	10.8631	0.000980988	0.012989	lincRNA
8365	HIST1H4H	2.69479	0.626018	10.8631	0.000980988	0.012989	protein_coding
120892	LRRK2	-1.84492	1.79142	10.8586	0.000983383	0.013009	protein_coding
27254	CSDC2	2.34123	0.987844	10.8427	0.000991858	0.0131093	protein_coding
56101	PCDHGB5	-1.31851	4.47216	10.8389	0.000993889	0.0131243	protein_coding
54821	ERCC6L	-1.30727	4.6271	10.8251	0.00100132	0.0132105	protein_coding
1289	COL5A1	-1.22358	7.93953	10.8211	0.00100349	0.0132274	protein_coding
84033	OBSCN	1.51779	2.90286	10.8136	0.00100757	0.0132544	protein_coding
10888	GPR83	2.4855	0.818271	10.8107	0.00100915	0.0132544	protein_coding
23743	BHMT2	2.4855	0.818271	10.8107	0.00100915	0.0132544	protein_coding
26153	KIF26A	2.4855	0.818271	10.8107	0.00100915	0.0132544	protein_coding
8787	RGS9	1.53298	2.82669	10.8036	0.00101304	0.0132935	protein_coding
4855	NOTCH4	1.99968	1.48948	10.7837	0.00102399	0.0134253	protein_coding
358	AQP1	1.25783	5.62823	10.7564	0.00103917	0.0136121	protein_coding
79949	PLEKHS1	-1.54509	2.72086	10.7483	0.00104374	0.0136597	protein_coding
8038	ADAM12	-1.32804	4.25267	10.7291	0.00105466	0.0137848	protein_coding
84223	IQCG	1.49115	3.00519	10.7282	0.00105517	0.0137848	protein_coding
23097	CDK19	-1.2734	5.13157	10.7157	0.0010623	0.0138656	protein_coding
28981	IFT81	-1.27158	5.16793	10.7122	0.0010643	0.0138794	protein_coding
776	CACNA1D	-1.80157	1.85962	10.7016	0.00107041	0.0139457	protein_coding
23336	SYNM	-1.22448	7.05375	10.7001	0.00107129	0.0139457	protein_coding
6947	TCN1	1.37755	3.73384	10.6704	0.00108862	0.0141588	protein_coding
10615	SPAG5	-1.22203	7.07542	10.663	0.00109302	0.0142035	protein_coding
10426	TUBGCP3	-1.25412	5.53277	10.6575	0.00109626	0.014233	protein_coding
83547	RILP	1.34333	4.04368	10.6463	0.0011029	0.0143066	protein_coding
57126	CD177	2.04896	1.37189	10.6356	0.00110932	0.014369	protein_coding
64781	CERK	-1.24161	5.90405	10.635	0.00110967	0.014369	protein_coding
6000	RGS7	-1.64271	2.29717	10.6085	0.00112569	0.0145635	protein_coding
3488	IGFBP5	-1.20359	9.51041	10.5857	0.00113963	0.0147309	protein_coding
11037	STON1	-1.38858	3.55978	10.573	0.00114749	0.0148195	protein_coding
6335	SCN9A	-1.5414	2.67097	10.559	0.00115623	0.0149192	protein_coding
57030	SLC17A7	1.55216	2.64863	10.5379	0.00116954	0.0150777	protein_coding
54584	GNB1L	-1.28104	4.75496	10.5323	0.00117307	0.01511	protein_coding
56108	PCDHGA7	-1.62099	2.34554	10.5182	0.00118202	0.015212	protein_coding
6337	SCNN1A	1.59744	2.45979	10.5077	0.00118876	0.0152852	protein_coding
55357	TBC1D2	1.25486	5.2863	10.5048	0.00119062	0.0152891	protein_coding
1523	CUX1	-1.21499	6.88507	10.504	0.00119114	0.0152891	protein_coding
718	C3	1.20252	8.38168	10.5018	0.00119258	0.0152941	protein_coding
9768	KIAA0101	-1.30172	4.39739	10.4948	0.00119709	0.0153386	protein_coding
113177	IZUMO4	2.10972	1.24384	10.4903	0.00120005	0.0153632	protein_coding
83540	NUF2	-1.25164	5.3088	10.4842	0.00120402	0.0154005	protein_coding
3925	STMN1	-1.21078	7.03036	10.4643	0.00121701	0.0155532	protein_coding
147040	KCTD11	1.25075	5.31847	10.4594	0.00122029	0.0155816	protein_coding
6641	SNTB1	-1.24453	5.45571	10.4577	0.00122139	0.015582	protein_coding
23310	NCAPD3	-1.2349	5.74157	10.4506	0.00122611	0.0156222	protein_coding
375298	CERKL	-1.28853	4.54634	10.4497	0.00122667	0.0156222	protein_coding
3110	MNX1	-2.20974	1.04528	10.4363	0.00123561	0.0157225	protein_coding
9424	KCNK6	1.53422	2.68613	10.4244	0.00124359	0.0158103	protein_coding
114822	RHPN1	1.44448	3.11924	10.3818	0.00127265	0.0161658	protein_coding
9946	CRYZL1	-1.40026	3.36203	10.361	0.00128705	0.0163346	protein_coding
113157	RPLP0P2	1.71003	2.04528	10.3357	0.00130478	0.0165453	transcribed_processed_pseudogene
2185	PTK2B	1.4637	2.9855	10.3188	0.00131685	0.0166839	protein_coding
6319	SCD	-1.19251	7.92105	10.2917	0.0013363	0.0169157	protein_coding
653691	TCAF2P1	-1.61967	2.28051	10.2871	0.00133963	0.0169433	unprocessed_pseudogene
9824	ARHGAP11A	-1.20824	6.33998	10.2466	0.00136939	0.0173048	protein_coding
201780	SLC10A4	2.28704	0.947499	10.2351	0.00137796	0.0173831	protein_coding
220001	VWCE	2.28704	0.947499	10.2351	0.00137796	0.0173831	protein_coding
100128385	FAM225B	1.30972	4.10508	10.2283	0.00138299	0.0174316	lincRNA
1491	CTH	1.35854	3.62904	10.2179	0.00139081	0.0175151	protein_coding
3371	TNC	-1.18	10.5699	10.2129	0.00139465	0.0175484	protein_coding
5253	PHF2	-1.26932	4.60041	10.2059	0.0013999	0.0175994	protein_coding
100526783	C15orf38-AP3S2	1.60445	2.33976	10.2022	0.00140273	0.0176199	protein_coding
100216001	LINC00704	-1.96608	1.39093	10.1991	0.00140512	0.0176348	lincRNA
8877	SPHK1	1.19689	6.88275	10.1966	0.00140702	0.0176437	protein_coding
2872	MKNK2	1.19168	7.2756	10.1863	0.0014149	0.0177273	protein_coding
101060211	CT45A7	1.78087	1.81683	10.1741	0.0014243	0.0178147	protein_coding
999	CDH1	1.78087	1.81683	10.1741	0.0014243	0.0178147	protein_coding
148266	ZNF569	1.3192	3.9547	10.1624	0.00143337	0.0179129	protein_coding
4242	MFNG	2.62484	0.573894	10.1443	0.00144747	0.0180736	protein_coding
7153	TOP2A	-1.17974	8.2996	10.1138	0.00147159	0.0183593	protein_coding
3576	CXCL8	1.21265	5.81477	10.1113	0.00147363	0.018369	protein_coding
50848	F11R	1.20467	6.09669	10.0967	0.00148538	0.0184998	protein_coding
118611	C10orf90	-1.36286	3.46772	10.0427	0.00152954	0.0190337	protein_coding
91392	ZNF502	1.39622	3.25019	10.0216	0.00154716	0.0192316	protein_coding
1062	CENPE	-1.20022	6.06057	10.0205	0.00154806	0.0192316	protein_coding
80024	SLC8B1	1.22563	5.25161	10.0168	0.00155121	0.0192544	protein_coding
57823	SLAMF7	1.44769	2.93472	9.98916	0.00157464	0.0195287	protein_coding
83648	FAM167A	1.80033	1.72393	9.98565	0.00157765	0.0195495	protein_coding
7464	CORO2A	1.33015	3.72223	9.97001	0.00159111	0.0196997	protein_coding
10346	TRIM22	1.31039	3.8921	9.94504	0.00161283	0.0199519	protein_coding
7942	TFEB	1.49992	2.66151	9.93527	0.00162142	0.0200411	protein_coding
56978	PRDM8	1.5828	2.32415	9.90627	0.00164717	0.0203423	protein_coding
9435	CHST2	1.29094	4.05843	9.89113	0.00166077	0.0204931	protein_coding
1870	E2F2	-1.39609	3.15097	9.87234	0.00167782	0.0206861	protein_coding
100526693	ARPC4-TTLL3	1.61288	2.20881	9.865	0.00168453	0.020734	protein_coding
8927	BSN	1.61288	2.20881	9.865	0.00168453	0.020734	protein_coding
3995	FADS3	1.19095	6.05925	9.86159	0.00168765	0.020755	protein_coding
102723769	LOC102723769	1.21266	5.2988	9.84228	0.00170546	0.0209565	NA
55351	STK32B	-1.23847	4.7152	9.83689	0.00171047	0.0210004	protein_coding
115362	GBP5	1.64915	2.08344	9.82768	0.00171905	0.0210881	protein_coding
51050	PI15	-2.15554	1.00545	9.82455	0.00172198	0.0211065	protein_coding
1295	COL8A1	-1.20575	5.41055	9.81299	0.00173283	0.0212218	protein_coding
9194	SLC16A7	-1.29236	3.94172	9.79208	0.00175265	0.0213863	protein_coding
23518	R3HDM1	-1.19534	5.68431	9.78692	0.00175757	0.0213863	protein_coding
1551	CYP3A7	2.13617	1.06609	9.78673	0.00175775	0.0213863	protein_coding
333926	PPM1J	2.13617	1.06609	9.78673	0.00175775	0.0213863	protein_coding
3684	ITGAM	2.13617	1.06609	9.78673	0.00175775	0.0213863	protein_coding
6528	SLC5A5	2.13617	1.06609	9.78673	0.00175775	0.0213863	protein_coding
84985	FAM83A	2.13617	1.06609	9.78673	0.00175775	0.0213863	protein_coding
3861	KRT14	1.27619	4.1462	9.78656	0.00175792	0.0213863	protein_coding
388662	SLC6A17	1.55905	2.37095	9.78417	0.00176021	0.0213965	protein_coding
3055	HCK	1.74992	1.79431	9.7811	0.00176315	0.0214145	protein_coding
195828	ZNF367	-1.33081	3.56618	9.76938	0.00177442	0.0215335	protein_coding
2274	FHL2	1.1564	8.46703	9.73874	0.00180425	0.0218774	protein_coding
125893	ZNF816	1.38129	3.20805	9.73668	0.00180627	0.0218839	protein_coding
79915	ATAD5	-1.28003	4.01833	9.71516	0.00182755	0.0221234	protein_coding
57134	MAN1C1	-1.52356	2.45217	9.71171	0.00183097	0.0221462	protein_coding
5827	PXMP2	-1.38967	3.1141	9.71024	0.00183245	0.0221462	protein_coding
10211	FLOT1	-1.16537	6.98289	9.70643	0.00183625	0.0221739	protein_coding
8870	IER3	1.15337	8.42406	9.68589	0.00185688	0.0224046	protein_coding
5168	ENPP2	-1.29864	3.79832	9.68041	0.00186243	0.0224531	protein_coding
10529	NEBL	1.37278	3.2336	9.67624	0.00186666	0.0224857	protein_coding
100287314	LINC00941	1.30199	3.78702	9.67179	0.00187119	0.0225018	lincRNA
26191	PTPN22	1.53701	2.41629	9.67056	0.00187245	0.0225018	protein_coding
3556	IL1RAP	-1.20014	5.31241	9.66966	0.00187336	0.0225018	protein_coding
1606	DGKA	1.18651	5.75754	9.66891	0.00187413	0.0225018	protein_coding
2571	GAD1	-1.29571	3.8156	9.66389	0.00187925	0.0225448	protein_coding
9133	CCNB2	-1.18951	5.58188	9.64654	0.00189709	0.0227403	protein_coding
222865	TMEM130	1.96439	1.30966	9.63367	0.00191042	0.0228814	protein_coding
54033	RBM11	2.23074	0.905983	9.62681	0.00191757	0.0229484	protein_coding
30008	EFEMP2	1.37788	3.17336	9.62079	0.00192387	0.0229862	protein_coding
8334	HIST1H2AC	1.37788	3.17336	9.62079	0.00192387	0.0229862	protein_coding
57476	GRAMD1B	1.244	4.39651	9.59497	0.00195111	0.0232928	protein_coding
55916	NXT2	1.26349	4.13732	9.59095	0.00195539	0.0233248	protein_coding
9056	SLC7A7	1.44062	2.80477	9.58372	0.0019631	0.0233979	protein_coding
193629	LINC00189	1.84962	1.51795	9.57938	0.00196774	0.0234071	sense_overlapping
341676	NEK5	1.84962	1.51795	9.57938	0.00196774	0.0234071	protein_coding
23500	DAAM2	-1.18545	5.5683	9.57621	0.00197115	0.0234071	protein_coding
114548	NLRP3	1.76726	1.6999	9.57556	0.00197184	0.0234071	protein_coding
83394	PITPNM3	1.76726	1.6999	9.57556	0.00197184	0.0234071	protein_coding
2702	GJA5	1.39974	3.01561	9.56556	0.00198262	0.023516	protein_coding
22846	VASH1	-1.21501	4.79564	9.5466	0.0020032	0.0237409	protein_coding
100507346	LOC100507346	-1.85777	1.45085	9.51946	0.00203305	0.0240752	NA
64131	XYLT1	-1.15627	6.74187	9.51023	0.00204329	0.0241771	protein_coding
869	CBLN1	1.40719	2.94531	9.50163	0.00205289	0.0242711	protein_coding
113791	PIK3IP1	2.36066	0.725807	9.49501	0.00206031	0.0243392	protein_coding
728695	SPANXB1	1.19386	5.18589	9.48158	0.00207545	0.0244983	protein_coding
7975	MAFK	1.15807	6.47418	9.46761	0.00209132	0.0246658	protein_coding
10272	FSTL3	1.15065	6.95844	9.46018	0.0020998	0.024746	protein_coding
4240	MFGE8	1.14142	7.88784	9.44525	0.00211697	0.0249283	protein_coding
5069	PAPPA	1.16285	6.10284	9.43046	0.00213411	0.0250836	protein_coding
56833	SLAMF8	2.01699	1.17567	9.42747	0.00213759	0.0250836	protein_coding
4359	MPZ	-1.15263	6.62904	9.42637	0.00213888	0.0250836	protein_coding
131909	FAM172BP	2.55132	0.519799	9.42359	0.00214212	0.0250836	processed_pseudogene
132884	EVC2	2.55132	0.519799	9.42359	0.00214212	0.0250836	protein_coding
388886	LRRC75B	2.55132	0.519799	9.42359	0.00214212	0.0250836	protein_coding
5047	PAEP	2.55132	0.519799	9.42359	0.00214212	0.0250836	protein_coding
1749	DLX5	-1.43511	2.73237	9.41003	0.00215802	0.0252497	protein_coding
84627	ZNF469	-1.24944	4.12368	9.40284	0.00216649	0.0253286	protein_coding
259266	ASPM	-1.1497	6.69665	9.39538	0.00217533	0.0254117	protein_coding
10734	STAG3	1.22665	4.4484	9.39156	0.00217987	0.0254445	protein_coding
2532	ACKR1	-1.67196	1.85901	9.38308	0.00218997	0.0255035	protein_coding
54622	ARL15	-1.67196	1.85901	9.38308	0.00218997	0.0255035	protein_coding
5793	PTPRG	-1.19401	5.00591	9.38282	0.00219029	0.0255035	protein_coding
90333	ZNF468	1.22844	4.41161	9.3815	0.00219187	0.0255035	protein_coding
100861555	LINC00565	-1.80182	1.53665	9.37897	0.00219489	0.0255184	lincRNA
1482	NKX2-5	1.78746	1.59885	9.35858	0.00221944	0.0257535	protein_coding
143662	MUC15	-1.33648	3.28911	9.35781	0.00222037	0.0257535	protein_coding
55503	TRPV6	1.59273	2.12061	9.35781	0.00222037	0.0257535	protein_coding
147923	ZNF420	1.30533	3.54368	9.3382	0.00224426	0.02601	protein_coding
6091	ROBO1	-1.16584	5.68874	9.32637	0.0022588	0.0261579	protein_coding
9771	RAPGEF5	-1.29756	3.56593	9.31192	0.00227668	0.0263441	protein_coding
51703	ACSL5	1.4351	2.71113	9.28501	0.00231036	0.0267082	protein_coding
752	FMNL1	1.25695	3.96536	9.28389	0.00231178	0.0267082	protein_coding
120114	FAT3	-1.16221	5.6714	9.26259	0.00233882	0.0269994	protein_coding
56114	PCDHGA1	-1.75337	1.61763	9.25953	0.00234274	0.0270177	protein_coding
3603	IL16	-1.34506	3.17762	9.25847	0.00234409	0.0270177	protein_coding
10472	ZBTB18	-1.21309	4.48215	9.24891	0.00235636	0.0271379	protein_coding
100129269	LINC01160	1.56489	2.17439	9.23592	0.00237313	0.0272874	lincRNA
9796	PHYHIP	1.56489	2.17439	9.23592	0.00237313	0.0272874	protein_coding
56911	MAP3K7CL	1.38213	2.9659	9.23454	0.00237492	0.0272874	protein_coding
138429	PIP5KL1	1.67491	1.8396	9.22238	0.00239075	0.0274237	protein_coding
389337	ARHGEF37	1.40021	2.86063	9.22143	0.00239199	0.0274237	protein_coding
56963	RGMA	2.08394	1.02791	9.22009	0.00239374	0.0274237	protein_coding
79744	ZNF419	1.30875	3.44523	9.2197	0.00239425	0.0274237	protein_coding
554202	MIR31HG	-2.34906	0.641943	9.20059	0.00241937	0.0276898	sense_overlapping
84221	SPATC1L	-1.21239	4.43444	9.19401	0.00242808	0.0277679	protein_coding
3434	IFIT1	1.18548	4.93954	9.19106	0.002432	0.0277784	protein_coding
4784	NFIX	-1.13226	7.05895	9.19047	0.00243278	0.0277784	protein_coding
54892	NCAPG2	-1.14989	5.92992	9.1756	0.00245264	0.0279419	protein_coding
23194	FBXL7	-1.20892	4.46761	9.17444	0.00245419	0.0279419	protein_coding
126433	FBXO27	1.37203	2.99607	9.17404	0.00245472	0.0279419	protein_coding
63934	ZNF667	1.37203	2.99607	9.17404	0.00245472	0.0279419	protein_coding
80975	TMPRSS5	-1.5874	2.04622	9.16332	0.00246914	0.0280843	protein_coding
23308	ICOSLG	-1.31533	3.32966	9.15285	0.00248332	0.0282237	protein_coding
4345	CD200	-1.31098	3.35351	9.13752	0.0025042	0.0284391	protein_coding
101060200	ZNF891	1.92017	1.27751	9.1332	0.00251013	0.0284623	protein_coding
115123	2016-03-03	1.92017	1.27751	9.1332	0.00251013	0.0284623	NA
7730	ZNF177	1.81127	1.49018	9.12953	0.00251517	0.0284823	protein_coding
54908	SPDL1	-1.16448	5.32623	9.12909	0.00251577	0.0284823	protein_coding
100506305	LINC00958	1.49526	2.38654	9.11403	0.00253657	0.0286957	lincRNA
91373	UAP1L1	-1.20692	4.43066	9.11084	0.00254099	0.0287235	protein_coding
367	AR	-1.30271	3.40006	9.10852	0.00254422	0.0287379	protein_coding
2762	GMDS	-1.21743	4.27279	9.10666	0.0025468	0.028745	protein_coding
1947	EFNB1	1.17906	4.95245	9.1042	0.00255023	0.0287615	protein_coding
55243	KIRREL	-1.11629	8.51363	9.09554	0.00256233	0.0288759	protein_coding
3705	ITPK1	-1.13157	6.5992	9.08731	0.00257389	0.0289839	protein_coding
7025	NR2F1	-1.2665	3.69592	9.08507	0.00257704	0.0289972	protein_coding
348110	ARPIN	-1.26117	3.73276	9.06464	0.00260599	0.0293004	protein_coding
11000	SLC27A3	1.47592	2.4314	9.02374	0.00266496	0.0299405	protein_coding
23329	TBC1D30	1.51581	2.27627	9.02062	0.00266951	0.0299687	protein_coding
3623	INHA	2.17215	0.863228	9.01849	0.00267262	0.0299807	protein_coding
100462983	MTRNR2L3	1.17633	4.87082	9.00613	0.00269076	0.0301612	protein_coding
143098	MPP7	-1.64034	1.83643	8.99141	0.00271251	0.0303818	protein_coding
23529	CLCF1	1.20513	4.34315	8.9762	0.00273519	0.0306124	protein_coding
51084	CRYL1	-1.2995	3.34551	8.97301	0.00273997	0.0306426	protein_coding
2556	GABRA3	-1.29547	3.3691	8.96068	0.00275852	0.0308266	protein_coding
2171	FABP5	1.33587	3.11083	8.9568	0.00276439	0.0308686	protein_coding
7421	VDR	1.13302	5.99906	8.93176	0.00280254	0.0312709	protein_coding
5129	CDK18	1.19843	4.37794	8.91452	0.00282912	0.0315435	protein_coding
100132074	FOXO6	1.96829	1.14033	8.89663	0.00285698	0.0318299	protein_coding
100862671	TMEM265	1.41438	2.64946	8.88873	0.00286937	0.0318855	protein_coding
53947	A4GALT	1.29525	3.35526	8.88861	0.00286955	0.0318855	protein_coding
23138	N4BP3	1.83979	1.37262	8.88791	0.00287065	0.0318855	protein_coding
57829	ZP4	1.83979	1.37262	8.88791	0.00287065	0.0318855	protein_coding
117581	TWIST2	-1.31412	3.1863	8.87753	0.00288701	0.032043	protein_coding
84436	ZNF528	1.33963	3.04511	8.87291	0.00289433	0.0320999	protein_coding
10000	AKT3	-1.12841	5.99944	8.86939	0.00289993	0.0321378	protein_coding
219738	C10orf35	1.38047	2.80515	8.85653	0.00292043	0.0323162	protein_coding
647166	LINC00371	1.38047	2.80515	8.85653	0.00292043	0.0323162	protein_coding
11257	TP53TG1	1.25663	3.64888	8.84577	0.00293769	0.0324827	lincRNA
4046	LSP1	2.29394	0.677234	8.83626	0.00295303	0.0325985	protein_coding
70	ACTC1	2.29394	0.677234	8.83626	0.00295303	0.0325985	protein_coding
3146	HMGB1	-1.09862	8.85207	8.83516	0.00295482	0.0325985	protein_coding
9585	KIF20B	-1.13518	5.62778	8.83071	0.00296203	0.0326535	protein_coding
8975	USP13	-1.15194	5.1143	8.82079	0.00297818	0.0327831	protein_coding
1294	COL7A1	1.09664	9.26878	8.82074	0.00297825	0.0327831	protein_coding
266722	HS6ST3	-1.71602	1.59091	8.81705	0.00298429	0.0328004	protein_coding
4884	NPTX1	-1.71602	1.59091	8.81705	0.00298429	0.0328004	protein_coding
719	C3AR1	-1.90489	1.19297	8.80598	0.00300245	0.0329657	protein_coding
5359	PLSCR1	1.14476	5.2994	8.80515	0.00300382	0.0329657	protein_coding
6451	SH3BGRL	-1.19097	4.34579	8.80122	0.00301028	0.033012	protein_coding
4254	KITLG	1.27753	3.42347	8.77301	0.0030572	0.0334656	protein_coding
55777	MBD5	-1.42215	2.53749	8.77225	0.00305849	0.0334656	protein_coding
6616	SNAP25	-1.42215	2.53749	8.77225	0.00305849	0.0334656	protein_coding
1013	CDH15	1.69876	1.65059	8.75724	0.00308376	0.0336919	protein_coding
57576	KIF17	1.69876	1.65059	8.75724	0.00308376	0.0336919	protein_coding
57763	ANKRA2	1.19955	4.19955	8.75066	0.00309491	0.0337885	protein_coding
150468	CKAP2L	-1.12264	5.90297	8.74825	0.003099	0.0338081	protein_coding
4053	LTBP2	1.12463	5.83375	8.74452	0.00310534	0.0338522	protein_coding
101929173	THSD4-AS2	-1.67548	1.66898	8.73343	0.00312429	0.0339904	NA
9722	NOS1AP	1.33467	3.00622	8.73335	0.00312441	0.0339904	protein_coding
9143	SYNGR3	1.28421	3.34758	8.73303	0.00312496	0.0339904	protein_coding
4828	NMB	1.1743	4.54369	8.71993	0.00314751	0.0341234	protein_coding
728485	LOC728485	1.41043	2.59806	8.71721	0.0031522	0.0341234	NA
8444	DYRK3	1.15941	4.81289	8.71662	0.00315322	0.0341234	protein_coding
55367	PIDD1	1.14348	5.1732	8.71612	0.00315409	0.0341234	protein_coding
7915	ALDH5A1	1.6065	1.88351	8.71269	0.00316002	0.0341234	protein_coding
65982	ZSCAN18	1.54132	2.08398	8.70923	0.00316603	0.0341234	protein_coding
9493	KIF23	-1.11244	6.27078	8.70867	0.00316701	0.0341234	protein_coding
60401	EDA2R	1.1671	4.64865	8.70315	0.00317661	0.0341234	protein_coding
100506776	TRG-AS1	2.47385	0.463579	8.70176	0.00317903	0.0341234	antisense
101928484	LINC01363	2.47385	0.463579	8.70176	0.00317903	0.0341234	antisense
148808	MFSD4A	2.47385	0.463579	8.70176	0.00317903	0.0341234	protein_coding
254773	LYG2	2.47385	0.463579	8.70176	0.00317903	0.0341234	protein_coding
283869	NPW	2.47385	0.463579	8.70176	0.00317903	0.0341234	protein_coding
339539	LOC339539	2.47385	0.463579	8.70176	0.00317903	0.0341234	NA
388564	TMEM238	2.47385	0.463579	8.70176	0.00317903	0.0341234	protein_coding
64757	2016-03-01	2.47385	0.463579	8.70176	0.00317903	0.0341234	NA
7850	IL1R2	2.47385	0.463579	8.70176	0.00317903	0.0341234	protein_coding
9938	ARHGAP25	2.47385	0.463579	8.70176	0.00317903	0.0341234	protein_coding
6663	SOX10	-1.09391	7.93469	8.70005	0.00318201	0.0341305	protein_coding
23046	KIF21B	1.17085	4.56398	8.68766	0.00320372	0.0343258	protein_coding
3748	KCNC3	1.21947	3.90344	8.68699	0.00320489	0.0343258	protein_coding
54538	ROBO4	1.12929	5.51086	8.67964	0.00321785	0.0344394	protein_coding
64761	PARP12	1.12117	5.77561	8.67024	0.00323448	0.0345923	protein_coding
63926	ANKEF1	1.26148	3.48859	8.66815	0.00323819	0.0345958	protein_coding
55355	HJURP	-1.11248	6.12244	8.66633	0.00324143	0.0345958	protein_coding
4628	MYH10	-1.09972	6.95978	8.66607	0.00324189	0.0345958	protein_coding
2970	GTF2IP1	-1.13335	5.32997	8.66407	0.00324546	0.0345975	transcribed_unprocessed_pseudogene
3662	IRF4	-1.83331	1.29495	8.66334	0.00324675	0.0345975	protein_coding
56154	TEX15	1.27252	3.39364	8.65946	0.00325367	0.0346241	protein_coding
10344	CCL26	1.2391	3.68027	8.65683	0.00325837	0.0346241	protein_coding
10537	UBD	2.02975	0.988682	8.65402	0.0032634	0.0346241	protein_coding
390928	ACP7	2.02975	0.988682	8.65402	0.0032634	0.0346241	protein_coding
401251	SAPCD1	2.02975	0.988682	8.65402	0.0032634	0.0346241	protein_coding
54768	HYDIN	2.02975	0.988682	8.65402	0.0032634	0.0346241	protein_coding
10198	MPHOSPH9	-1.1625	4.63239	8.64355	0.00328221	0.0347986	protein_coding
3426	CFI	-1.35747	2.80297	8.63988	0.00328883	0.0348213	protein_coding
7450	VWF	1.47175	2.30886	8.63973	0.0032891	0.0348213	protein_coding
348487	FAM131C	1.87456	1.24461	8.63354	0.0033003	0.0348896	protein_coding
7102	TSPAN7	1.87456	1.24461	8.63354	0.0033003	0.0348896	protein_coding
23135	KDM6B	1.11725	5.80573	8.62289	0.00331964	0.0350688	protein_coding
1464	CSPG4	-1.08598	8.50781	8.61922	0.00332633	0.0350895	protein_coding
100462977	MTRNR2L1	1.09943	6.75514	8.6192	0.00332638	0.0350895	protein_coding
7010	TEK	1.65291	1.72456	8.60556	0.00335138	0.0352839	protein_coding
3148	HMGB2	-1.10086	6.5627	8.60505	0.00335233	0.0352839	protein_coding
23209	MLC1	1.29312	3.20866	8.60391	0.00335442	0.0352839	protein_coding
284023	LOC284023	1.29312	3.20866	8.60391	0.00335442	0.0352839	NA
23305	ACSL6	1.57286	1.94669	8.59257	0.00337537	0.0354788	protein_coding
598	BCL2L1	1.08835	7.61646	8.57998	0.0033988	0.0356995	protein_coding
9052	GPRC5A	1.08417	8.00785	8.55374	0.00344813	0.0361918	protein_coding
51659	GINS2	-1.17429	4.32166	8.54299	0.00346854	0.0363801	protein_coding
285590	SH3PXD2B	-1.12519	5.30563	8.53106	0.00349137	0.0365934	protein_coding
23151	GRAMD4	-1.16636	4.42657	8.52692	0.00349931	0.0366504	protein_coding
2562	GABRB3	1.49135	2.19222	8.51721	0.00351804	0.0368203	protein_coding
146857	SLFN13	1.29468	3.14735	8.51228	0.00352759	0.0368939	protein_coding
148252	DIRAS1	-1.1574	4.55555	8.50924	0.00353348	0.0369035	protein_coding
27106	ARRDC2	1.12398	5.31162	8.50423	0.00354321	0.0369035	protein_coding
114043	TSPEAR-AS2	1.7137	1.54588	8.50297	0.00354567	0.0369035	antisense
22996	TTC39A	1.7137	1.54588	8.50297	0.00354567	0.0369035	protein_coding
256933	NPB	1.7137	1.54588	8.50297	0.00354567	0.0369035	protein_coding
27293	SMPDL3B	1.7137	1.54588	8.50297	0.00354567	0.0369035	protein_coding
57491	AHRR	-1.1295	5.1349	8.50275	0.00354609	0.0369035	protein_coding
79729	SH3D21	1.27368	3.28397	8.49116	0.00356876	0.0370758	protein_coding
84722	PSRC1	-1.14763	4.71134	8.49056	0.00356994	0.0370758	protein_coding
4938	OAS1	1.16891	4.37054	8.49042	0.00357022	0.0370758	protein_coding
27244	SESN1	1.13134	5.08259	8.48547	0.00357994	0.0371369	protein_coding
85446	ZFHX2	1.43418	2.40196	8.48485	0.00358117	0.0371369	protein_coding
6489	ST8SIA1	-1.38184	2.60513	8.47636	0.00359792	0.0372843	protein_coding
7272	TTK	-1.13628	4.91741	8.46967	0.00361117	0.037395	protein_coding
1719	DHFR	-1.09654	6.27271	8.4684	0.0036137	0.037395	protein_coding
152579	SCFD2	-1.16832	4.31757	8.45574	0.00363894	0.0376297	protein_coding
29887	SNX10	-1.10363	5.84786	8.44328	0.00366395	0.0378617	protein_coding
3162	HMOX1	1.18157	4.14247	8.44173	0.00366708	0.0378674	protein_coding
55643	BTBD2	-1.09157	6.43706	8.43525	0.00368016	0.0379757	protein_coding
5744	PTHLH	1.17411	4.22542	8.42379	0.00370342	0.0381889	protein_coding
64840	PORCN	1.10821	5.63276	8.42003	0.0037111	0.0382347	protein_coding
11130	ZWINT	-1.10629	5.67721	8.41906	0.00371307	0.0382347	protein_coding
6813	STXBP2	1.12471	5.13099	8.41737	0.00371653	0.0382436	protein_coding
9970	NR1I3	1.79688	1.34186	8.41568	0.00371999	0.0382523	protein_coding
285346	ZNF852	2.11108	0.819155	8.41076	0.00373007	0.0383292	protein_coding
3575	IL7R	-1.08616	6.67254	8.40561	0.00374065	0.0384109	protein_coding
84765	ZNF577	1.20276	3.85508	8.40215	0.00374777	0.0384351	protein_coding
114991	ZNF618	-1.20154	3.84323	8.40193	0.00374823	0.0384351	protein_coding
23328	SASH1	-1.1123	5.40591	8.39082	0.00377121	0.0386438	protein_coding
9727	RAB11FIP3	-1.10604	5.60285	8.3854	0.00378247	0.038732	protein_coding
29906	ST8SIA5	-1.17477	4.14603	8.37764	0.00379866	0.0388707	protein_coding
441425	ANKRD20A3	-1.67767	1.56369	8.37578	0.00380255	0.0388834	protein_coding
374987	NEXN-AS1	1.91789	1.10409	8.36678	0.00382143	0.0390299	antisense
8641	PCDHGB4	-1.15904	4.3613	8.36641	0.00382219	0.0390299	protein_coding
29950	SERTAD1	1.10981	5.44519	8.36165	0.00383223	0.0391053	protein_coding
132625	ZFP42	1.44908	2.2929	8.35503	0.00384621	0.0391934	protein_coding
8529	CYP4F2	1.44908	2.2929	8.35503	0.00384621	0.0391934	protein_coding
11173	ADAMTS7	1.17014	4.2084	8.35234	0.0038519	0.0392169	protein_coding
3983	ABLIM1	1.10987	5.42132	8.35142	0.00385385	0.0392169	protein_coding
684	BST2	1.09212	6.0506	8.33162	0.00389608	0.0396192	protein_coding
659	BMPR2	-1.09052	6.07519	8.32234	0.00391604	0.0397946	protein_coding
57664	PLEKHA4	-1.10057	5.61929	8.31161	0.00393924	0.0400026	protein_coding
9962	SLC23A2	-1.08645	6.21084	8.30067	0.00396304	0.0402165	protein_coding
145783	LOC145783	1.48977	2.12115	8.29664	0.00397186	0.0402781	NA
4340	MOG	-1.41524	2.3758	8.28683	0.00399336	0.0404683	protein_coding
54982	CLN6	-1.09315	5.84075	8.28553	0.00399622	0.0404693	protein_coding
5336	PLCG2	1.43029	2.34072	8.28307	0.00400165	0.0404747	protein_coding
7127	TNFAIP2	1.07732	6.74725	8.28279	0.00400227	0.0404747	protein_coding
79694	MANEA	-1.16603	4.16855	8.28061	0.00400706	0.0404953	protein_coding
84872	ZC3H10	1.21232	3.6618	8.27908	0.00401045	0.0405012	protein_coding
9700	ESPL1	-1.08435	6.24204	8.27785	0.00401316	0.0405012	protein_coding
79818	ZNF552	1.23566	3.44577	8.27007	0.0040304	0.0406472	protein_coding
5422	POLA1	-1.10223	5.45627	8.26666	0.00403796	0.0406956	protein_coding
6781	STC1	1.06628	7.76046	8.25804	0.00405718	0.0408612	protein_coding
55553	SOX6	-1.38157	2.50916	8.24641	0.00408326	0.0410957	protein_coding
107	ADCY1	-1.08031	6.31165	8.23582	0.00410715	0.0413078	protein_coding
64420	SUSD1	1.26217	3.21743	8.23445	0.00411027	0.0413109	protein_coding
23530	NNT	-1.07724	6.46639	8.22735	0.00412638	0.0414442	protein_coding
283624	LINC00641	-1.36251	2.59168	8.22612	0.00412918	0.0414442	processed_transcript
440823	MIAT	1.41285	2.38701	8.21632	0.00415153	0.04163	lincRNA
64926	RASAL3	1.61906	1.70054	8.21552	0.00415336	0.04163	protein_coding
100288332	NPIPA5	-1.57493	1.79018	8.21112	0.00416343	0.0417025	protein_coding
654483	BOLA2B	1.08655	5.92178	8.20799	0.00417063	0.0417461	protein_coding
7056	THBD	1.1598	4.18687	8.18992	0.00421238	0.0421353	protein_coding
5125	PCSK5	-1.16519	4.08072	8.18018	0.00423505	0.0422127	protein_coding
5794	PTPRH	1.18692	3.84421	8.1787	0.0042385	0.0422127	protein_coding
133396	IL31RA	2.22399	0.626954	8.17796	0.00424024	0.0422127	protein_coding
3757	KCNH2	2.22399	0.626954	8.17796	0.00424024	0.0422127	protein_coding
51473	DCDC2	2.22399	0.626954	8.17796	0.00424024	0.0422127	protein_coding
63924	CIDEC	2.22399	0.626954	8.17796	0.00424024	0.0422127	protein_coding
8743	TNFSF10	2.22399	0.626954	8.17796	0.00424024	0.0422127	protein_coding
8840	WISP1	-1.29905	2.91381	8.17454	0.00424825	0.0422637	protein_coding
2281	FKBP1B	1.32147	2.80554	8.16466	0.00427144	0.0424657	protein_coding
8349	HIST2H2BE	1.16204	4.1291	8.16227	0.00427709	0.0424931	protein_coding
8618	CADPS	-1.19971	3.67028	8.15953	0.00428355	0.0425285	protein_coding
55143	CDCA8	-1.09296	5.49959	8.15083	0.00430414	0.0426597	protein_coding
126295	ZNF57	1.51454	1.98752	8.15027	0.00430548	0.0426597	protein_coding
2027	ENO3	1.51454	1.98752	8.15027	0.00430548	0.0426597	protein_coding
10112	KIF20A	-1.07051	6.43686	8.12065	0.00437638	0.0433329	protein_coding
11004	KIF2C	-1.07899	5.96584	8.11856	0.00438143	0.0433537	protein_coding
4311	MME	-1.07305	6.25043	8.11259	0.00439588	0.0434518	protein_coding
9079	LDB2	-1.50187	1.9859	8.11202	0.00439726	0.0434518	protein_coding
6839	SUV39H1	-1.10088	5.15741	8.10162	0.00442257	0.0436551	protein_coding
144132	DNHD1	1.16711	4.00612	8.10113	0.00442378	0.0436551	protein_coding
162979	ZNF296	1.58002	1.77206	8.09775	0.00443202	0.0437071	protein_coding
147138	TMC8	1.97345	0.948348	8.08913	0.00445315	0.0438367	protein_coding
6261	RYR1	1.97345	0.948348	8.08913	0.00445315	0.0438367	protein_coding
23057	NMNAT2	1.19266	3.71122	8.08874	0.00445412	0.0438367	protein_coding
4189	DNAJB9	1.09258	5.36676	8.07548	0.00448683	0.044129	protein_coding
286343	LURAP1L	1.20153	3.61087	8.07101	0.00449791	0.0442084	protein_coding
644019	CBWD6	-1.72895	1.35889	8.06439	0.00451436	0.0443403	NA
64061	TSPYL2	1.09631	5.1911	8.04197	0.00457057	0.0448625	protein_coding
7556	ZNF10	1.24404	3.23451	8.04032	0.00457475	0.0448735	protein_coding
162967	ZNF320	1.32531	2.72387	8.03704	0.00458304	0.0449248	protein_coding
1890	TYMP	1.11536	4.73501	8.03491	0.00458843	0.0449476	protein_coding
100506123	LOC100506123	-1.41777	2.26265	8.02362	0.00461712	0.0451985	NA
3619	INCENP	-1.06505	6.28281	8.00321	0.00466945	0.0456804	protein_coding
339834	CCDC36	-1.97955	0.878934	7.99313	0.00469551	0.0458744	protein_coding
79414	LRFN3	-1.12016	4.56207	7.99312	0.00469553	0.0458744	protein_coding
85462	FHDC1	-1.06698	6.10572	7.98453	0.00471787	0.0460403	protein_coding
84978	FRMD5	-1.08276	5.45425	7.98418	0.00471879	0.0460403	protein_coding
57045	TWSG1	-1.07483	5.73103	7.97904	0.0047322	0.0461135	protein_coding
10392	NOD1	-1.24831	3.1408	7.9789	0.00473256	0.0461135	protein_coding
10370	CITED2	1.06857	6.02303	7.97701	0.00473752	0.0461311	protein_coding
4791	NFKB2	1.05703	6.70243	7.97256	0.00474918	0.0462141	protein_coding
2644	GCHFR	1.21018	3.45322	7.95973	0.00478296	0.0465119	protein_coding
150209	AIFM3	1.3912	2.37191	7.94851	0.00481269	0.0467701	protein_coding
11240	PADI2	1.62684	1.59952	7.94295	0.00482751	0.0468521	protein_coding
23508	TTC9	1.62684	1.59952	7.94295	0.00482751	0.0468521	protein_coding
54796	BNC2	-1.1693	3.80308	7.92823	0.00486695	0.0472036	protein_coding
23024	PDZRN3	-1.17062	3.78566	7.92482	0.00487611	0.0472613	protein_coding
10460	TACC3	-1.05319	6.71582	7.92283	0.00488148	0.0472821	protein_coding
8076	MFAP5	1.4417	2.15739	7.91357	0.00490653	0.0474926	protein_coding
128272	ARHGEF19	1.17441	3.75901	7.91241	0.00490969	0.0474926	protein_coding
3679	ITGA7	1.08211	5.32194	7.90498	0.00492988	0.0476566	protein_coding
26471	NUPR1	1.15277	3.99633	7.90066	0.00494168	0.0477098	protein_coding
57611	ISLR2	1.51412	1.90528	7.90058	0.00494188	0.0477098	protein_coding
10721	POLQ	-1.09503	4.93823	7.89625	0.00495375	0.0477655	protein_coding
987	LRBA	-1.07369	5.55534	7.8961	0.00495416	0.0477655	protein_coding
162514	TRPV3	1.37558	2.41722	7.89382	0.00496039	0.0477942	protein_coding
100128191	TMPO-AS1	-1.12037	4.41866	7.88347	0.00498887	0.0480056	antisense
80174	DBF4B	-1.12037	4.41866	7.88347	0.00498887	0.0480056	protein_coding
113026	PLCD3	1.05063	6.61856	7.86238	0.00504738	0.0485369	protein_coding
140612	ZFP28	1.155	3.93021	7.85852	0.00505818	0.0486089	protein_coding
282679	AQP11	1.42138	2.20984	7.84808	0.00508746	0.0488583	protein_coding
10391	CORO2B	1.24913	3.08364	7.84655	0.00509178	0.0488678	protein_coding
29089	UBE2T	-1.08459	5.0973	7.83898	0.00511315	0.0490408	protein_coding
55635	DEPDC1	-1.07172	5.44122	7.82096	0.00516438	0.0494901	protein_coding
8824	CES2	1.04819	6.58591	7.82013	0.00516674	0.0494901	protein_coding
64078	SLC28A3	1.48604	1.96754	7.81737	0.00517463	0.0495335	protein_coding
10194	TSHZ1	-1.11433	4.42612	7.8074	0.00520327	0.0497751	protein_coding
27151	CPAMD8	2.04731	0.773682	7.80436	0.00521202	0.0498264	protein_coding

## Sheet: Hs294T_lincRNAs
Hs294T lincRNAs and target genes (within 1MB)						target genes locate within the flanking region of 1MB upstream to start position and downstream to end position
lincRNA	cnt of target genes	cnt of target genes as DE protein-coding genes	gene symbol	note
LINC01164	13	0
OVAAL	27	0
LINC00923	16	0
LINC01021	5	0
LINC00707	28	1	ITIH5
LINC01554	21	0
LINC01551	11	1	PRKD1
LINC00324	97	9	CLDN7,KCTD11,SOX15,EFNB3,KDM6B,ALOX12B,ALOXE3,HES7,MYH10
LINC00327	33	1	TNFRSF19
SCHLAP1	15	2	ITGA4,CERKL
LINC01419	5	0
LINC00886	31	0
FAM225B	37	2	SUSD1,ZNF618
LINC00704	27	0
LINC00941	28	1	AMN1
LINC00565	36	2	TFDP1,RASA3
LINC01160	42	1	DENND2D
LINC00958	19	1	MICALCL
TP53TG1	16	1	STEAP4
MIAT	24	0
LINC00624	52	1	GJA5	from antisense list
NKILA	29	3	MTRNR2L3,CTCFL,APCDD1L	from antisense list
LINC01363	31	1	MAEL	from antisense list
ZNF582-AS1				move to antisense list
SACS-AS1				move to antisense list
Hs294T lincRNAs and target genes (within 2MB)						target genes locate within the flanking region of 2MB upstream to start position and downstream to end position
lincRNA	cnt of target genes	cnt of target genes as DE protein-coding genes	gene symbol	note
LINC01164	69	2	ADAM8,PRAP1
OVAAL	59	0
LINC00923	37	1	SYNM
LINC01021	15	0
LINC00707	57	1	ITIH5
LINC01554	39	0
LINC01551	26	1	PRKD1
LINC00324	142	15	FAM64A,PITPNM3,SLC13A5,XAF1,CLDN7,KCTD11,SOX15,EFNB3,KDM6B,ALOX12B,ALOXE3,HES7,MYH10,STX8,GAS7
LINC00327	68	1	TNFRSF19
SCHLAP1	30	2	ITGA4,CERKL
LINC01419	33	1	CHMP4C
LINC00886	53	2	MME,LXN
FAM225B	66	3	SUSD1,ZNF618,TNC
LINC00704	51	0
LINC00941	49	1	AMN1
LINC00565	48	3	TUBGCP3,TFDP1,RASA3
LINC01160	91	3	SLC6A17,DENND2D,PPM1J
LINC00958	38	2	MICALCL,PDE3B
TP53TG1	27	1	STEAP4
MIAT	52	0
LINC00624	88	3	PDZK1,TXNIP,GJA5	from antisense list
NKILA	66	4	CASS4,MTRNR2L3,CTCFL,APCDD1L	from antisense list
LINC01363	75	3	RXRG,FAM78B,MAEL	from antisense list
ZNF582-AS1				move to antisense list
SACS-AS1				move to antisense list
Hs294T lincRNAs and target genes (within 3MB)						target genes locate within the flanking region of 3MB upstream to start position and downstream to end position
lincRNA	cnt of target genes	cnt of target genes as DE protein-coding genes	gene symbol	note
LINC01164	70	2	ADAM8,PRAP1
OVAAL	86	3	LAMC2,NMNAT2,NCF2
LINC00923	53	1	SYNM
LINC01021	27	0
LINC00707	70	1	ITIH5
LINC01554	59	1	NR2F1
LINC01551	49	1	PRKD1
LINC00324	177	15	FAM64A,PITPNM3,SLC13A5,XAF1,CLDN7,KCTD11,SOX15,EFNB3,KDM6B,ALOX12B,ALOXE3,HES7,MYH10,STX8,GAS7,
LINC00327	105	2	CRYL1,TNFRSF19
SCHLAP1	52	2	ITGA4,CERKL
LINC01419	66	2	FABP5,CHMP4C
LINC00886	71	2	MME,LXN
FAM225B	83	3	SUSD1,ZNF618,TNC
LINC00704	65	1	ITIH5
LINC00941	62	2	PTHLH,AMN1
LINC00565	59	3	TUBGCP3,TFDP1,RASA3
LINC01160	147	6	HENMT1,PSRC1,SLC6A17,DENND2D,PPM1J,PTPN22
LINC00958	61	3	MICALCL,PDE3B,SOX6
TP53TG1	41	1	STEAP4
MIAT	115	3	SUSD2,GGT1,LRRC75B
LINC00624	149	6	PDZK1,TXNIP,GJA5,HIST2H2AA3,HIST2H2AA4,HIST2H2BE	from antisense list
NKILA	83	4	CASS4,MTRNR2L3,CTCFL,APCDD1L	from antisense list
LINC01363	101	4	RXRG,FAM78B,MAEL,F5	from antisense list
ZNF582-AS1				move to antisense list
SACS-AS1				move to antisense list

## Sheet: Hs294T_antisense
Hs294T antisense and targets
antisense	target	DE genes	note
PROSER2-AS1	PROSER2
C1QTNF1-AS1	C1QTNF1
PHKA2-AS1	PHKA2
ITGB2-AS1	ITGB2	y
PAPPA-AS1	PAPPA	y
PRC1-AS1	PRC1	y
AFAP1-AS1	AFAP1
ZMIZ1-AS1	ZMIZ1
JHDM1D-AS1	JHDM1D
ZNF571-AS1	ZNF571
TRG-AS1	TRG
TSPEAR-AS2	TSPEAR
NEXN-AS1	NEXN
TMPO-AS1	TMPO
SACS-AS1	SACS		from lincRNA list
ZNF582-AS1	ZNF582	y	from lincRNA list
LINC00624			move to lincRNA list
NKILA			move to lincRNA list
LINC01363			move to lincRNA list

## Sheet: Hs294T_pseudo
Hs294T pseudogenes and parent genes
pseudo gene	cnt of parents	cnt of parent gene as DE protein-coding	gene symbol
NOC2LP2	1	0
FAM172BP	1	0
ZNF702P	4	2	ZNF525,ZNF701
RPLP0P2	2	0
ANKRD26P1	1	0
KRT16P2	1	1	KRT16
BMS1P17	0	0
ZNF542P	5	0
TMEM191A	0	0
TSSC2	3	0
GTF2IP1	0	0
MYH16	2	0
TRIM53AP	1	0
TRIM43B	1	0
TCAF2P1	1	0
the relationship between pseudogene and parents is based on Camilo's mapping-pseudogene_parentgene-Ids file

## Sheet: SK-MEL-2
gene id	gene name	logFC	logCPM	LR	PValue	FDR	biotype
4318	MMP9	7.20064	5.44721	150.987	1.05475e-34	1.5567e-30	protein_coding
114824	PNMA5	11.6194	4.47523	140.493	2.07727e-32	1.53292e-28	protein_coding
84171	LOXL4	6.82282	4.76404	127.474	1.46279e-29	7.19645e-26	protein_coding
284348	LYPD5	8.26516	4.32608	125.913	3.2131e-29	1.18555e-25	protein_coding
3561	IL2RG	11.0239	3.88813	117.956	1.77234e-27	4.64116e-24	protein_coding
7345	UCHL1	5.58996	5.21501	117.71	2.00669e-27	4.64116e-24	protein_coding
3855	KRT7	5.12581	5.95678	117.527	2.20124e-27	4.64116e-24	protein_coding
2810	SFN	8.01733	4.08245	116.57	3.56608e-27	6.21504e-24	protein_coding
6236	RRAD	5.22269	5.6708	116.449	3.78991e-27	6.21504e-24	protein_coding
2318	FLNC	5.08805	5.87173	115.459	6.24265e-27	9.21353e-24	protein_coding
3880	KRT19	5.12746	5.75372	115.057	7.64775e-27	1.02612e-23	protein_coding
5493	PPL	5.64094	4.7442	109.458	1.288e-25	1.58413e-22	protein_coding
64005	MYO1G	10.6762	3.54707	105.422	9.869e-25	1.12044e-21	protein_coding
9518	GDF15	4.60698	6.15997	104.305	1.73485e-24	1.82891e-21	protein_coding
1618	DAZL	10.6342	3.50598	103.945	2.0804e-24	2.04698e-21	protein_coding
64220	STRA6	5.39698	4.65636	103.252	2.95158e-24	2.72265e-21	protein_coding
358	AQP1	4.92056	5.24931	102.96	3.42035e-24	2.96947e-21	protein_coding
93953	ACRC	5.23074	4.75338	101.887	5.87753e-24	4.81925e-21	protein_coding
7503	XIST	10.4846	3.3599	98.7516	2.86241e-23	2.22349e-20	lincRNA
3918	LAMC2	5.16409	4.56614	97.148	6.43354e-23	4.74763e-20	protein_coding
547	KIF1A	5.79936	3.76678	89.4781	3.10047e-21	2.17904e-18	protein_coding
3487	IGFBP4	5.56207	3.84595	88.447	5.22164e-21	3.50301e-18	protein_coding
7425	VGF	3.95851	7.07368	88.0016	6.54007e-21	4.19673e-18	protein_coding
5798	PTPRN	4.51439	4.71874	85.8854	1.90675e-20	1.13193e-17	protein_coding
374897	SBSN	10.0985	2.9844	85.8744	1.91736e-20	1.13193e-17	protein_coding
3887	KRT81	3.91161	6.82313	85.5153	2.2991e-20	1.30509e-17	protein_coding
84951	TNS4	7.13623	3.22322	85.4168	2.41658e-20	1.32097e-17	protein_coding
5175	PECAM1	5.29334	3.84067	84.6881	3.49348e-20	1.84144e-17	protein_coding
1591	CYP24A1	7.07374	3.1628	83.3524	6.86543e-20	3.49403e-17	protein_coding
1277	COL1A1	4.12321	5.37395	83.2787	7.12644e-20	3.50597e-17	protein_coding
8277	TKTL1	4.39272	4.67631	82.4948	1.0595e-19	5.04426e-17	protein_coding
NR_123729	NR_123729	9.98058	2.87025	82.106	1.2898e-19	5.94882e-17	NA
360	AQP3	5.84812	3.42096	81.4941	1.75789e-19	7.86201e-17	protein_coding
5294	PIK3CG	4.52085	4.38985	81.2618	1.97713e-19	8.5825e-17	protein_coding
306	ANXA3	9.94666	2.83748	81.0376	2.21462e-19	9.33872e-17	protein_coding
5603	MAPK13	4.42449	4.39001	79.2245	5.54371e-19	2.27277e-16	protein_coding
4486	MST1R	5.49256	3.47191	78.98	6.2741e-19	2.50269e-16	protein_coding
9507	ADAMTS4	4.09101	4.92085	78.0044	1.02811e-18	3.99312e-16	protein_coding
448831	FRG2	4.69437	3.98299	77.9453	1.05936e-18	4.00898e-16	protein_coding
1521	CTSW	5.23032	3.52798	77.087	1.63591e-18	6.03609e-16	protein_coding
6274	S100A3	4.53092	4.08452	76.6646	2.02605e-18	7.25984e-16	protein_coding
3429	IFI27	6.11754	3.13644	76.6261	2.06595e-18	7.25984e-16	protein_coding
7277	TUBA4A	3.86833	5.43246	76.5209	2.17892e-18	7.47876e-16	protein_coding
3909	LAMA3	5.04985	3.60808	76.3796	2.34059e-18	7.8511e-16	protein_coding
7075	TIE1	5.68597	3.26548	76.1349	2.64929e-18	8.68907e-16	protein_coding
10653	SPINT2	4.91097	3.69009	76.0228	2.80405e-18	8.99672e-16	protein_coding
93099	DMKN	5.03619	3.59508	75.9227	2.94992e-18	9.26339e-16	protein_coding
9235	IL32	4.79054	3.76188	75.5405	3.57996e-18	1.10076e-15	protein_coding
290	ANPEP	4.89153	3.67163	75.3705	3.90172e-18	1.17521e-15	protein_coding
1294	COL7A1	3.62962	6.53747	75.0954	4.48515e-18	1.32393e-15	protein_coding
283849	EXOC3L1	9.75096	2.64887	75.0092	4.6852e-18	1.35586e-15	protein_coding
101	ADAM8	4.14592	4.5133	74.6802	5.53473e-18	1.57091e-15	protein_coding
9902	MRC2	3.74682	5.56564	73.9203	8.13345e-18	2.24859e-15	protein_coding
85455	DISP2	4.44994	4.00812	73.8977	8.2271e-18	2.24859e-15	protein_coding
126353	MISP	5.12623	3.42886	73.6452	9.34996e-18	2.50902e-15	protein_coding
80022	MYO15B	6.74754	2.84887	72.9419	1.33526e-17	3.51914e-15	protein_coding
NM_001012321	NM_001012321	-9.61961	2.50526	72.6288	1.56476e-17	4.05164e-15	NA
51440	HPCAL4	4.17328	4.2396	71.7431	2.45115e-17	6.23733e-15	protein_coding
9047	SH2D2A	5.95942	2.98511	71.6014	2.6337e-17	6.58826e-15	protein_coding
91683	SYT12	5.91702	2.94466	70.2801	5.14539e-17	1.26568e-14	protein_coding
3695	ITGB7	5.21478	3.20716	69.9206	6.17405e-17	1.49382e-14	protein_coding
5777	PTPN6	9.56973	2.47504	69.6433	7.10614e-17	1.69161e-14	protein_coding
8714	ABCC3	4.10938	4.17991	69.58	7.33785e-17	1.71904e-14	protein_coding
6692	SPINT1	3.57026	5.59098	68.868	1.05279e-16	2.42782e-14	protein_coding
2199	FBLN2	4.29047	3.85839	68.5552	1.23375e-16	2.80138e-14	protein_coding
347735	SERINC2	3.71357	4.9553	68.4438	1.30543e-16	2.91922e-14	protein_coding
4232	MEST	6.5778	2.68659	67.7821	1.82599e-16	4.02236e-14	protein_coding
51702	PADI3	3.64974	5.07296	67.6673	1.93544e-16	4.20075e-14	protein_coding
1278	COL1A2	3.37389	6.53317	66.7873	3.02437e-16	6.46908e-14	protein_coding
3589	IL11	3.82312	4.40249	65.8737	4.80762e-16	1.01365e-13	protein_coding
64063	PRSS22	5.33834	2.93473	65.1698	6.87147e-16	1.4284e-13	protein_coding
56667	MUC13	5.74592	2.78194	65.0634	7.25284e-16	1.48673e-13	protein_coding
6273	S100A2	3.51022	5.24388	65.0116	7.44598e-16	1.50541e-13	protein_coding
5452	POU2F2	5.7215	2.75879	64.3341	1.05014e-15	2.09446e-13	protein_coding
136288	C7orf57	6.45709	2.57168	64.2265	1.10906e-15	2.18248e-13	protein_coding
200958	MUC20	5.70913	2.74707	63.9662	1.26569e-15	2.45794e-13	protein_coding
3004	GZMM	5.0223	3.02516	63.9169	1.29782e-15	2.4876e-13	protein_coding
170688	NUDT4P2	-9.26398	2.16337	62.4346	2.75436e-15	5.21175e-13	processed_pseudogene
259197	NCR3	9.31005	2.22751	62.3352	2.89703e-15	5.34466e-13	protein_coding
27254	CSDC2	9.31005	2.22751	62.3352	2.89703e-15	5.34466e-13	protein_coding
3892	KRT86	3.57932	4.63101	62.1884	3.12126e-15	5.68724e-13	protein_coding
NR_036474	NR_036474	9.29215	2.21053	61.8487	3.70889e-15	6.67556e-13	NA
123	PLIN2	5.63259	2.67468	61.7132	3.97302e-15	7.06479e-13	protein_coding
2877	GPX2	6.35568	2.47551	61.315	4.86355e-15	8.54538e-13	protein_coding
3934	LCN2	9.25569	2.17595	60.8642	6.11522e-15	1.06182e-12	protein_coding
4072	EPCAM	3.66983	4.26152	60.8167	6.26441e-15	1.07507e-12	protein_coding
8771	TNFRSF6B	5.18892	2.79378	60.6926	6.6722e-15	1.1319e-12	protein_coding
7127	TNFAIP2	3.24064	5.87987	60.3884	7.78708e-15	1.30602e-12	protein_coding
729359	PLIN4	4.89314	2.90378	60.0225	9.37794e-15	1.55516e-12	protein_coding
3911	LAMA5	3.38537	4.92794	59.4709	1.24115e-14	2.03535e-12	protein_coding
7169	TPM2	3.35497	5.04777	59.4467	1.25649e-14	2.03786e-12	protein_coding
154150	HDGFL1	9.1992	2.12247	59.3575	1.31475e-14	2.10917e-12	protein_coding
55057	AIM1L	6.27862	2.40264	59.1497	1.46124e-14	2.31897e-12	protein_coding
64856	VWA1	6.2627	2.38762	58.7075	1.82942e-14	2.87238e-12	protein_coding
3814	KISS1	4.17307	3.34707	58.4916	2.0416e-14	3.17178e-12	protein_coding
6364	CCL20	3.70655	3.96472	58.3546	2.18884e-14	3.36511e-12	protein_coding
7148	TNXB	3.7277	3.90781	58.1302	2.45335e-14	3.73289e-12	protein_coding
23025	UNC13A	3.49048	4.41456	58.0811	2.51533e-14	3.78814e-12	protein_coding
64866	CDCP1	3.71617	3.89725	57.766	2.95227e-14	4.40127e-12	protein_coding
101929128	LOC101929128	6.21386	2.34157	57.3621	3.62528e-14	5.33091e-12	NA
3489	IGFBP6	3.17236	5.6312	57.3498	3.64809e-14	5.33091e-12	protein_coding
122402	TDRD9	4.80013	2.81677	57.2877	3.76511e-14	5.44796e-12	protein_coding
474381	H2AFB2	6.18035	2.31004	56.4489	5.7678e-14	8.26475e-12	protein_coding
11187	PKP3	3.77226	3.692	56.3672	6.01249e-14	8.53254e-12	protein_coding
5054	SERPINE1	2.97031	8.04469	56.1766	6.62468e-14	9.31178e-12	protein_coding
57538	ALPK3	4.55709	2.89356	56.0005	7.24532e-14	1.00611e-11	protein_coding
6337	SCNN1A	6.16331	2.29401	55.9873	7.2941e-14	1.00611e-11	protein_coding
101928841	LOC101928841	4.00614	3.33958	55.6736	8.55603e-14	1.16925e-11	NA
57091	CASS4	6.14605	2.27779	55.5223	9.2406e-14	1.25121e-11	protein_coding
2852	GPER1	5.00855	2.62475	55.4901	9.39299e-14	1.26028e-11	protein_coding
23138	N4BP3	5.40611	2.46169	55.2812	1.04464e-13	1.389e-11	protein_coding
8572	PDLIM4	4.37773	2.97654	55.2507	1.06094e-13	1.39808e-11	protein_coding
3059	HCLS1	9.03676	1.96929	55.152	1.11562e-13	1.44433e-11	protein_coding
5652	PRSS8	9.03676	1.96929	55.152	1.11562e-13	1.44433e-11	protein_coding
50511	SYCP3	6.12859	2.2614	55.0538	1.17276e-13	1.49213e-11	protein_coding
64420	SUSD1	6.12859	2.2614	55.0538	1.17276e-13	1.49213e-11	protein_coding
9123	SLC16A3	2.9838	6.73172	54.8825	1.27953e-13	1.61406e-11	protein_coding
1470	CST2	4.98084	2.59889	54.711	1.39621e-13	1.74633e-11	protein_coding
10964	IFI44L	5.37512	2.43271	54.4293	1.61143e-13	1.99858e-11	protein_coding
140606	SELM	4.22306	3.04546	54.3346	1.691e-13	2.06827e-11	protein_coding
3856	KRT8	2.9096	8.20368	54.324	1.70013e-13	2.06827e-11	protein_coding
10900	RUNDC3A	4.49874	2.8394	54.313	1.70966e-13	2.06827e-11	protein_coding
53916	RAB4B	3.70391	3.6296	54.2668	1.75035e-13	2.10028e-11	protein_coding
2678	GGT1	3.95434	3.29201	54.1199	1.88622e-13	2.2248e-11	protein_coding
10581	IFITM2	6.09303	2.22803	54.1063	1.89935e-13	2.2248e-11	protein_coding
55911	APOBR	6.09303	2.22803	54.1063	1.89935e-13	2.2248e-11	protein_coding
29114	TAGLN3	8.99312	1.9283	54.0546	1.94996e-13	2.23097e-11	protein_coding
633	BGN	8.99312	1.9283	54.0546	1.94996e-13	2.23097e-11	protein_coding
84659	RNASE7	8.99312	1.9283	54.0546	1.94996e-13	2.23097e-11	protein_coding
266740	MAGEA2B	-8.94263	1.85784	53.9854	2.01987e-13	2.29317e-11	protein_coding
718	C3	4.3225	2.92547	53.6468	2.39974e-13	2.70365e-11	protein_coding
1636	ACE	6.07491	2.21105	53.6271	2.42393e-13	2.71021e-11	protein_coding
5778	PTPN7	3.86171	3.33987	53.2668	2.91194e-13	3.23137e-11	protein_coding
84419	C15orf48	3.80418	3.40868	53.2262	2.9727e-13	3.27418e-11	protein_coding
4586	MUC5AC	8.94812	1.88611	52.9375	3.44336e-13	3.76448e-11	protein_coding
57402	S100A14	4.63489	2.6631	52.5784	4.13421e-13	4.48653e-11	protein_coding
790952	ESRG	3.43997	3.92952	52.2881	4.7928e-13	5.16328e-11	sense_intronic
79919	C2orf54	8.90168	1.84264	51.7999	6.14544e-13	6.5725e-11	protein_coding
1404	HAPLN1	3.93682	3.12974	51.4461	7.35907e-13	7.81385e-11	protein_coding
29933	GPR132	8.87788	1.8204	51.2232	8.24375e-13	8.69068e-11	protein_coding
441581	FRG2B	4.8491	2.47643	51.0826	8.85585e-13	9.26975e-11	protein_coding
100529264	RAB4B-EGLN2	-8.81737	1.73978	50.8959	9.73966e-13	1.01231e-10	protein_coding
5155	PDGFB	3.67344	3.40151	50.8196	1.01255e-12	1.04506e-10	protein_coding
83715	ESPN	3.5177	3.63645	50.738	1.05557e-12	1.08189e-10	protein_coding
5047	PAEP	3.0337	5.03933	50.6891	1.08217e-12	1.1015e-10	protein_coding
10331	B3GNT3	3.50356	3.6237	50.3165	1.30842e-12	1.32267e-10	protein_coding
56833	SLAMF8	5.94128	2.08623	50.1669	1.41207e-12	1.41774e-10	protein_coding
978	CDA	4.80237	2.43318	49.826	1.68e-12	1.67534e-10	protein_coding
3914	LAMB3	2.77721	7.77791	49.7739	1.72522e-12	1.7089e-10	protein_coding
51085	MLXIPL	3.87633	3.07456	49.706	1.78598e-12	1.75728e-10	protein_coding
119395	CALHM3	8.80404	1.75154	49.4603	2.02428e-12	1.96555e-10	protein_coding
60598	KCNK15	8.80404	1.75154	49.4603	2.02428e-12	1.96555e-10	protein_coding
3569	IL6	3.78675	3.13906	49.2238	2.28358e-12	2.18853e-10	protein_coding
9536	PTGES	3.78675	3.13906	49.2238	2.28358e-12	2.18853e-10	protein_coding
3933	LCN1	5.90071	2.04849	49.1424	2.38034e-12	2.26655e-10	protein_coding
57214	CEMIP	3.01657	4.82689	49.1012	2.43097e-12	2.29992e-10	protein_coding
4846	NOS3	5.17379	2.24533	49.0636	2.47802e-12	2.32949e-10	protein_coding
728096	CT47A1	8.77856	1.72783	48.8613	2.74713e-12	2.56614e-10	protein_coding
146481	FRG2DP	-2.80791	6.27084	48.6803	3.01273e-12	2.79653e-10	transcribed_unprocessed_pseudogene
4854	NOTCH3	3.47971	3.51714	48.6473	3.06391e-12	2.82627e-10	protein_coding
221400	TDRD6	4.29435	2.65099	48.5962	3.14483e-12	2.88289e-10	protein_coding
340075	ARSI	3.2565	3.94559	48.469	3.35548e-12	3.05701e-10	protein_coding
58191	CXCL16	3.4074	3.61753	48.3579	3.55118e-12	3.21545e-10	protein_coding
83888	FGFBP2	3.28733	3.85533	48.2973	3.66252e-12	3.29604e-10	protein_coding
100533955	SENP3-EIF4A1	8.75263	1.70373	48.2565	3.73949e-12	3.32477e-10	protein_coding
345651	ACTBL2	8.75263	1.70373	48.2565	3.73949e-12	3.32477e-10	protein_coding
3965	LGALS9	4.73762	2.37341	48.1114	4.02674e-12	3.55632e-10	protein_coding
402381	SOHLH1	5.85897	2.00972	48.101	4.04812e-12	3.55632e-10	protein_coding
55930	MYO5C	4.4635	2.50502	47.9025	4.47949e-12	3.912e-10	protein_coding
5697	PYY	8.72622	1.67921	47.6458	5.10619e-12	4.42721e-10	protein_coding
84675	TRIM55	3.61285	3.23506	47.6369	5.12943e-12	4.42721e-10	protein_coding
56241	SUSD2	3.50003	3.34852	47.0605	6.883e-12	5.90617e-10	protein_coding
3373	HYAL1	5.81598	1.96988	47.0422	6.94751e-12	5.92707e-10	protein_coding
221416	C6orf223	8.69932	1.65427	47.029	6.99457e-12	5.93292e-10	protein_coding
3665	IRF7	2.89189	5.02539	46.8309	7.7385e-12	6.52643e-10	protein_coding
1301	COL11A1	2.90378	4.94783	46.7781	7.94973e-12	6.66648e-10	protein_coding
64787	EPS8L2	4.22405	2.58667	46.7012	8.26777e-12	6.89401e-10	protein_coding
9121	SLC16A5	4.41727	2.46263	46.6788	8.36303e-12	6.93426e-10	protein_coding
19	ABCA1	3.57516	3.20112	46.5678	8.85021e-12	7.25668e-10	protein_coding
629	CFB	3.57516	3.20112	46.5678	8.85021e-12	7.25668e-10	protein_coding
91156	IGFN1	2.7261	6.44228	46.5006	9.15899e-12	7.46837e-10	protein_coding
10272	FSTL3	2.73154	6.33433	46.4539	9.38015e-12	7.60669e-10	protein_coding
159163	RBMY1F	8.6719	1.62888	46.4059	9.61244e-12	7.75246e-10	protein_coding
26232	FBXO2	3.2564	3.69952	46.1605	1.08953e-11	8.73934e-10	protein_coding
728269	MAGEA9B	3.74717	2.95741	46.0813	1.13446e-11	9.0505e-10	protein_coding
7133	TNFRSF1B	2.76675	5.75101	46.0684	1.14193e-11	9.06116e-10	protein_coding
4648	MYO7B	4.19494	2.56011	45.9276	1.22708e-11	9.68473e-10	protein_coding
7076	TIMP1	2.62889	8.87362	45.7556	1.33963e-11	1.05168e-09	protein_coding
286333	FAM225A	2.91756	4.63011	45.4697	1.5502e-11	1.21055e-09	lincRNA
9074	CLDN6	5.749	1.90796	45.4199	1.59011e-11	1.23518e-09	protein_coding
57574	2016-03-04	3.04085	4.14756	45.2968	1.69326e-11	1.30374e-09	NA
100271927	RASA4B	3.11697	3.93055	45.2936	1.69604e-11	1.30374e-09	protein_coding
222698	NKAPL	8.61546	1.57673	45.1407	1.8337e-11	1.40226e-09	protein_coding
259307	IL4I1	4.61678	2.26242	44.9965	1.97384e-11	1.50164e-09	protein_coding
8839	WISP2	4.59867	2.24585	44.539	2.49336e-11	1.87863e-09	protein_coding
10103	TSPAN1	2.81916	4.94047	44.5286	2.5067e-11	1.87863e-09	protein_coding
150763	GPAT2	3.87267	2.72539	44.5263	2.50961e-11	1.87863e-09	protein_coding
6398	SECTM1	3.77281	2.81833	44.5012	2.54201e-11	1.87863e-09	protein_coding
1158	CKM	8.58639	1.54992	44.4983	2.54574e-11	1.87863e-09	protein_coding
439990	LINC00857	8.58639	1.54992	44.4983	2.54574e-11	1.87863e-09	lincRNA
90332	EXOC3L2	5.70255	1.86515	44.3148	2.79596e-11	2.05301e-09	protein_coding
54509	RHOF	2.67205	6.00844	44.0385	3.21972e-11	2.35247e-09	protein_coding
23231	SEL1L3	3.66612	2.88439	43.8715	3.50665e-11	2.52461e-09	protein_coding
6405	SEMA3F	3.66612	2.88439	43.8715	3.50665e-11	2.52461e-09	protein_coding
91543	RSAD2	3.66612	2.88439	43.8715	3.50665e-11	2.52461e-09	protein_coding
9053	MAP7	3.3832	3.24404	43.7689	3.6953e-11	2.64752e-09	protein_coding
116844	LRG1	5.67876	1.84326	43.7549	3.72179e-11	2.65362e-09	protein_coding
3053	SERPIND1	3.52721	3.03725	43.7188	3.79119e-11	2.6901e-09	protein_coding
1437	CSF2	3.46613	3.10341	43.5363	4.16162e-11	2.93882e-09	protein_coding
283652	SLC24A5	-2.7245	5.26654	43.5135	4.21055e-11	2.95921e-09	protein_coding
375791	CYSRT1	3.29158	3.3491	43.2776	4.74989e-11	3.32245e-09	protein_coding
973	CD79A	4.93973	2.02981	43.2052	4.92891e-11	3.42037e-09	protein_coding
138009	DCAF4L2	8.52643	1.49476	43.1931	4.95941e-11	3.42037e-09	protein_coding
6559	SLC12A3	8.52643	1.49476	43.1931	4.95941e-11	3.42037e-09	protein_coding
51200	CPA4	2.79058	4.77957	43.0424	5.35653e-11	3.67707e-09	protein_coding
2335	FN1	2.51821	11.8749	42.7713	6.15297e-11	4.20424e-09	protein_coding
8991	SELENBP1	4.9184	2.0103	42.692	6.40741e-11	4.35792e-09	protein_coding
124221	PRSS30P	5.62995	1.79844	42.6201	6.64719e-11	4.47972e-09	unitary_pseudogene
79400	NOX5	5.62995	1.79844	42.6201	6.64719e-11	4.47972e-09	protein_coding
4583	MUC2	8.49549	1.46636	42.5301	6.96036e-11	4.66945e-09	processed_transcript
1436	CSF1R	3.68312	2.73769	42.1186	8.5901e-11	5.73671e-09	protein_coding
65009	NDRG4	3.13677	3.52508	42.1016	8.66508e-11	5.76072e-09	protein_coding
5552	SRGN	2.88285	4.20946	42.0832	8.74719e-11	5.78923e-09	protein_coding
5159	PDGFRB	3.18276	3.41777	41.9525	9.35162e-11	6.16163e-09	protein_coding
100506343	FAM212B-AS1	8.46387	1.43739	41.8598	9.80567e-11	6.40362e-09	antisense
100529144	CORO7-PAM16	8.46387	1.43739	41.8598	9.80567e-11	6.40362e-09	protein_coding
362	AQP5	4.87476	1.97046	41.6531	1.08992e-10	7.05531e-09	protein_coding
871	SERPINH1	4.87476	1.97046	41.6531	1.08992e-10	7.05531e-09	protein_coding
3691	ITGB4	2.94198	3.92599	41.4389	1.21615e-10	7.83804e-09	protein_coding
7805	LAPTM5	2.56249	6.25016	41.4161	1.23038e-10	7.89529e-09	protein_coding
11135	CDC42EP1	3.25614	3.22759	41.343	1.27725e-10	8.1606e-09	protein_coding
9636	ISG15	2.61519	5.44253	40.9815	1.53681e-10	9.77661e-09	protein_coding
1013	CDH15	3.20145	3.26944	40.8027	1.684e-10	1.0667e-08	protein_coding
8797	TNFRSF10A	4.4449	2.10585	40.7583	1.72271e-10	1.08656e-08	protein_coding
105416157	NKILA	3.22722	3.20207	40.5612	1.90557e-10	1.19678e-08	antisense
338785	KRT79	3.71938	2.58754	40.5297	1.93648e-10	1.21104e-08	protein_coding
100507410	C1QTNF1-AS1	8.39847	1.37763	40.4971	1.96906e-10	1.22622e-08	antisense
55785	FGD6	2.77531	4.35651	40.4583	2.00855e-10	1.24556e-08	protein_coding
92359	CRB3	5.52709	1.70438	40.2878	2.19176e-10	1.35348e-08	protein_coding
285	ANGPT2	4.16088	2.2296	40.1901	2.30408e-10	1.41691e-08	protein_coding
3768	KCNJ12	2.84319	4.01734	39.9131	2.6551e-10	1.626e-08	protein_coding
84866	TMEM25	5.50019	1.67987	39.6911	2.97483e-10	1.81428e-08	protein_coding
7128	TNFAIP3	2.59472	5.17472	39.5909	3.13136e-10	1.90188e-08	protein_coding
4939	OAS2	2.61649	5.00458	39.5506	3.19675e-10	1.93364e-08	protein_coding
684	BST2	2.50854	5.93338	39.3021	3.63048e-10	2.18703e-08	protein_coding
54549	SDK2	3.30279	2.95849	39.1697	3.88516e-10	2.33094e-08	protein_coding
51703	ACSL5	2.9153	3.70071	39.1532	3.91818e-10	2.34123e-08	protein_coding
613038	LOC613038	8.32996	1.31527	39.1037	4.01887e-10	2.38211e-08	NA
51237	MZB1	8.32996	1.31527	39.1037	4.01887e-10	2.38211e-08	protein_coding
2525	FUT3	3.55894	2.6269	38.9255	4.40295e-10	2.59932e-08	protein_coding
100316904	SAP25	3.29122	2.94829	38.8684	4.5335e-10	2.66574e-08	protein_coding
141	ADPRH	2.88883	3.73099	38.8386	4.60327e-10	2.69602e-08	protein_coding
5138	PDE2A	4.10364	2.17809	38.8119	4.66672e-10	2.72238e-08	protein_coding
9715	FAM131B	4.36139	2.03038	38.7825	4.73748e-10	2.75278e-08	protein_coding
999	CDH1	2.8638	3.76065	38.5395	5.36567e-10	3.10556e-08	protein_coding
27074	LAMP3	4.73532	1.84388	38.4323	5.66858e-10	3.25535e-08	protein_coding
389860	PAGE2B	4.73532	1.84388	38.4323	5.66858e-10	3.25535e-08	protein_coding
100137049	PLA2G4B	8.29445	1.28305	38.395	5.77809e-10	3.29262e-08	protein_coding
6863	TAC1	8.29445	1.28305	38.395	5.77809e-10	3.29262e-08	protein_coding
54507	ADAMTSL4	3.18268	3.06685	38.3699	5.85281e-10	3.32237e-08	protein_coding
3135	HLA-G	4.33974	2.01087	38.2792	6.13138e-10	3.46717e-08	protein_coding
8638	OASL	2.60425	4.66631	37.8814	7.51791e-10	4.22854e-08	protein_coding
147138	TMC8	4.06418	2.14269	37.8769	7.53511e-10	4.22854e-08	protein_coding
26579	MYEOV	2.37029	8.31199	37.8031	7.82588e-10	4.37508e-08	protein_coding
7802	DNALI1	4.31776	1.9911	37.7719	7.9518e-10	4.4287e-08	protein_coding
1308	COL17A1	3.41996	2.66521	37.4786	9.24203e-10	5.11468e-08	protein_coding
114990	VASN	2.77591	3.87353	37.4764	9.25279e-10	5.11468e-08	protein_coding
639	PRDM1	4.04404	2.12466	37.4045	9.60016e-10	5.2869e-08	protein_coding
27076	LYPD3	3.10533	3.0952	37.3417	9.91416e-10	5.43952e-08	protein_coding
1188	CLCNKB	5.38726	1.57742	37.2467	1.04092e-09	5.68997e-08	protein_coding
645073	GAGE12G	3.84753	2.24688	37.2037	1.0641e-09	5.79521e-08	protein_coding
7462	LAT2	2.62815	4.38023	37.1202	1.11065e-09	6.02651e-08	protein_coding
2574	GAGE2C	8.22069	1.21634	36.9527	1.21031e-09	6.51932e-08	NA
676	BRDT	8.22069	1.21634	36.9527	1.21031e-09	6.51932e-08	protein_coding
57333	RCN3	2.5309	4.87579	36.9103	1.23694e-09	6.63853e-08	protein_coding
27237	ARHGEF16	3.16519	2.94866	36.8358	1.28507e-09	6.87184e-08	protein_coding
284434	NWD1	3.8287	2.23012	36.7584	1.33711e-09	7.12434e-08	protein_coding
8857	FCGBP	4.27276	1.95072	36.7456	1.34594e-09	7.14558e-08	protein_coding
84033	OBSCN	3.20747	2.87479	36.7218	1.36249e-09	7.20752e-08	protein_coding
124149	ANKRD26P1	5.35759	1.55062	36.6207	1.43502e-09	7.56409e-08	transcribed_unprocessed_pseudogene
83879	CDCA7	-2.71251	3.87613	36.4413	1.57332e-09	8.26356e-08	protein_coding
330	BIRC3	2.40482	5.89044	36.404	1.60372e-09	8.39335e-08	protein_coding
7409	VAV1	3.80963	2.21316	36.3102	1.68283e-09	8.77629e-08	protein_coding
341	APOC1	3.02351	3.1139	36.1105	1.86441e-09	9.68902e-08	protein_coding
114783	LMTK3	3.18263	2.85308	36.0961	1.87826e-09	9.72674e-08	protein_coding
4582	MUC1	2.93653	3.27852	36.0613	1.91211e-09	9.85271e-08	protein_coding
5742	PTGS1	2.71275	3.86293	36.0574	1.91593e-09	9.85271e-08	protein_coding
84557	MAP1LC3A	3.22962	2.774	35.9568	2.01744e-09	1.03099e-07	protein_coding
9201	DCLK1	3.43881	2.52069	35.9554	2.01881e-09	1.03099e-07	protein_coding
654433	PAX8-AS1	3.6453	2.31255	35.8417	2.14018e-09	1.08921e-07	processed_transcript
5328	PLAU	2.4564	5.08943	35.7679	2.22278e-09	1.12735e-07	protein_coding
11156	PTP4A3	4.22631	1.90917	35.7031	2.29794e-09	1.16148e-07	protein_coding
3791	KDR	2.7306	3.74353	35.6423	2.37083e-09	1.19423e-07	protein_coding
202915	TMEM184A	2.43051	5.25882	35.6089	2.41177e-09	1.21073e-07	protein_coding
100507679	MUC22	8.14296	1.14638	35.4758	2.58233e-09	1.27895e-07	protein_coding
2576	GAGE4	8.14296	1.14638	35.4758	2.58233e-09	1.27895e-07	NA
2707	GJB3	8.14296	1.14638	35.4758	2.58233e-09	1.27895e-07	protein_coding
3553	IL1B	8.14296	1.14638	35.4758	2.58233e-09	1.27895e-07	protein_coding
83729	INHBE	5.29636	1.49547	35.35	2.75475e-09	1.35978e-07	protein_coding
386593	CHKB-CPT1B	-8.08253	1.0624	35.1389	3.06999e-09	1.51033e-07	protein_coding
1191	CLU	2.30334	6.97954	35.0987	3.13405e-09	1.53672e-07	protein_coding
54742	LY6K	3.4973	2.39052	35.0742	3.17379e-09	1.55106e-07	protein_coding
160428	ALDH1L2	3.60883	2.28034	34.986	3.32081e-09	1.61755e-07	protein_coding
1041	CDSN	3.1894	2.73891	34.9638	3.35898e-09	1.63076e-07	protein_coding
2906	GRIN2D	2.72975	3.64549	34.9503	3.38237e-09	1.63382e-07	protein_coding
6948	TCN2	3.75084	2.16104	34.9474	3.38741e-09	1.63382e-07	protein_coding
100526740	ATP5J2-PTCD1	8.10246	1.11008	34.7239	3.79932e-09	1.79725e-07	protein_coding
100533105	C8orf44-SGK3	8.10246	1.11008	34.7239	3.79932e-09	1.79725e-07	protein_coding
150372	NFAM1	8.10246	1.11008	34.7239	3.79932e-09	1.79725e-07	protein_coding
378951	RBMY1J	8.10246	1.11008	34.7239	3.79932e-09	1.79725e-07	protein_coding
5739	PTGIR	8.10246	1.11008	34.7239	3.79932e-09	1.79725e-07	protein_coding
653140	FAM228A	8.10246	1.11008	34.7239	3.79932e-09	1.79725e-07	protein_coding
4070	TACSTD2	3.48005	2.37535	34.6674	3.91133e-09	1.84432e-07	protein_coding
5539	PPY	3.11857	2.79732	34.5069	4.24732e-09	1.99638e-07	protein_coding
10437	IFI30	2.34855	5.66672	34.4749	4.31789e-09	2.0231e-07	protein_coding
100506881	MKLN1-AS	2.78871	3.41917	34.4485	4.37673e-09	2.04418e-07	processed_transcript
90993	CREB3L1	3.28687	2.54843	34.2284	4.90073e-09	2.2817e-07	protein_coding
1382	CRABP2	2.94792	3.04856	34.1975	4.97931e-09	2.311e-07	protein_coding
26038	CHD5	5.23241	1.43812	34.0535	5.36167e-09	2.4652e-07	protein_coding
343263	MYBPHL	5.23241	1.43812	34.0535	5.36167e-09	2.4652e-07	protein_coding
63898	SH2D4A	5.23241	1.43812	34.0535	5.36167e-09	2.4652e-07	protein_coding
5176	SERPINF1	3.89458	1.99168	34.0008	5.50907e-09	2.52511e-07	protein_coding
420	ART4	8.0608	1.07283	33.9627	5.6178e-09	2.55117e-07	protein_coding
6286	S100P	8.0608	1.07283	33.9627	5.6178e-09	2.55117e-07	protein_coding
7471	WNT1	8.0608	1.07283	33.9627	5.6178e-09	2.55117e-07	protein_coding
5205	ATP8B1	3.14803	2.70294	33.9566	5.63563e-09	2.55142e-07	protein_coding
1365	CLDN3	4.52559	1.65561	33.8739	5.88029e-09	2.63791e-07	protein_coding
3352	HTR1D	4.52559	1.65561	33.8739	5.88029e-09	2.63791e-07	protein_coding
5940	RBMY1A1	4.52559	1.65561	33.8739	5.88029e-09	2.63791e-07	protein_coding
230	ALDOC	3.2713	2.53485	33.8578	5.92909e-09	2.65174e-07	protein_coding
219731	PROSER2-AS1	3.44492	2.34454	33.8465	5.96365e-09	2.65914e-07	antisense
1366	CLDN7	4.12868	1.82228	33.568	6.88163e-09	3.05003e-07	protein_coding
6276	S100A5	4.12868	1.82228	33.568	6.88163e-09	3.05003e-07	protein_coding
27147	DENND2A	3.68955	2.10695	33.5568	6.92136e-09	3.05846e-07	protein_coding
1544	CYP1A2	3.8719	1.97164	33.5002	7.12562e-09	3.13932e-07	protein_coding
100631383	FAM47E-STBD1	-7.99268	0.981724	33.4888	7.16744e-09	3.14834e-07	protein_coding
80131	LRRC8E	2.98716	2.89692	33.4248	7.40722e-09	3.24401e-07	protein_coding
80852	GRIP2	5.19934	1.40856	33.3954	7.5203e-09	3.28379e-07	protein_coding
10279	PRSS16	8.01789	1.03459	33.192	8.34939e-09	3.59267e-07	protein_coding
165904	XIRP1	8.01789	1.03459	33.192	8.34939e-09	3.59267e-07	protein_coding
2273	FHL1	8.01789	1.03459	33.192	8.34939e-09	3.59267e-07	protein_coding
29943	PADI1	8.01789	1.03459	33.192	8.34939e-09	3.59267e-07	protein_coding
729582	DIRC3	8.01789	1.03459	33.192	8.34939e-09	3.59267e-07	protein_coding
4493	MT1E	3.23963	2.5073	33.1106	8.70622e-09	3.73532e-07	protein_coding
79838	TMC5	2.47417	4.27833	33.0912	8.79345e-09	3.76181e-07	protein_coding
4828	NMB	2.63063	3.65854	33.0331	9.06018e-09	3.86472e-07	protein_coding
1847	DUSP5	2.24656	6.4321	33.0013	9.20993e-09	3.90544e-07	protein_coding
171024	SYNPO2	3.84887	1.95131	32.996	9.23502e-09	3.90544e-07	protein_coding
8578	SCARF1	3.84887	1.95131	32.996	9.23502e-09	3.90544e-07	protein_coding
126129	CPT1C	2.92494	2.93911	32.8054	1.0186e-08	4.28305e-07	protein_coding
375033	PEAR1	2.92494	2.93911	32.8054	1.0186e-08	4.28305e-07	protein_coding
246100	CTAG1A	5.1655	1.37838	32.7304	1.05868e-08	4.42638e-07	protein_coding
646029	LOC646029	5.1655	1.37838	32.7304	1.05868e-08	4.42638e-07	NA
3624	INHBA	3.15221	2.57566	32.6498	1.10353e-08	4.59399e-07	protein_coding
102800317	LOC400927-CSNK1E	-7.94556	0.939642	32.6472	1.105e-08	4.59399e-07	NA
257068	PLCXD2	3.09096	2.65354	32.591	1.13738e-08	4.71534e-07	protein_coding
344787	ZNF860	2.99105	2.79771	32.5277	1.17505e-08	4.85784e-07	protein_coding
2886	GRB7	2.91288	2.92877	32.5121	1.1845e-08	4.88325e-07	protein_coding
7804	LRP8	-2.32582	5.03395	32.4844	1.20152e-08	4.93962e-07	protein_coding
5753	PTK6	4.07726	1.77677	32.4744	1.20775e-08	4.95143e-07	protein_coding
7054	TH	7.97367	0.995298	32.4115	1.24748e-08	5.10016e-07	protein_coding
55679	LIMS2	3.49355	2.17915	32.3535	1.28525e-08	5.24008e-07	protein_coding
201294	UNC13D	2.31959	5.06668	32.3022	1.31965e-08	5.36548e-07	protein_coding
3872	KRT17	4.43836	1.57811	32.0795	1.4799e-08	5.9998e-07	protein_coding
140876	FAM65C	5.13084	1.34755	32.0585	1.49599e-08	5.9998e-07	protein_coding
246329	STAC3	5.13084	1.34755	32.0585	1.49599e-08	5.9998e-07	protein_coding
3090	HIC1	5.13084	1.34755	32.0585	1.49599e-08	5.9998e-07	protein_coding
641700	ECSCR	5.13084	1.34755	32.0585	1.49599e-08	5.9998e-07	protein_coding
30008	EFEMP2	3.80166	1.90977	31.9762	1.56073e-08	6.2425e-07	protein_coding
53833	IL20RB	3.47341	2.16157	31.9049	1.61907e-08	6.45833e-07	protein_coding
355	FAS	3.06156	2.62819	31.8984	1.62451e-08	6.46255e-07	protein_coding
374946	DRAXIN	3.00977	2.70335	31.8881	1.63311e-08	6.47934e-07	protein_coding
1293	COL6A3	2.1961	6.595	31.845	1.66976e-08	6.60699e-07	protein_coding
6444	SGCD	-2.35555	4.56256	31.7042	1.7953e-08	7.08471e-07	protein_coding
3055	HCK	7.92805	0.954902	31.6209	1.87401e-08	7.29776e-07	protein_coding
375607	NAT16	7.92805	0.954902	31.6209	1.87401e-08	7.29776e-07	protein_coding
58160	NFE4	7.92805	0.954902	31.6209	1.87401e-08	7.29776e-07	antisense
9022	CLIC3	7.92805	0.954902	31.6209	1.87401e-08	7.29776e-07	protein_coding
90952	ESAM	7.92805	0.954902	31.6209	1.87401e-08	7.29776e-07	protein_coding
1026	CDKN1A	2.22057	5.87131	31.5469	1.94679e-08	7.5509e-07	protein_coding
146857	SLFN13	2.5031	3.84743	31.5445	1.94925e-08	7.5509e-07	protein_coding
150696	PROM2	4.40807	1.55132	31.4704	2.025e-08	7.82382e-07	protein_coding
256979	SUN3	3.45298	2.14378	31.4535	2.04278e-08	7.87192e-07	protein_coding
340602	CXorf67	5.09533	1.31604	31.3795	2.12205e-08	8.15606e-07	protein_coding
4688	NCF2	4.02395	1.72978	31.3628	2.14044e-08	8.20538e-07	protein_coding
4192	MDK	2.42732	4.12317	31.3328	2.17378e-08	8.31161e-07	protein_coding
1948	EFNB2	3.15729	2.43602	31.2076	2.31854e-08	8.82879e-07	protein_coding
63915	BLOC1S5	-2.90438	2.75177	31.2056	2.32101e-08	8.82879e-07	protein_coding
6853	SYN1	2.793	3.00036	31.1438	2.39606e-08	9.09087e-07	protein_coding
5265	SERPINA1	2.14677	7.23656	31.061	2.50042e-08	9.4625e-07	protein_coding
8793	TNFRSF10D	4.37712	1.52402	30.8557	2.77938e-08	1.04913e-06	protein_coding
389337	ARHGEF37	3.01629	2.5893	30.8469	2.79208e-08	1.04981e-06	protein_coding
101101776	BMS1P17	7.88094	0.913334	30.82	2.83098e-08	1.04981e-06	transcribed_unprocessed_pseudogene
284340	CXCL17	7.88094	0.913334	30.82	2.83098e-08	1.04981e-06	protein_coding
4606	MYBPC2	7.88094	0.913334	30.82	2.83098e-08	1.04981e-06	protein_coding
54825	CDHR2	7.88094	0.913334	30.82	2.83098e-08	1.04981e-06	protein_coding
5979	RET	7.88094	0.913334	30.82	2.83098e-08	1.04981e-06	protein_coding
6649	SOD3	7.88094	0.913334	30.82	2.83098e-08	1.04981e-06	protein_coding
344	APOC2	2.6073	3.38235	30.7393	2.95125e-08	1.09167e-06	protein_coding
65983	GRAMD3	3.41124	2.1075	30.5418	3.26749e-08	1.20562e-06	protein_coding
347365	ITIH6	-2.15732	6.1908	30.4344	3.45345e-08	1.2694e-06	protein_coding
27134	TJP3	3.12299	2.40648	30.4321	3.45755e-08	1.2694e-06	protein_coding
23209	MLC1	3.72782	1.84512	30.4177	3.48335e-08	1.27255e-06	protein_coding
55876	GSDMB	3.72782	1.84512	30.4177	3.48335e-08	1.27255e-06	protein_coding
286077	FAM83H	2.66502	3.18671	30.3986	3.51788e-08	1.28199e-06	protein_coding
7718	ZNF165	2.89541	2.71585	30.273	3.75322e-08	1.36438e-06	protein_coding
6543	SLC8A2	4.3455	1.49619	30.2354	3.82671e-08	1.38273e-06	protein_coding
6536	SLC6A9	3.96859	1.6812	30.2328	3.8318e-08	1.38273e-06	protein_coding
83481	EPPK1	3.96859	1.6812	30.2328	3.8318e-08	1.38273e-06	protein_coding
1298	COL9A2	2.14837	6.16445	30.1224	4.0561e-08	1.4601e-06	protein_coding
11182	SLC2A6	2.54986	3.44226	30.0512	4.20785e-08	1.51104e-06	protein_coding
1043	CD52	3.27527	2.19705	30.0293	4.25577e-08	1.52454e-06	protein_coding
100526760	ABHD14A-ACY1	7.83225	0.870524	30.0086	4.30134e-08	1.52924e-06	protein_coding
390928	ACP7	7.83225	0.870524	30.0086	4.30134e-08	1.52924e-06	protein_coding
391257	SUMO1P1	7.83225	0.870524	30.0086	4.30134e-08	1.52924e-06	processed_pseudogene
5199	CFP	5.02157	1.25087	29.9999	4.32071e-08	1.52924e-06	protein_coding
79908	BTNL8	5.02157	1.25087	29.9999	4.32071e-08	1.52924e-06	protein_coding
6855	SYP	2.59196	3.31221	29.9726	4.38198e-08	1.54722e-06	protein_coding
23120	ATP10B	-2.30236	4.41274	29.9409	4.45425e-08	1.56898e-06	protein_coding
152404	IGSF11	-2.45303	3.69691	29.9348	4.46832e-08	1.57019e-06	protein_coding
83547	RILP	3.02407	2.46542	29.7081	5.02248e-08	1.76073e-06	protein_coding
6785	ELOVL4	3.94009	1.65628	29.6607	5.14679e-08	1.80004e-06	protein_coding
2207	FCER1G	3.08786	2.37633	29.6483	5.17984e-08	1.80731e-06	protein_coding
285429	DCAF4L1	3.36825	2.07029	29.6183	5.26049e-08	1.83112e-06	protein_coding
222950	NYAP1	4.31317	1.4678	29.6092	5.28544e-08	1.83548e-06	protein_coding
6035	RNASE1	2.36492	4.00973	29.4646	5.69462e-08	1.96887e-06	protein_coding
152015	ROPN1B	-2.25619	4.5792	29.4641	5.69624e-08	1.96887e-06	protein_coding
9746	CLSTN3	2.4761	3.57512	29.4479	5.74396e-08	1.98073e-06	protein_coding
50861	STMN3	2.2374	4.74141	29.4064	5.86833e-08	2.0189e-06	protein_coding
84502	JPH4	3.67641	1.80034	29.359	6.01375e-08	2.06412e-06	protein_coding
3656	IRAK2	2.74595	2.8763	29.33	6.10435e-08	2.09035e-06	protein_coding
26256	CABYR	2.43109	3.7089	29.3137	6.15593e-08	2.10313e-06	protein_coding
140766	ADAMTS14	4.98322	1.21713	29.2989	6.20305e-08	2.10787e-06	protein_coding
377007	KLHL30	4.98322	1.21713	29.2989	6.20305e-08	2.10787e-06	protein_coding
8437	RASAL1	2.53286	3.37504	29.2959	6.21263e-08	2.10787e-06	protein_coding
388662	SLC6A17	2.16935	5.32919	29.2764	6.27547e-08	2.1243e-06	protein_coding
7052	TGM2	2.06523	7.84567	29.2208	6.45825e-08	2.18118e-06	protein_coding
1134	CHRNA1	3.48831	1.93129	29.2096	6.49566e-08	2.1888e-06	protein_coding
113828	FAM83F	7.78185	0.826396	29.1863	6.57428e-08	2.19525e-06	protein_coding
29113	C6orf15	7.78185	0.826396	29.1863	6.57428e-08	2.19525e-06	protein_coding
342979	PALM3	7.78185	0.826396	29.1863	6.57428e-08	2.19525e-06	protein_coding
93429	LOC93429	7.78185	0.826396	29.1863	6.57428e-08	2.19525e-06	NA
3384	ICAM2	3.23471	2.16211	29.1526	6.6896e-08	2.22871e-06	protein_coding
143666	LOC143666	2.65668	3.04002	29.1475	6.70736e-08	2.22959e-06	NA
7941	PLA2G7	2.3069	4.22075	29.1366	6.74507e-08	2.23709e-06	protein_coding
5446	PON3	3.91102	1.63091	29.0838	6.93131e-08	2.2937e-06	protein_coding
79097	TRIM48	-2.17058	5.14589	28.9993	7.24031e-08	2.3906e-06	protein_coding
100499194	LOC100499194	4.28011	1.43885	28.9771	7.32388e-08	2.40742e-06	NA
84941	HSH2D	4.28011	1.43885	28.9771	7.32388e-08	2.40742e-06	protein_coding
2487	FRZB	3.32394	2.03209	28.6829	8.52546e-08	2.78996e-06	protein_coding
402665	IGLON5	3.32394	2.03209	28.6829	8.52546e-08	2.78996e-06	protein_coding
1917	EEF1A2	2.03772	8.17492	28.6169	8.8207e-08	2.88019e-06	protein_coding
23242	COBL	4.94383	1.18259	28.5903	8.94285e-08	2.90721e-06	protein_coding
59344	ALOXE3	4.94383	1.18259	28.5903	8.94285e-08	2.90721e-06	protein_coding
9148	NEURL1	3.88135	1.60509	28.5021	9.35958e-08	3.036e-06	protein_coding
84929	FIBCD1	2.8611	2.57654	28.4766	9.48369e-08	3.06951e-06	protein_coding
163732	CITED4	2.3489	3.86465	28.4456	9.63697e-08	3.1055e-06	protein_coding
393	ARHGAP4	2.3489	3.86465	28.4456	9.63697e-08	3.1055e-06	protein_coding
22871	NLGN1	-2.15813	5.00772	28.3844	9.94629e-08	3.1982e-06	protein_coding
81607	NECTIN4	7.72962	0.780866	28.3528	1.01101e-07	3.24379e-06	protein_coding
11126	CD160	4.24626	1.4093	28.3391	1.0182e-07	3.24569e-06	protein_coding
1999	ELF3	4.24626	1.4093	28.3391	1.0182e-07	3.24569e-06	protein_coding
79875	THSD4	4.24626	1.4093	28.3391	1.0182e-07	3.24569e-06	protein_coding
283914	LINC01566	-7.6837	0.708733	28.2602	1.06052e-07	3.37331e-06	lincRNA
283229	CRACR2B	3.43951	1.88915	28.2062	1.09057e-07	3.45402e-06	protein_coding
9535	GMFG	3.43951	1.88915	28.2062	1.09057e-07	3.45402e-06	protein_coding
4923	NTSR1	2.84535	2.56322	28.1268	1.13624e-07	3.59096e-06	protein_coding
5224	PGAM2	2.4695	3.37533	28.1183	1.14123e-07	3.59903e-06	protein_coding
10290	SPEG	3.01491	2.31405	28.0552	1.17903e-07	3.7103e-06	protein_coding
23586	DDX58	2.11344	5.38197	28.0363	1.19061e-07	3.73875e-06	protein_coding
51561	IL23A	3.85106	1.5788	27.9155	1.2673e-07	3.97113e-06	protein_coding
401399	PRRT4	4.90334	1.14719	27.8739	1.29482e-07	4.04877e-06	protein_coding
126669	SHE	3.17163	2.10806	27.8176	1.33308e-07	4.15083e-06	protein_coding
81027	TUBB1	3.17163	2.10806	27.8176	1.33308e-07	4.15083e-06	protein_coding
10628	TXNIP	2.04427	6.38855	27.7481	1.3818e-07	4.28355e-06	protein_coding
6097	RORC	3.59568	1.73043	27.7404	1.38731e-07	4.28355e-06	protein_coding
729408	GAGE2D	3.59568	1.73043	27.7404	1.38731e-07	4.28355e-06	NA
93517	SDR42E1	3.59568	1.73043	27.7404	1.38731e-07	4.28355e-06	protein_coding
79955	PDZD7	2.51377	3.18735	27.7136	1.40668e-07	4.33428e-06	protein_coding
8913	CACNA1G	3.41447	1.86761	27.6992	1.41725e-07	4.33997e-06	protein_coding
146433	IL34	4.2116	1.37912	27.695	1.42029e-07	4.33997e-06	protein_coding
162514	TRPV3	4.2116	1.37912	27.695	1.42029e-07	4.33997e-06	protein_coding
1747	DLX3	4.2116	1.37912	27.695	1.42029e-07	4.33997e-06	protein_coding
21	ABCA3	2.99608	2.29805	27.6516	1.45253e-07	4.42017e-06	protein_coding
257236	CCDC96	2.99608	2.29805	27.6516	1.45253e-07	4.42017e-06	protein_coding
5069	PAPPA	2.615	2.92987	27.6143	1.48079e-07	4.49691e-06	protein_coding
2706	GJB2	2.8713	2.46589	27.5996	1.49211e-07	4.52199e-06	protein_coding
3732	CD82	2.08411	5.52718	27.5952	1.49549e-07	4.52293e-06	protein_coding
100009613	ANO1-AS2	7.67544	0.733842	27.5078	1.56461e-07	4.63696e-06	antisense
101929099	LOC101929099	7.67544	0.733842	27.5078	1.56461e-07	4.63696e-06	NA
11063	SOX30	7.67544	0.733842	27.5078	1.56461e-07	4.63696e-06	protein_coding
135892	TRIM50	7.67544	0.733842	27.5078	1.56461e-07	4.63696e-06	protein_coding
166655	TRIM60	7.67544	0.733842	27.5078	1.56461e-07	4.63696e-06	protein_coding
477	ATP1A2	7.67544	0.733842	27.5078	1.56461e-07	4.63696e-06	protein_coding
50964	SOST	7.67544	0.733842	27.5078	1.56461e-07	4.63696e-06	protein_coding
57549	IGSF9	7.67544	0.733842	27.5078	1.56461e-07	4.63696e-06	protein_coding
671	BPI	7.67544	0.733842	27.5078	1.56461e-07	4.63696e-06	protein_coding
84940	CORO6	7.67544	0.733842	27.5078	1.56461e-07	4.63696e-06	protein_coding
467	ATF3	2.25426	4.06833	27.391	1.66199e-07	4.9157e-06	protein_coding
132014	IL17RE	3.14998	2.08958	27.3672	1.68262e-07	4.96432e-06	protein_coding
6331	SCN5A	2.41205	3.42821	27.3643	1.68516e-07	4.96432e-06	protein_coding
353513	VCY1B	-7.6251	0.657796	27.3447	1.70231e-07	5.00485e-06	protein_coding
8614	STC2	2.05105	5.83387	27.2679	1.77132e-07	5.1974e-06	protein_coding
79442	LRRC2	3.25482	1.97281	27.2568	1.78151e-07	5.21694e-06	protein_coding
80833	APOL3	2.4323	3.34455	27.2437	1.79363e-07	5.24201e-06	protein_coding
389762	SPATA31D3	2.85425	2.4515	27.23	1.80635e-07	5.26875e-06	protein_coding
4145	MATK	4.86167	1.1109	27.1497	1.88298e-07	5.43853e-06	protein_coding
57125	PLXDC1	4.86167	1.1109	27.1497	1.88298e-07	5.43853e-06	protein_coding
59	ACTA2	4.86167	1.1109	27.1497	1.88298e-07	5.43853e-06	protein_coding
644100	ARL14EPL	4.86167	1.1109	27.1497	1.88298e-07	5.43853e-06	protein_coding
79802	HHIPL2	4.86167	1.1109	27.1497	1.88298e-07	5.43853e-06	protein_coding
64135	IFIH1	2.06	5.58977	27.1209	1.91125e-07	5.50939e-06	protein_coding
5655	KLK10	4.17609	1.3483	27.0448	1.98795e-07	5.71933e-06	protein_coding
8605	PLA2G4C	2.50252	3.11589	27.0382	1.99471e-07	5.7276e-06	protein_coding
1263	PLK3	2.10057	4.95972	26.8378	2.2127e-07	6.34121e-06	protein_coding
5653	KLK6	2.10696	4.8782	26.7872	2.27137e-07	6.49673e-06	protein_coding
250	ALPP	7.61913	0.685222	26.651	2.43722e-07	6.90421e-06	protein_coding
3815	KIT	7.61913	0.685222	26.651	2.43722e-07	6.90421e-06	protein_coding
495	ATP4A	7.61913	0.685222	26.651	2.43722e-07	6.90421e-06	protein_coding
55879	GABRQ	7.61913	0.685222	26.651	2.43722e-07	6.90421e-06	protein_coding
57159	TRIM54	7.61913	0.685222	26.651	2.43722e-07	6.90421e-06	protein_coding
7351	UCP2	3.02444	2.16265	26.6438	2.44635e-07	6.91468e-06	protein_coding
2831	NPBWR1	3.53924	1.68186	26.6407	2.45029e-07	6.91468e-06	protein_coding
139804	RBMXL3	2.48035	3.09755	26.5329	2.5909e-07	7.28435e-06	protein_coding
2260	FGFR1	2.14539	4.47864	26.5327	2.59115e-07	7.28435e-06	protein_coding
3783	KCNN4	2.00127	6.21661	26.516	2.6136e-07	7.33348e-06	protein_coding
57731	SPTBN4	2.93808	2.24895	26.4277	2.7359e-07	7.6453e-06	protein_coding
6563	SLC14A1	2.93808	2.24895	26.4277	2.7359e-07	7.6453e-06	protein_coding
338322	NLRP10	4.81877	1.07366	26.4173	2.75063e-07	7.6453e-06	protein_coding
356	FASLG	4.81877	1.07366	26.4173	2.75063e-07	7.6453e-06	protein_coding
3777	KCNK3	4.81877	1.07366	26.4173	2.75063e-07	7.6453e-06	protein_coding
9314	KLF4	2.10909	4.70607	26.3908	2.78872e-07	7.73341e-06	protein_coding
54863	TOR4A	2.40909	3.27249	26.3871	2.79394e-07	7.73341e-06	protein_coding
27303	RBMS3	-2.62512	2.70123	26.3843	2.79805e-07	7.73341e-06	protein_coding
5021	OXTR	2.76394	2.4947	26.3532	2.84348e-07	7.84429e-06	protein_coding
150365	MEI1	3.20683	1.93188	26.2905	2.93729e-07	8.08797e-06	protein_coding
54457	TAF7L	2.86484	2.33037	26.253	2.9949e-07	8.21593e-06	protein_coding
5678	PSG9	2.86484	2.33037	26.253	2.9949e-07	8.21593e-06	protein_coding
590	BCHE	-1.97118	6.71953	26.2468	3.00456e-07	8.22714e-06	protein_coding
259173	ALS2CL	3.00342	2.14486	26.2108	3.06098e-07	8.34958e-06	protein_coding
9002	F2RL3	3.00342	2.14486	26.2108	3.06098e-07	8.34958e-06	protein_coding
50509	COL5A3	2.11343	4.6051	26.2075	3.06624e-07	8.34958e-06	protein_coding
56548	CHST7	3.33665	1.80097	26.1567	3.14806e-07	8.55659e-06	protein_coding
80201	HKDC1	2.16037	4.25111	26.1047	3.23388e-07	8.77321e-06	protein_coding
5608	MAP2K6	-2.58313	2.75055	26.1013	3.23965e-07	8.77321e-06	protein_coding
723790	HIST2H2AA4	2.18188	4.09223	25.9769	3.45532e-07	9.32305e-06	protein_coding
8337	HIST2H2AA3	2.18188	4.09223	25.9769	3.45532e-07	9.32305e-06	protein_coding
8908	GYG2	-1.98613	6.01106	25.9698	3.46805e-07	9.34031e-06	protein_coding
4053	LTBP2	1.98006	6.05384	25.8284	3.73162e-07	1.00319e-05	protein_coding
10021	HCN4	7.56055	0.634893	25.7821	3.82225e-07	1.01644e-05	protein_coding
100507144	LOC100507144	7.56055	0.634893	25.7821	3.82225e-07	1.01644e-05	NA
10942	PRSS21	7.56055	0.634893	25.7821	3.82225e-07	1.01644e-05	protein_coding
3982	LIM2	7.56055	0.634893	25.7821	3.82225e-07	1.01644e-05	protein_coding
399669	ZNF321P	7.56055	0.634893	25.7821	3.82225e-07	1.01644e-05	transcribed_processed_pseudogene
441151	TMEM151B	7.56055	0.634893	25.7821	3.82225e-07	1.01644e-05	protein_coding
2577	GAGE5	4.10233	1.28459	25.7256	3.93567e-07	1.04098e-05	NA
84958	SYTL1	4.10233	1.28459	25.7256	3.93567e-07	1.04098e-05	protein_coding
9537	TP53I11	4.10233	1.28459	25.7256	3.93567e-07	1.04098e-05	protein_coding
100130386	LINC00552	4.77455	1.03543	25.6768	4.03658e-07	1.05819e-05	TEC
10267	RAMP1	4.77455	1.03543	25.6768	4.03658e-07	1.05819e-05	protein_coding
338440	ANO9	4.77455	1.03543	25.6768	4.03658e-07	1.05819e-05	protein_coding
64333	ARHGAP9	4.77455	1.03543	25.6768	4.03658e-07	1.05819e-05	protein_coding
9046	DOK2	4.77455	1.03543	25.6768	4.03658e-07	1.05819e-05	protein_coding
54538	ROBO4	2.226	3.79832	25.664	4.06339e-07	1.06184e-05	protein_coding
25780	RASGRP3	2.31623	3.44336	25.6633	4.06492e-07	1.06184e-05	protein_coding
6289	SAA2	2.12497	4.33644	25.6403	4.11356e-07	1.07265e-05	protein_coding
3671	ISLR	3.30975	1.77805	25.6353	4.12429e-07	1.07355e-05	protein_coding
80117	ARL14	2.89807	2.21526	25.6008	4.19859e-07	1.09097e-05	protein_coding
1746	DLX2	3.4805	1.63159	25.524	4.36916e-07	1.1303e-05	protein_coding
645591	LHFPL3-AS1	-1.98303	5.70595	25.5197	4.37892e-07	1.1303e-05	processed_transcript
51127	TRIM17	3.7231	1.46852	25.5189	4.3806e-07	1.1303e-05	protein_coding
9118	INA	3.7231	1.46852	25.5189	4.3806e-07	1.1303e-05	protein_coding
3488	IGFBP5	2.07338	4.60861	25.339	4.80894e-07	1.23739e-05	protein_coding
50486	G0S2	2.96043	2.10861	25.3376	4.81238e-07	1.23739e-05	protein_coding
94120	SYTL3	3.15719	1.88976	25.3117	4.87748e-07	1.25194e-05	protein_coding
64129	TINAGL1	1.90689	8.15701	25.2889	4.93528e-07	1.26458e-05	protein_coding
55063	ZCWPW1	2.33217	3.3134	25.2425	5.0557e-07	1.29319e-05	protein_coding
84944	MAEL	2.87765	2.19811	25.1841	5.21102e-07	1.33061e-05	protein_coding
4256	MGP	2.00037	5.25935	25.1624	5.26987e-07	1.34332e-05	protein_coding
63876	PKNOX2	-2.46335	2.878	25.0795	5.50145e-07	1.39984e-05	protein_coding
85417	CCNB3	2.80761	2.28238	25.066	5.54015e-07	1.39984e-05	protein_coding
100130827	SBK3	4.06399	1.25165	25.0565	5.56748e-07	1.39984e-05	protein_coding
1296	COL8A2	4.06399	1.25165	25.0565	5.56748e-07	1.39984e-05	protein_coding
253639	ZNF620	4.06399	1.25165	25.0565	5.56748e-07	1.39984e-05	protein_coding
4312	MMP1	4.06399	1.25165	25.0565	5.56748e-07	1.39984e-05	protein_coding
56924	PAK6	4.06399	1.25165	25.0565	5.56748e-07	1.39984e-05	protein_coding
773	CACNA1A	4.06399	1.25165	25.0565	5.56748e-07	1.39984e-05	protein_coding
196410	METTL7B	2.06272	4.58236	25.0355	5.62848e-07	1.41277e-05	protein_coding
84561	SLC12A8	2.06912	4.51434	24.9847	5.77868e-07	1.44801e-05	protein_coding
55357	TBC1D2	2.20965	3.7161	24.9779	5.79917e-07	1.45068e-05	protein_coding
43	ACHE	3.45021	1.60578	24.9592	5.85562e-07	1.45494e-05	protein_coding
51207	DUSP13	3.45021	1.60578	24.9592	5.85562e-07	1.45494e-05	protein_coding
80320	SP6	3.45021	1.60578	24.9592	5.85562e-07	1.45494e-05	protein_coding
90113	VWA5B2	3.45021	1.60578	24.9592	5.85562e-07	1.45494e-05	protein_coding
113177	IZUMO4	4.72893	0.996152	24.9278	5.95165e-07	1.4689e-05	protein_coding
23057	NMNAT2	4.72893	0.996152	24.9278	5.95165e-07	1.4689e-05	protein_coding
285973	ATG9B	4.72893	0.996152	24.9278	5.95165e-07	1.4689e-05	protein_coding
55200	PLEKHG6	4.72893	0.996152	24.9278	5.95165e-07	1.4689e-05	protein_coding
388960	C2orf78	3.68925	1.43958	24.907	6.01631e-07	1.47259e-05	protein_coding
100507433	ZNF571-AS1	7.49948	0.582733	24.9006	6.03643e-07	1.47259e-05	antisense
100529207	RAD51L3-RFFL	7.49948	0.582733	24.9006	6.03643e-07	1.47259e-05	protein_coding
113730	KLHDC7B	7.49948	0.582733	24.9006	6.03643e-07	1.47259e-05	protein_coding
1440	CSF3	7.49948	0.582733	24.9006	6.03643e-07	1.47259e-05	protein_coding
27129	HSPB7	7.49948	0.582733	24.9006	6.03643e-07	1.47259e-05	protein_coding
3932	LCK	7.49948	0.582733	24.9006	6.03643e-07	1.47259e-05	protein_coding
3955	LFNG	2.41863	2.98189	24.7341	6.58084e-07	1.60275e-05	protein_coding
1001	CDH3	2.72892	2.34651	24.5928	7.08146e-07	1.72183e-05	protein_coding
90853	SPOCD1	2.67766	2.42275	24.5388	7.28277e-07	1.76787e-05	protein_coding
122970	ACOT4	2.91612	2.07141	24.4545	7.60867e-07	1.84092e-05	protein_coding
55013	MCUB	2.91612	2.07141	24.4545	7.60867e-07	1.84092e-05	NA
26507	CNNM1	4.0246	1.21793	24.3809	7.90483e-07	1.90322e-05	protein_coding
4600	MX2	4.0246	1.21793	24.3809	7.90483e-07	1.90322e-05	protein_coding
79633	FAT4	4.0246	1.21793	24.3809	7.90483e-07	1.90322e-05	protein_coding
26585	GREM1	3.6546	1.41003	24.2899	8.28738e-07	1.98561e-05	protein_coding
5396	PRRX1	3.6546	1.41003	24.2899	8.28738e-07	1.98561e-05	protein_coding
57608	KIAA1462	3.6546	1.41003	24.2899	8.28738e-07	1.98561e-05	protein_coding
9024	BRSK2	-2.55722	2.5554	24.2362	8.52177e-07	2.03846e-05	protein_coding
57535	KIAA1324	2.05514	4.34472	24.1916	8.7213e-07	2.08281e-05	protein_coding
147741	ZNF560	2.4134	2.90972	24.1801	8.7736e-07	2.08854e-05	protein_coding
283897	C16orf54	2.4134	2.90972	24.1801	8.7736e-07	2.08854e-05	protein_coding
23604	DAPK2	4.68182	0.955767	24.1704	8.81763e-07	2.09227e-05	protein_coding
79986	ZNF702P	4.68182	0.955767	24.1704	8.81763e-07	2.09227e-05	transcribed_processed_pseudogene
752	FMNL1	2.02854	4.5006	24.0786	9.24808e-07	2.19089e-05	protein_coding
100505746	ITGB2-AS1	7.43571	0.528601	24.0062	9.6026e-07	2.23894e-05	antisense
1474	CST6	7.43571	0.528601	24.0062	9.6026e-07	2.23894e-05	protein_coding
158521	FMR1NB	7.43571	0.528601	24.0062	9.6026e-07	2.23894e-05	protein_coding
2217	FCGRT	7.43571	0.528601	24.0062	9.6026e-07	2.23894e-05	protein_coding
339894	LINC00880	7.43571	0.528601	24.0062	9.6026e-07	2.23894e-05	lincRNA
341405	ANKRD33	7.43571	0.528601	24.0062	9.6026e-07	2.23894e-05	protein_coding
4099	MAG	7.43571	0.528601	24.0062	9.6026e-07	2.23894e-05	protein_coding
55138	FAM90A1	7.43571	0.528601	24.0062	9.6026e-07	2.23894e-05	protein_coding
5731	PTGER1	7.43571	0.528601	24.0062	9.6026e-07	2.23894e-05	protein_coding
84528	RHOXF2	7.43571	0.528601	24.0062	9.6026e-07	2.23894e-05	protein_coding
26025	PCDHGA12	3.38765	1.55272	23.8166	1.05963e-06	2.46285e-05	protein_coding
2769	GNA15	3.38765	1.55272	23.8166	1.05963e-06	2.46285e-05	protein_coding
60489	APOBEC3G	1.90591	5.79814	23.7894	1.07474e-06	2.49404e-05	protein_coding
10079	ATP9A	1.92943	5.37555	23.7458	1.09933e-06	2.54709e-05	protein_coding
11226	GALNT6	2.96395	1.93248	23.6647	1.14669e-06	2.65266e-05	protein_coding
3433	IFIT2	1.96445	4.89258	23.6421	1.16021e-06	2.67975e-05	protein_coding
100287314	LINC00941	2.87041	2.03323	23.5615	1.20987e-06	2.79007e-05	lincRNA
164284	APCDD1L	2.72758	2.21578	23.4555	1.27838e-06	2.93887e-05	protein_coding
50944	SHANK1	2.72758	2.21578	23.4555	1.27838e-06	2.93887e-05	protein_coding
6693	SPN	2.2737	3.16206	23.3711	1.33569e-06	3.06585e-05	protein_coding
57030	SLC17A7	2.39394	2.8226	23.3023	1.38437e-06	3.17266e-05	protein_coding
4885	NPTX2	1.903	5.47392	23.2977	1.38764e-06	3.17522e-05	protein_coding
10734	STAG3	1.97447	4.63189	23.2677	1.40948e-06	3.2202e-05	protein_coding
84707	BEX2	2.24174	3.24002	23.2409	1.42926e-06	3.26034e-05	protein_coding
158435	LOC158435	-2.10128	3.72621	23.1008	1.53727e-06	3.4627e-05	NA
27288	RBMXL2	7.36899	0.472343	23.0985	1.53908e-06	3.4627e-05	protein_coding
283748	PLA2G4D	7.36899	0.472343	23.0985	1.53908e-06	3.4627e-05	protein_coding
3172	HNF4A	7.36899	0.472343	23.0985	1.53908e-06	3.4627e-05	protein_coding
4882	NPR2	7.36899	0.472343	23.0985	1.53908e-06	3.4627e-05	protein_coding
64073	C19orf33	7.36899	0.472343	23.0985	1.53908e-06	3.4627e-05	protein_coding
647166	LINC00371	7.36899	0.472343	23.0985	1.53908e-06	3.4627e-05	protein_coding
83597	RTP3	7.36899	0.472343	23.0985	1.53908e-06	3.4627e-05	protein_coding
9080	CLDN9	7.36899	0.472343	23.0985	1.53908e-06	3.4627e-05	protein_coding
10518	CIB2	2.5633	2.43791	23.0789	1.55488e-06	3.48761e-05	protein_coding
57449	PLEKHG5	2.5633	2.43791	23.0789	1.55488e-06	3.48761e-05	protein_coding
144406	WDR66	2.70686	2.19864	23.0479	1.58016e-06	3.52714e-05	protein_coding
151278	CCDC140	3.58268	1.34906	23.0398	1.58684e-06	3.52714e-05	protein_coding
3700	ITIH4	3.58268	1.34906	23.0398	1.58684e-06	3.52714e-05	protein_coding
387755	INSC	3.58268	1.34906	23.0398	1.58684e-06	3.52714e-05	protein_coding
8468	FKBP6	3.58268	1.34906	23.0398	1.58684e-06	3.52714e-05	protein_coding
8969	HIST1H2AG	3.58268	1.34906	23.0398	1.58684e-06	3.52714e-05	protein_coding
84069	PLEKHN1	3.16715	1.65762	22.9731	1.64283e-06	3.64609e-05	protein_coding
100126784	LOC100126784	1.92707	4.87666	22.7982	1.7993e-06	3.98737e-05	NA
63910	SLC17A9	2.13138	3.54316	22.7306	1.86374e-06	4.12397e-05	protein_coding
134548	SOWAHA	3.32225	1.49761	22.6565	1.93699e-06	4.26356e-05	protein_coding
155185	AMZ1	3.32225	1.49761	22.6565	1.93699e-06	4.26356e-05	protein_coding
8339	HIST1H2BG	3.32225	1.49761	22.6565	1.93699e-06	4.26356e-05	protein_coding
170961	ANKRD24	2.63223	2.26653	22.6552	1.93838e-06	4.26356e-05	protein_coding
83546	RTBDN	2.05014	3.904	22.6338	1.96006e-06	4.27015e-05	protein_coding
11170	FAM107A	4.58272	0.871413	22.6294	1.96452e-06	4.27015e-05	protein_coding
127294	MYOM3	4.58272	0.871413	22.6294	1.96452e-06	4.27015e-05	protein_coding
127733	UBXN10	4.58272	0.871413	22.6294	1.96452e-06	4.27015e-05	protein_coding
2302	FOXJ1	4.58272	0.871413	22.6294	1.96452e-06	4.27015e-05	protein_coding
284427	SLC25A41	4.58272	0.871413	22.6294	1.96452e-06	4.27015e-05	protein_coding
5409	PNMT	4.58272	0.871413	22.6294	1.96452e-06	4.27015e-05	protein_coding
91828	EXOC3L4	4.58272	0.871413	22.6294	1.96452e-06	4.27015e-05	protein_coding
688	KLF5	2.33406	2.84517	22.5038	2.09726e-06	4.55199e-05	protein_coding
1364	CLDN4	1.9377	4.63533	22.4981	2.10351e-06	4.55868e-05	protein_coding
4948	OCA2	-2.63585	2.19376	22.4954	2.10652e-06	4.55868e-05	protein_coding
57139	RGL3	2.46158	2.55111	22.4753	2.12866e-06	4.59983e-05	protein_coding
84879	MFSD2A	3.13686	1.63227	22.4295	2.17994e-06	4.70377e-05	protein_coding
10398	MYL9	2.07558	3.71079	22.3917	2.22328e-06	4.78329e-05	protein_coding
8938	BAIAP3	2.07558	3.71079	22.3917	2.22328e-06	4.78329e-05	protein_coding
23046	KIF21B	2.2399	3.07998	22.3472	2.27542e-06	4.88834e-05	protein_coding
2125	EVPL	3.89953	1.11172	22.3146	2.31441e-06	4.96488e-05	protein_coding
3678	ITGA5	1.78807	7.72354	22.2998	2.33227e-06	4.98438e-05	protein_coding
440823	MIAT	2.9971	1.7554	22.2987	2.33363e-06	4.98438e-05	lincRNA
8329	HIST1H2AI	2.9971	1.7554	22.2987	2.33363e-06	4.98438e-05	protein_coding
387509	GPR153	1.90324	4.87139	22.2768	2.36045e-06	5.03437e-05	protein_coding
3231	HOXD1	2.61208	2.24998	22.2623	2.37836e-06	5.06526e-05	protein_coding
3305	HSPA1L	2.6645	2.16373	22.2267	2.42275e-06	5.15235e-05	protein_coding
100529261	CHURC1-FNTB	-1.8713	5.18486	22.2131	2.44004e-06	5.17598e-05	protein_coding
9639	ARHGEF10	-1.89418	4.9005	22.2124	2.44087e-06	5.17598e-05	protein_coding
2064	ERBB2	1.80364	6.67535	22.1974	2.4601e-06	5.20928e-05	protein_coding
100526835	FPGT-TNNI3K	-3.30943	1.40672	22.1534	2.51709e-06	5.32232e-05	protein_coding
126549	ANKLE1	2.0576	3.72901	22.1244	2.55545e-06	5.39569e-05	protein_coding
4255	MGMT	-2.5227	2.32975	22.0516	2.65412e-06	5.59602e-05	protein_coding
100128682	LINC01531	-2.21687	3.04476	21.9994	2.72736e-06	5.73743e-05	lincRNA
440279	UNC13C	-1.98364	4.06516	21.9983	2.72896e-06	5.73743e-05	protein_coding
26112	CCDC69	4.5305	0.827297	21.8456	2.95495e-06	6.1949e-05	protein_coding
7781	SLC30A3	4.5305	0.827297	21.8456	2.95495e-06	6.1949e-05	protein_coding
80115	BAIAP2L2	2.64285	2.14595	21.8132	3.00523e-06	6.29137e-05	protein_coding
23148	NACAD	2.22703	3.01266	21.7651	3.08152e-06	6.44195e-05	protein_coding
55194	EVA1B	2.86109	1.84698	21.7464	3.11173e-06	6.49589e-05	protein_coding
100533107	RTEL1-TNFRSF6B	-2.2044	3.03475	21.7377	3.12581e-06	6.51607e-05	protein_coding
57586	SYT13	3.85531	1.07449	21.6124	3.33683e-06	6.94617e-05	protein_coding
1030	CDKN2B	1.84247	5.18802	21.5345	3.47522e-06	7.22404e-05	protein_coding
4776	NFATC4	3.25374	1.44031	21.4788	3.57756e-06	7.42633e-05	protein_coding
57576	KIF17	2.62086	2.12794	21.3977	3.73215e-06	7.73634e-05	protein_coding
26136	TES	1.81104	5.56819	21.3798	3.76719e-06	7.79803e-05	protein_coding
100288695	LIMS4	3.0743	1.58018	21.3312	3.86384e-06	7.97573e-05	protein_coding
146330	FBXL16	3.0743	1.58018	21.3312	3.86384e-06	7.97573e-05	protein_coding
51177	PLEKHO1	2.00859	3.7531	21.2953	3.93699e-06	8.10611e-05	protein_coding
7091	TLE4	2.13853	3.20649	21.2948	3.93799e-06	8.10611e-05	protein_coding
22998	LIMCH1	-1.8709	4.68228	21.2865	3.95509e-06	8.12997e-05	protein_coding
284119	PTRF	1.74256	7.75631	21.2523	4.02627e-06	8.26477e-05	protein_coding
389333	PROB1	2.06189	3.4879	21.2321	4.06885e-06	8.34058e-05	protein_coding
222865	TMEM130	2.25042	2.84555	21.196	4.14632e-06	8.4876e-05	protein_coding
8630	HSD17B6	2.50802	2.2834	21.1698	4.20335e-06	8.59241e-05	protein_coding
11009	IL24	1.77022	6.23211	21.131	4.28924e-06	8.75587e-05	protein_coding
115701	ALPK2	3.46759	1.25243	21.1246	4.30362e-06	8.76098e-05	protein_coding
8787	RGS9	3.46759	1.25243	21.1246	4.30362e-06	8.76098e-05	protein_coding
8544	PIR	-1.76594	6.3103	21.1209	4.31209e-06	8.76614e-05	protein_coding
9052	GPRC5A	1.75789	6.51514	21.0559	4.46082e-06	9.02162e-05	protein_coding
10148	EBI3	4.47631	0.781779	21.0527	4.46833e-06	9.02162e-05	protein_coding
342897	NCCRP1	4.47631	0.781779	21.0527	4.46833e-06	9.02162e-05	protein_coding
404037	HAPLN4	4.47631	0.781779	21.0527	4.46833e-06	9.02162e-05	protein_coding
91607	SLFN11	4.47631	0.781779	21.0527	4.46833e-06	9.02162e-05	protein_coding
56271	BEX4	1.83164	5.02648	21.04	4.49794e-06	9.069e-05	protein_coding
144501	KRT80	1.76116	6.34133	21.0105	4.56781e-06	9.19731e-05	protein_coding
643988	FNDC10	-2.31307	2.609	20.9826	4.63482e-06	9.318e-05	protein_coding
6768	ST14	2.59854	2.10971	20.9803	4.64037e-06	9.318e-05	protein_coding
1493	CTLA4	2.13413	3.15385	20.9633	4.68172e-06	9.38824e-05	protein_coding
2150	F2RL1	2.04123	3.50914	20.9502	4.71375e-06	9.42685e-05	protein_coding
57716	PRX	2.04123	3.50914	20.9502	4.71375e-06	9.42685e-05	protein_coding
1942	EFNA1	2.23664	2.83451	20.9181	4.79356e-06	9.57349e-05	protein_coding
347516	DGAT2L6	3.80969	1.03627	20.9035	4.83022e-06	9.62523e-05	protein_coding
3293	HSD17B3	2.45245	2.3475	20.9026	4.83251e-06	9.62523e-05	protein_coding
489	ATP2A3	2.65569	2.01433	20.8954	4.85056e-06	9.64817e-05	protein_coding
970	CD70	1.83652	4.87185	20.8692	4.91733e-06	9.76781e-05	protein_coding
6861	SYT5	2.72389	1.91218	20.8231	5.03725e-06	9.99257e-05	protein_coding
64840	PORCN	1.8549	4.64865	20.8086	5.07535e-06	0.000100546	protein_coding
162461	TMEM92	3.04197	1.55341	20.7765	5.16125e-06	0.000102111	protein_coding
3592	IL12A	2.80677	1.80223	20.7705	5.17736e-06	0.000102293	protein_coding
974	CD79B	2.90986	1.68319	20.749	5.23588e-06	0.000103308	protein_coding
1960	EGR3	1.83208	4.85548	20.7465	5.24273e-06	0.000103308	protein_coding
23237	ARC	2.31512	2.60499	20.7164	5.32578e-06	0.000104804	protein_coding
65266	WNK4	2.00896	3.59085	20.6939	5.38882e-06	0.000105904	protein_coding
57381	RHOJ	-1.87571	4.36716	20.6768	5.43697e-06	0.000106708	protein_coding
80149	ZC3H12A	2.04994	3.40025	20.6505	5.51234e-06	0.000107923	protein_coding
266727	MDGA1	1.85218	4.60024	20.6501	5.51353e-06	0.000107923	protein_coding
5959	RDH5	1.90052	4.20171	20.647	5.52236e-06	0.000107953	protein_coding
83716	CRISPLD2	2.02354	3.4952	20.5782	5.72437e-06	0.000111754	protein_coding
6288	SAA1	1.73698	6.48716	20.5704	5.7477e-06	0.000112061	protein_coding
23529	CLCF1	2.23561	2.766	20.5082	5.9377e-06	0.000115613	protein_coding
6253	RTN2	2.16463	2.96283	20.49	5.99432e-06	0.000116561	protein_coding
256158	HMCN2	3.4271	1.21872	20.4755	6.03997e-06	0.000116987	protein_coding
7851	MALL	3.4271	1.21872	20.4755	6.03997e-06	0.000116987	protein_coding
8637	EIF4EBP3	3.4271	1.21872	20.4755	6.03997e-06	0.000116987	protein_coding
9249	DHRS3	1.87038	4.3576	20.4567	6.09966e-06	0.000117988	protein_coding
84329	HVCN1	2.35864	2.46775	20.4496	6.12233e-06	0.000118272	protein_coding
100302652	GPR75-ASB3	2.29884	2.59192	20.399	6.28634e-06	0.000121281	protein_coding
4638	MYLK	1.71807	6.88862	20.3724	6.37418e-06	0.000122714	protein_coding
1594	CYP27B1	2.24973	2.70625	20.3715	6.37725e-06	0.000122714	protein_coding
390963	ZNF818P	2.69795	1.89097	20.3581	6.42206e-06	0.000123416	NA
8365	HIST1H4H	3.18182	1.38062	20.2835	6.67754e-06	0.000128112	protein_coding
100170841	C17orf96	1.7801	5.23996	20.2817	6.68381e-06	0.000128112	protein_coding
116362	RBP7	4.42001	0.734768	20.2505	6.79355e-06	0.000129375	protein_coding
152195	NUDT16P1	4.42001	0.734768	20.2505	6.79355e-06	0.000129375	transcribed_unitary_pseudogene
221188	ADGRG5	4.42001	0.734768	20.2505	6.79355e-06	0.000129375	protein_coding
53905	DUOX1	4.42001	0.734768	20.2505	6.79355e-06	0.000129375	protein_coding
9245	GCNT3	4.42001	0.734768	20.2505	6.79355e-06	0.000129375	protein_coding
1759	DNM1	2.87957	1.65829	20.2261	6.88087e-06	0.000130533	protein_coding
58538	MPP4	2.87957	1.65829	20.2261	6.88087e-06	0.000130533	protein_coding
84451	MLK4	2.87957	1.65829	20.2261	6.88087e-06	0.000130533	NA
7047	TGM4	3.76258	0.997005	20.1877	7.02045e-06	0.000132839	protein_coding
8646	CHRD	3.76258	0.997005	20.1877	7.02045e-06	0.000132839	protein_coding
338094	FAM151A	2.34075	2.45337	20.1077	7.3203e-06	0.000138336	protein_coding
26289	AK5	2.44673	2.23377	20.0178	7.67245e-06	0.000144805	protein_coding
116987	AGAP1	-1.77138	5.11749	19.9732	7.85357e-06	0.000148034	protein_coding
257106	ARHGAP30	1.86711	4.17573	19.9275	8.04366e-06	0.000151424	protein_coding
200162	SPAG17	2.67154	1.86945	19.8907	8.19974e-06	0.000154166	protein_coding
3632	INPP5A	-1.87989	4.0299	19.8748	8.26842e-06	0.000155259	protein_coding
53822	FXYD7	2.48494	2.14649	19.8676	8.29939e-06	0.000155643	protein_coding
283050	ZMIZ1-AS1	3.38543	1.18419	19.821	8.50448e-06	0.000158883	antisense
326624	RAB37	3.38543	1.18419	19.821	8.50448e-06	0.000158883	protein_coding
6447	SCG5	3.38543	1.18419	19.821	8.50448e-06	0.000158883	protein_coding
347733	TUBB2B	1.78136	4.90452	19.7863	8.66031e-06	0.00016159	protein_coding
113026	PLCD3	1.70078	6.41085	19.7242	8.9459e-06	0.000166708	protein_coding
5865	RAB3B	1.78061	4.8668	19.7062	9.03061e-06	0.000168074	protein_coding
3687	ITGAX	2.84863	1.63294	19.7	9.0602e-06	0.000168412	protein_coding
101929705	LOC101929705	3.14447	1.34981	19.6792	9.15945e-06	0.000169404	NA
134	ADORA1	3.14447	1.34981	19.6792	9.15945e-06	0.000169404	protein_coding
2902	GRIN1	3.14447	1.34981	19.6792	9.15945e-06	0.000169404	protein_coding
3206	HOXA10	3.14447	1.34981	19.6792	9.15945e-06	0.000169404	protein_coding
4599	MX1	2.15598	2.8349	19.6764	9.17288e-06	0.00016944	protein_coding
79933	SYNPO2L	2.00173	3.36233	19.6571	9.26596e-06	0.000170834	protein_coding
1821	DRP2	2.97505	1.49833	19.6559	9.27152e-06	0.000170834	protein_coding
80307	FER1L4	2.42571	2.21683	19.6307	9.39488e-06	0.000172892	transcribed_unitary_pseudogene
81567	TXNDC5	-1.66195	8.01697	19.4997	1.00617e-05	0.000184933	protein_coding
22874	PLEKHA6	3.71388	0.956631	19.465	1.02461e-05	0.000187853	protein_coding
441478	NRARP	3.71388	0.956631	19.465	1.02461e-05	0.000187853	protein_coding
135	ADORA2A	2.46262	2.12849	19.4625	1.02597e-05	0.000187869	protein_coding
147798	TMC4	4.36142	0.686161	19.439	1.03864e-05	0.000188551	protein_coding
154197	PNLDC1	4.36142	0.686161	19.439	1.03864e-05	0.000188551	protein_coding
27128	CYTH4	4.36142	0.686161	19.439	1.03864e-05	0.000188551	protein_coding
27190	IL17B	4.36142	0.686161	19.439	1.03864e-05	0.000188551	protein_coding
4151	MB	4.36142	0.686161	19.439	1.03864e-05	0.000188551	protein_coding
64344	HIF3A	4.36142	0.686161	19.439	1.03864e-05	0.000188551	protein_coding
7710	ZNF154	4.36142	0.686161	19.439	1.03864e-05	0.000188551	protein_coding
10045	SH2D3A	1.92419	3.65594	19.4056	1.05698e-05	0.000191411	protein_coding
7070	THY1	1.92419	3.65594	19.4056	1.05698e-05	0.000191411	protein_coding
10156	RASA4	1.74776	5.05131	19.3326	1.09814e-05	0.00019862	protein_coding
117157	SH2D1B	2.72126	1.73238	19.2861	1.12523e-05	0.000203272	protein_coding
50615	IL21R	2.26626	2.48245	19.2618	1.13962e-05	0.000205619	protein_coding
8744	TNFSF9	1.73427	5.13541	19.1787	1.19036e-05	0.000214512	protein_coding
399844	LINC01002	2.18776	2.65693	19.1737	1.19349e-05	0.000214615	processed_transcript
25789	TMEM59L	2.81701	1.60715	19.1708	1.19529e-05	0.000214615	protein_coding
343521	TCTEX1D4	2.81701	1.60715	19.1708	1.19529e-05	0.000214615	protein_coding
100499489	LOC100499489	3.34252	1.14881	19.1611	1.2014e-05	0.000215187	NA
100506860	LOC100506860	3.34252	1.14881	19.1611	1.2014e-05	0.000215187	NA
2049	EPHB3	1.85487	3.93675	19.033	1.28478e-05	0.000229844	protein_coding
445	ASS1	2.20049	2.59236	18.9897	1.31429e-05	0.000234838	protein_coding
55068	ENOX1	-2.20889	2.52579	18.9663	1.33051e-05	0.000237448	protein_coding
928	CD9	1.6703	6.22651	18.9436	1.34644e-05	0.000240001	protein_coding
4647	MYO7A	2.24837	2.46822	18.9283	1.35727e-05	0.00024164	protein_coding
27075	TSPAN13	1.92313	3.52374	18.9198	1.36331e-05	0.000242423	protein_coding
7439	BEST1	-1.76397	4.54132	18.8373	1.42353e-05	0.000252826	protein_coding
8877	SPHK1	1.64123	7.19962	18.8088	1.44498e-05	0.000256328	protein_coding
5909	RAP1GAP	2.01508	3.10908	18.797	1.45396e-05	0.000257611	protein_coding
22996	TTC39A	1.84146	3.9264	18.7559	1.48559e-05	0.0002629	protein_coding
100293534	C4B_2	3.66348	0.915087	18.7354	1.50166e-05	0.00026416	NA
100506119	LINC01503	3.66348	0.915087	18.7354	1.50166e-05	0.00026416	lincRNA
219670	ENKUR	3.66348	0.915087	18.7354	1.50166e-05	0.00026416	protein_coding
55220	KLHDC8A	3.66348	0.915087	18.7354	1.50166e-05	0.00026416	protein_coding
820	CAMP	3.66348	0.915087	18.7354	1.50166e-05	0.00026416	protein_coding
55107	ANO1	2.0011	3.1456	18.731	1.50514e-05	0.000264457	protein_coding
5122	PCSK1	1.79006	4.25762	18.6551	1.56627e-05	0.000274871	protein_coding
3669	ISG20	1.81167	4.08986	18.6489	1.5714e-05	0.000275374	protein_coding
3689	ITGB2	2.41691	2.0918	18.6471	1.57288e-05	0.000275374	protein_coding
9447	AIM2	2.01784	3.06218	18.6317	1.58563e-05	0.000276968	protein_coding
1396	CRIP1	4.30035	0.635846	18.6181	1.59699e-05	0.000276968	protein_coding
283212	KLHL35	4.30035	0.635846	18.6181	1.59699e-05	0.000276968	protein_coding
284612	SYPL2	4.30035	0.635846	18.6181	1.59699e-05	0.000276968	protein_coding
340706	VWA2	4.30035	0.635846	18.6181	1.59699e-05	0.000276968	protein_coding
346171	ZFP57	4.30035	0.635846	18.6181	1.59699e-05	0.000276968	protein_coding
3684	ITGAM	4.30035	0.635846	18.6181	1.59699e-05	0.000276968	protein_coding
84691	FAM71F1	4.30035	0.635846	18.6181	1.59699e-05	0.000276968	protein_coding
83696	TRAPPC9	-1.8467	3.7851	18.5447	1.65968e-05	0.000287448	protein_coding
3434	IFIT1	1.75719	4.49537	18.5428	1.66131e-05	0.000287448	protein_coding
6954	TCP11	2.90488	1.44104	18.5207	1.68066e-05	0.000290455	protein_coding
90102	PHLDB2	1.6544	6.08939	18.5085	1.69149e-05	0.000291986	protein_coding
222487	ADGRG3	3.2983	1.11254	18.4958	1.7028e-05	0.000293594	protein_coding
11272	PRR4	1.82314	3.93696	18.4499	1.74432e-05	0.000300401	protein_coding
400745	SH2D5	1.78703	4.17627	18.4038	1.78701e-05	0.000307394	protein_coding
1839	HBEGF	1.65856	5.80426	18.366	1.8228e-05	0.000313186	protein_coding
100505592	GAPLINC	-3.06924	1.20823	18.2354	1.95217e-05	0.000335024	lincRNA
729683	LOC729683	2.50403	1.89158	18.2182	1.96984e-05	0.000337663	NA
3486	IGFBP3	1.64804	5.87396	18.2067	1.98185e-05	0.000339328	protein_coding
548596	CKMT1A	2.04503	2.86853	18.1537	2.03771e-05	0.000348488	protein_coding
116211	TM4SF19	1.90296	3.4011	18.1278	2.06565e-05	0.000352857	protein_coding
255031	LINC00957	2.75161	1.55411	18.1031	2.09256e-05	0.000357042	lincRNA
149473	CCDC24	1.8861	3.46028	18.0556	2.1455e-05	0.000365651	protein_coding
7625	ZNF74	-2.00532	2.93032	18.0149	2.19187e-05	0.000373123	protein_coding
7010	TEK	2.56078	1.77996	17.9976	2.2118e-05	0.000376083	protein_coding
4045	LSAMP	-1.64925	5.569	17.9868	2.22447e-05	0.000377801	protein_coding
51332	SPTBN5	1.99552	2.994	17.974	2.23942e-05	0.000379904	protein_coding
6509	SLC1A4	-1.58722	8.65302	17.9641	2.25113e-05	0.000381413	protein_coding
84969	TOX2	2.123	2.60586	17.9621	2.25348e-05	0.000381413	protein_coding
51296	SLC15A3	2.0496	2.81295	17.9536	2.26355e-05	0.000382678	protein_coding
100506385	LINC01426	2.86847	1.41151	17.9478	2.27052e-05	0.000382979	antisense
27289	RND1	2.86847	1.41151	17.9478	2.27052e-05	0.000382979	protein_coding
132720	C4orf32	2.29001	2.21736	17.9204	2.3034e-05	0.000387638	protein_coding
64900	LPIN3	2.29001	2.21736	17.9204	2.3034e-05	0.000387638	protein_coding
7980	TFPI2	1.58596	8.2987	17.8827	2.34945e-05	0.000394938	protein_coding
55450	CAMK2N1	1.80725	3.8235	17.8417	2.40058e-05	0.000402489	protein_coding
2672	GFI1	3.02624	1.25321	17.8402	2.40256e-05	0.000402489	protein_coding
84176	MYH16	3.02624	1.25321	17.8402	2.40256e-05	0.000402489	unitary_pseudogene
1545	CYP1B1	3.25269	1.07532	17.8252	2.42156e-05	0.000404296	protein_coding
23650	TRIM29	3.25269	1.07532	17.8252	2.42156e-05	0.000404296	protein_coding
3859	KRT12	3.25269	1.07532	17.8252	2.42156e-05	0.000404296	protein_coding
55323	LARP6	2.07556	2.70707	17.8096	2.44153e-05	0.00040717	protein_coding
2006	ELN	4.23658	0.5837	17.7876	2.46988e-05	0.000410507	protein_coding
80326	WNT10A	4.23658	0.5837	17.7876	2.46988e-05	0.000410507	protein_coding
815	CAMK2A	4.23658	0.5837	17.7876	2.46988e-05	0.000410507	protein_coding
1757	SARDH	2.63036	1.65896	17.7776	2.48295e-05	0.000411751	protein_coding
8785	MATN4	2.63036	1.65896	17.7776	2.48295e-05	0.000411751	protein_coding
23457	ABCB9	1.60821	6.42091	17.7525	2.51581e-05	0.000416733	protein_coding
333926	PPM1J	1.88348	3.38606	17.7461	2.52438e-05	0.000417683	protein_coding
29070	CCDC113	2.05457	2.75513	17.7435	2.52783e-05	0.000417786	protein_coding
8534	CHST1	1.90994	3.25021	17.6756	2.61963e-05	0.000432474	protein_coding
10417	SPON2	1.85985	3.47484	17.661	2.63987e-05	0.000435328	protein_coding
1793	DOCK1	-1.62938	5.62115	17.6302	2.68294e-05	0.000441936	protein_coding
1117	CHI3L2	2.01705	2.84671	17.6278	2.68633e-05	0.000442002	protein_coding
2065	ERBB3	-1.56826	8.96154	17.5901	2.74014e-05	0.000450212	protein_coding
2027	ENO3	2.0822	2.64476	17.5864	2.74538e-05	0.000450212	protein_coding
79940	LINC00472	2.0822	2.64476	17.5864	2.74538e-05	0.000450212	lincRNA
118788	PIK3AP1	2.71777	1.52684	17.5648	2.77681e-05	0.000454861	protein_coding
3162	HMOX1	1.69936	4.5444	17.525	2.83562e-05	0.000463979	protein_coding
79094	CHAC1	2.03948	2.74337	17.4646	2.927e-05	0.000478401	protein_coding
80864	EGFL8	1.68356	4.6339	17.3829	3.0557e-05	0.000498883	protein_coding
6696	SPP1	1.60937	5.82729	17.3724	3.07252e-05	0.000500831	protein_coding
94025	MUC16	2.83112	1.38136	17.3713	3.07441e-05	0.000500831	protein_coding
1606	DGKA	1.84841	3.43127	17.3192	3.15982e-05	0.000514176	protein_coding
85446	ZFHX2	1.90836	3.164	17.314	3.1685e-05	0.000515021	protein_coding
344148	NCKAP5	-2.09495	2.51099	17.2784	3.22831e-05	0.000524165	protein_coding
9149	DYRK1B	2.59874	1.63362	17.2696	3.24343e-05	0.000526041	protein_coding
602	BCL3	1.88826	3.2335	17.2601	3.25955e-05	0.000528076	protein_coding
5032	P2RY11	-2.34694	1.96047	17.2253	3.31989e-05	0.000537261	protein_coding
728431	LINC01137	1.91872	3.08167	17.1484	3.45701e-05	0.000558839	antisense
730091	LINC00886	2.38037	1.93427	17.1384	3.47524e-05	0.000560851	lincRNA
2000	ELF4	1.57805	6.44056	17.1374	3.47706e-05	0.000560851	protein_coding
5803	PTPRZ1	-1.86305	3.26286	17.0966	3.55266e-05	0.00057242	protein_coding
7739	ZNF185	1.71515	4.18116	17.0826	3.5789e-05	0.00057602	protein_coding
221981	THSD7A	-2.70208	1.43585	17.0765	3.59031e-05	0.000577227	protein_coding
4059	BCAM	1.86827	3.2588	17.0318	3.67591e-05	0.000590346	protein_coding
169522	KCNV2	2.68311	1.49904	17.0235	3.69196e-05	0.000590353	protein_coding
3635	INPP5D	2.68311	1.49904	17.0235	3.69196e-05	0.000590353	protein_coding
54566	EPB41L4B	2.68311	1.49904	17.0235	3.69196e-05	0.000590353	protein_coding
55620	STAP2	2.68311	1.49904	17.0235	3.69196e-05	0.000590353	protein_coding
135932	TMEM139	1.77144	3.74273	16.9811	3.77541e-05	0.000602518	protein_coding
660	BMX	-1.56344	6.70935	16.9807	3.7762e-05	0.000602518	protein_coding
101928484	LINC01363	4.16987	0.529582	16.9475	3.84278e-05	0.00060919	antisense
10633	RASL10A	4.16987	0.529582	16.9475	3.84278e-05	0.00060919	protein_coding
1535	CYBA	4.16987	0.529582	16.9475	3.84278e-05	0.00060919	protein_coding
2811	GP1BA	4.16987	0.529582	16.9475	3.84278e-05	0.00060919	protein_coding
56925	LXN	4.16987	0.529582	16.9475	3.84278e-05	0.00060919	protein_coding
84628	NTNG2	4.16987	0.529582	16.9475	3.84278e-05	0.00060919	protein_coding
54842	MFSD6	1.65727	4.66898	16.9404	3.8572e-05	0.00061082	protein_coding
101926963	LOC101926963	2.00883	2.71955	16.9051	3.92958e-05	0.000621615	NA
653067	XAGE1E	1.78218	3.63775	16.8609	4.02213e-05	0.000634895	NA
653220	XAGE1B	1.78218	3.63775	16.8609	4.02213e-05	0.000634895	protein_coding
101927034	ROR1-AS1	1.97404	2.81334	16.8346	4.0782e-05	0.00064237	antisense
745	MYRF	1.97404	2.81334	16.8346	4.0782e-05	0.00064237	protein_coding
5168	ENPP2	-1.59267	5.51961	16.7966	4.16083e-05	0.000653722	protein_coding
6404	SELPLG	1.66464	4.50308	16.7937	4.16711e-05	0.000653722	protein_coding
27293	SMPDL3B	2.79278	1.35057	16.7913	4.17241e-05	0.000653722	protein_coding
2840	GPR17	2.79278	1.35057	16.7913	4.17241e-05	0.000653722	protein_coding
83394	PITPNM3	2.79278	1.35057	16.7913	4.17241e-05	0.000653722	protein_coding
29970	SCHIP1	-1.62723	4.91484	16.7847	4.18698e-05	0.00065531	protein_coding
54660	PCDHB18P	-2.32003	1.93922	16.7739	4.21087e-05	0.00065835	transcribed_unprocessed_pseudogene
11178	LZTS1	-1.55235	6.73933	16.7649	4.23082e-05	0.000660769	protein_coding
100134259	LINC01119	2.56641	1.60783	16.7591	4.24392e-05	0.000661415	lincRNA
5662	PSD	2.56641	1.60783	16.7591	4.24392e-05	0.000661415	protein_coding
131583	FAM43A	1.70251	4.1321	16.7433	4.27929e-05	0.000666224	protein_coding
92421	CHMP4C	2.0552	2.5529	16.7377	4.29206e-05	0.000667508	protein_coding
1435	CSF1	1.61122	5.14987	16.7337	4.30111e-05	0.000668211	protein_coding
2196	FAT2	1.65861	4.51363	16.6998	4.37849e-05	0.000679518	protein_coding
8347	HIST1H2BC	2.18406	2.23481	16.6964	4.38646e-05	0.00068004	protein_coding
64061	TSPYL2	1.57269	5.87998	16.672	4.44321e-05	0.000688115	protein_coding
8382	NME5	-2.79918	1.27667	16.6419	4.51426e-05	0.000698385	protein_coding
5794	PTPRH	1.71456	3.99379	16.6383	4.52281e-05	0.000698976	protein_coding
6285	S100B	-1.52359	8.82561	16.632	4.53793e-05	0.000700579	protein_coding
388906	OGFRP1	2.14843	2.30108	16.6253	4.55396e-05	0.000702319	lincRNA
1728	NQO1	-1.5204	9.09222	16.5897	4.64027e-05	0.000714882	protein_coding
100288181	LOC100288181	2.29586	1.99575	16.5806	4.66245e-05	0.000716803	NA
3663	IRF5	2.29586	1.99575	16.5806	4.66245e-05	0.000716803	protein_coding
2624	GATA2	1.78572	3.51765	16.5548	4.72642e-05	0.000725881	protein_coding
57482	KIAA1211	-1.59632	5.20726	16.5481	4.7432e-05	0.000727701	protein_coding
100507477	LOC100507477	-2.66373	1.40523	16.4869	4.89864e-05	0.000750769	NA
9048	ARTN	2.64759	1.47069	16.4794	4.91819e-05	0.000752984	protein_coding
7477	WNT7B	1.89287	3.01441	16.4769	4.92474e-05	0.000753205	protein_coding
554	AVPR2	3.15688	0.997859	16.4683	4.94709e-05	0.000755059	protein_coding
60677	CELF6	3.15688	0.997859	16.4683	4.94709e-05	0.000755059	protein_coding
144404	TMEM120B	1.55419	6.0972	16.4512	4.99194e-05	0.000761115	protein_coding
441178	LOC441178	1.80636	3.36349	16.3967	5.13753e-05	0.000782505	NA
610	HCN2	2.39327	1.80349	16.3931	5.1472e-05	0.00078317	protein_coding
10379	IRF9	1.61518	4.82647	16.3837	5.17293e-05	0.000786275	protein_coding
9482	STX8	-2.03846	2.46707	16.2746	5.47922e-05	0.000831974	protein_coding
7373	COL14A1	2.12771	2.28492	16.2712	5.48921e-05	0.000832634	protein_coding
147699	PPM1N	2.53334	1.58157	16.2461	5.56226e-05	0.000841984	protein_coding
79153	GDPD3	2.53334	1.58157	16.2461	5.56226e-05	0.000841984	protein_coding
400954	EML6	1.82459	3.22539	16.2128	5.66091e-05	0.000855604	protein_coding
3798	KIF5A	2.75339	1.31909	16.208	5.67543e-05	0.000855604	protein_coding
5156	PDGFRA	2.75339	1.31909	16.208	5.67543e-05	0.000855604	protein_coding
6583	SLC22A4	2.75339	1.31909	16.208	5.67543e-05	0.000855604	protein_coding
4054	LTBP3	1.51078	7.34799	16.1089	5.98015e-05	0.000894564	protein_coding
140706	CCM2L	4.09991	0.473339	16.0978	6.01551e-05	0.000894564	protein_coding
1592	CYP26A1	4.09991	0.473339	16.0978	6.01551e-05	0.000894564	protein_coding
159686	CFAP58	4.09991	0.473339	16.0978	6.01551e-05	0.000894564	protein_coding
168544	ZNF467	4.09991	0.473339	16.0978	6.01551e-05	0.000894564	protein_coding
348254	CCDC144CP	4.09991	0.473339	16.0978	6.01551e-05	0.000894564	transcribed_processed_pseudogene
392255	GDF6	4.09991	0.473339	16.0978	6.01551e-05	0.000894564	protein_coding
4584	MUC3A	4.09991	0.473339	16.0978	6.01551e-05	0.000894564	protein_coding
5178	PEG3	4.09991	0.473339	16.0978	6.01551e-05	0.000894564	protein_coding
6725	SRMS	4.09991	0.473339	16.0978	6.01551e-05	0.000894564	protein_coding
6876	TAGLN	4.09991	0.473339	16.0978	6.01551e-05	0.000894564	protein_coding
79812	MMRN2	4.09991	0.473339	16.0978	6.01551e-05	0.000894564	protein_coding
91977	MYOZ3	4.09991	0.473339	16.0978	6.01551e-05	0.000894564	protein_coding
54438	GFOD1	-1.53823	6.01014	16.0968	6.01871e-05	0.000894564	protein_coding
26996	GPR160	2.2213	2.05471	16.0804	6.07087e-05	0.000900502	protein_coding
4897	NRCAM	2.2213	2.05471	16.0804	6.07087e-05	0.000900502	protein_coding
148113	CILP2	2.44081	1.68452	16.0687	6.10839e-05	0.000903344	protein_coding
30817	ADGRE2	2.44081	1.68452	16.0687	6.10839e-05	0.000903344	protein_coding
7473	WNT3	2.44081	1.68452	16.0687	6.10839e-05	0.000903344	protein_coding
51066	SSUH2	1.91544	2.82493	16.0277	6.24212e-05	0.000922197	protein_coding
197259	MLKL	1.90214	2.86929	16.0206	6.26568e-05	0.000924752	protein_coding
79145	CHCHD7	1.6394	4.32382	15.9976	6.34218e-05	0.000935107	protein_coding
6710	SPTB	1.68888	3.90631	15.9768	6.41245e-05	0.000944524	protein_coding
3576	CXCL8	1.54095	5.78798	15.9726	6.42646e-05	0.000945645	protein_coding
142680	SLC34A3	2.89745	1.14962	15.9632	6.45863e-05	0.000947544	protein_coding
254439	C11orf86	2.89745	1.14962	15.9632	6.45863e-05	0.000947544	protein_coding
4843	NOS2	2.89745	1.14962	15.9632	6.45863e-05	0.000947544	protein_coding
55243	KIRREL	-1.49681	7.90974	15.9551	6.48631e-05	0.000950659	protein_coding
3767	KCNJ11	2.61119	1.44177	15.9325	6.5643e-05	0.000959233	protein_coding
5284	PIGR	2.61119	1.44177	15.9325	6.5643e-05	0.000959233	protein_coding
7036	TFR2	2.61119	1.44177	15.9325	6.5643e-05	0.000959233	protein_coding
2872	MKNK2	1.51423	6.57764	15.908	6.64988e-05	0.000970777	protein_coding
1305	COL13A1	1.6157	4.49639	15.8764	6.76153e-05	0.000986101	protein_coding
200879	LIPH	1.74899	3.48979	15.8621	6.81313e-05	0.000992646	protein_coding
387104	SOGA3	1.75901	3.43183	15.848	6.8639e-05	0.000999057	protein_coding
26027	ACOT11	1.76435	3.40195	15.841	6.88921e-05	0.00100175	protein_coding
5106	PCK2	1.62295	4.39387	15.8292	6.93243e-05	0.00100704	protein_coding
9021	SOCS3	1.78837	3.27583	15.8141	6.98794e-05	0.00101411	protein_coding
55715	DOK4	1.96283	2.61966	15.7868	7.08956e-05	0.00102728	protein_coding
1959	EGR2	1.82598	3.1009	15.7851	7.09594e-05	0.00102728	protein_coding
2170	FABP3	3.10648	0.957496	15.7821	7.10707e-05	0.00102728	protein_coding
3664	IRF6	3.10648	0.957496	15.7821	7.10707e-05	0.00102728	protein_coding
56920	SEMA3G	1.83481	3.06321	15.7804	7.11351e-05	0.00102728	protein_coding
5920	RARRES3	1.86466	2.94386	15.7701	7.15258e-05	0.00103134	protein_coding
10962	MLLT11	1.87592	2.90177	15.7682	7.15956e-05	0.00103134	protein_coding
10411	RAPGEF3	1.88794	2.85842	15.7674	7.16258e-05	0.00103134	protein_coding
100292680	LINC00942	3.44218	0.735694	15.7487	7.23372e-05	0.00103328	lincRNA
101929639	B4GALT1-AS1	3.44218	0.735694	15.7487	7.23372e-05	0.00103328	antisense
124220	ZG16B	3.44218	0.735694	15.7487	7.23372e-05	0.00103328	protein_coding
145200	LINC00239	3.44218	0.735694	15.7487	7.23372e-05	0.00103328	lincRNA
5630	PRPH	3.44218	0.735694	15.7487	7.23372e-05	0.00103328	protein_coding
9077	DIRAS3	3.44218	0.735694	15.7487	7.23372e-05	0.00103328	protein_coding
9424	KCNK6	3.44218	0.735694	15.7487	7.23372e-05	0.00103328	protein_coding
9651	PLCH2	3.44218	0.735694	15.7487	7.23372e-05	0.00103328	protein_coding
170689	ADAMTS15	2.24445	1.95545	15.7437	7.25307e-05	0.00103328	protein_coding
1748	DLX4	2.24445	1.95545	15.7437	7.25307e-05	0.00103328	protein_coding
55287	TMEM40	2.24445	1.95545	15.7437	7.25307e-05	0.00103328	protein_coding
8120	AP3B2	2.49949	1.55481	15.7309	7.30216e-05	0.00103927	protein_coding
1297	COL9A1	-1.75695	3.3608	15.7027	7.41197e-05	0.00105389	protein_coding
26056	RAB11FIP5	1.5612	5.06468	15.6722	7.53223e-05	0.00106995	protein_coding
56658	TRIM39	1.54254	5.38798	15.6615	7.57522e-05	0.00107503	protein_coding
3993	LLGL2	1.76546	3.33244	15.6371	7.67346e-05	0.00108792	protein_coding
5724	PTAFR	2.15493	2.11137	15.629	7.70653e-05	0.00109052	protein_coding
94059	LENG9	2.15493	2.11137	15.629	7.70653e-05	0.00109052	protein_coding
146206	CARMIL2	2.71289	1.28691	15.6214	7.73735e-05	0.00109366	protein_coding
6489	ST8SIA1	-1.62499	4.22848	15.6199	7.74359e-05	0.00109366	protein_coding
8291	DYSF	1.70666	3.63825	15.5894	7.86925e-05	0.00111035	protein_coding
154	ADRB2	2.40919	1.65963	15.5814	7.90299e-05	0.00111404	protein_coding
5600	MAPK11	2.08536	2.25205	15.5602	7.99208e-05	0.00112553	protein_coding
57473	ZNF512B	-1.53785	5.30285	15.5199	8.16398e-05	0.00114864	protein_coding
125050	RN7SK	1.88603	2.80243	15.5075	8.2179e-05	0.00115512	snRNA
150135	LINC00479	1.98405	2.49792	15.5016	8.24376e-05	0.00115766	lincRNA
6573	SLC19A1	-1.58788	4.53649	15.4873	8.3061e-05	0.0011653	protein_coding
128272	ARHGEF19	1.58796	4.5622	15.4782	8.34629e-05	0.00116983	protein_coding
8515	ITGA10	1.74964	3.35608	15.4606	8.42445e-05	0.00117966	protein_coding
273	AMPH	-1.89139	2.73501	15.4577	8.4371e-05	0.00118031	protein_coding
3603	IL16	-1.85269	2.86371	15.4213	8.60149e-05	0.00120217	protein_coding
7286	TUFT1	1.60455	4.34777	15.4152	8.62916e-05	0.0012049	protein_coding
22901	ARSG	1.77295	3.2257	15.4038	8.68114e-05	0.00121101	protein_coding
107	ADCY1	-1.47973	7.00231	15.3917	8.73728e-05	0.00121769	protein_coding
196385	DNAH10	2.57384	1.41225	15.3829	8.77806e-05	0.00121877	protein_coding
25791	NGEF	2.57384	1.41225	15.3829	8.77806e-05	0.00121877	protein_coding
6261	RYR1	2.57384	1.41225	15.3829	8.77806e-05	0.00121877	protein_coding
8912	CACNA1H	2.57384	1.41225	15.3829	8.77806e-05	0.00121877	protein_coding
56944	OLFML3	1.5847	4.53152	15.37	8.83787e-05	0.00122592	protein_coding
11067	C10orf10	1.72082	3.46853	15.3405	8.97723e-05	0.00124408	protein_coding
164668	APOBEC3H	2.85183	1.11336	15.3295	9.02962e-05	0.001249	protein_coding
54897	CASZ1	2.85183	1.11336	15.3295	9.02962e-05	0.001249	protein_coding
8681	JMJD7-PLA2G4B	-2.58383	1.342	15.2984	9.17934e-05	0.00126852	protein_coding
283149	BCL9L	1.47658	6.68341	15.2051	9.64404e-05	0.00133147	protein_coding
11117	EMILIN1	1.92894	2.59367	15.2034	9.65287e-05	0.00133147	protein_coding
57221	ARFGEF3	1.94652	2.5398	15.1961	9.6904e-05	0.00133539	protein_coding
1953	MEGF6	2.0098	2.36493	15.1889	9.72717e-05	0.00133921	protein_coding
7358	UGDH	-1.48826	6.10988	15.1749	9.79972e-05	0.00134794	protein_coding
4163	MCC	-1.46772	7.02804	15.1615	9.86978e-05	0.00135631	protein_coding
4482	MSRA	-1.78094	3.08139	15.1549	9.90428e-05	0.00135979	protein_coding
2898	GRIK2	-1.52843	5.11325	15.1464	9.9487e-05	0.00136462	protein_coding
283537	SLC46A3	1.78175	3.11042	15.1445	9.95855e-05	0.0013647	protein_coding
83943	IMMP2L	-1.57821	4.43074	15.1419	9.97228e-05	0.00136531	protein_coding
54739	XAF1	1.79705	3.03455	15.1054	0.000101674	0.00139074	protein_coding
140707	BRI3BP	-1.66494	3.67313	15.0769	0.000103221	0.00141059	protein_coding
144110	TMEM86A	1.69431	3.51127	15.0353	0.00010552	0.00144067	protein_coding
6920	TCEA3	2.67123	1.25399	15.0317	0.000105721	0.00144208	protein_coding
27090	ST6GALNAC4	1.69794	3.48301	15.0138	0.000106726	0.00145444	protein_coding
339539	LOC339539	2.30424	1.73368	15.0053	0.000107212	0.00145838	NA
79870	BAALC	2.30424	1.73368	15.0053	0.000107212	0.00145838	protein_coding
5118	PCOLCE	1.62362	3.96919	14.9984	0.000107604	0.00146237	protein_coding
101929074	PIK3CD-AS2	-1.89303	2.62024	14.9926	0.000107931	0.0014645	antisense
124961	ZFP3	3.38112	0.6871	14.9852	0.000108356	0.0014645	protein_coding
2826	CCR10	3.38112	0.6871	14.9852	0.000108356	0.0014645	protein_coding
50846	DHH	3.38112	0.6871	14.9852	0.000108356	0.0014645	protein_coding
51285	RASL12	3.38112	0.6871	14.9852	0.000108356	0.0014645	protein_coding
57722	IGDCC4	3.38112	0.6871	14.9852	0.000108356	0.0014645	protein_coding
4791	NFKB2	1.45233	7.47229	14.9669	0.000109413	0.00147743	protein_coding
6508	SLC4A3	1.70981	3.39474	14.9464	0.00011061	0.00149222	protein_coding
5365	PLXNB3	-1.46821	6.29754	14.8849	0.000114271	0.00154021	protein_coding
64131	XYLT1	-1.56612	4.39234	14.8629	0.000115615	0.0015569	protein_coding
283120	H19	1.54436	4.67608	14.8581	0.000115912	0.00155822	processed_transcript
10100	TSPAN2	2.10694	2.07422	14.8561	0.00011603	0.00155822	protein_coding
9056	SLC7A7	2.10694	2.07422	14.8561	0.00011603	0.00155822	protein_coding
54558	SPATA6	-1.6564	3.64074	14.8535	0.000116192	0.00155899	protein_coding
342667	STAC2	2.07239	2.14812	14.8476	0.000116559	0.00156248	protein_coding
2824	GPM6B	-1.59169	4.11515	14.8159	0.000118532	0.00158749	protein_coding
2628	GATM	1.66667	3.57972	14.7755	0.000121097	0.00162037	protein_coding
4585	MUC4	1.69976	3.3872	14.7655	0.000121742	0.00162753	protein_coding
1515	CTSV	1.61002	3.95907	14.7454	0.00012305	0.00164353	protein_coding
283902	HCCAT5	-2.66642	1.17153	14.7326	0.000123883	0.00165316	lincRNA
51329	ARL6IP4	-1.45608	6.3907	14.6944	0.000126425	0.00168159	protein_coding
2242	FES	2.42932	1.49975	14.6938	0.000126464	0.00168159	protein_coding
375775	PNPLA7	2.42932	1.49975	14.6938	0.000126464	0.00168159	protein_coding
27143	PALD1	2.80473	1.07616	14.692	0.000126584	0.00168159	protein_coding
51161	C3orf18	2.80473	1.07616	14.692	0.000126584	0.00168159	protein_coding
102659353	THRIL	-1.80743	2.82941	14.6304	0.000130788	0.00173588	antisense
51316	PLAC8	1.92829	2.45525	14.5677	0.000135209	0.00179295	protein_coding
7483	WNT9A	1.79571	2.89152	14.5607	0.000135719	0.0017981	protein_coding
140701	ABHD16B	1.62197	3.78481	14.5553	0.000136102	0.00180102	protein_coding
3566	IL4R	1.69353	3.34863	14.5542	0.000136184	0.00180102	protein_coding
1768	DNAH6	-1.48493	5.32495	14.5437	0.000136946	0.00180947	protein_coding
100288911	LOC100288911	2.2733	1.70964	14.5394	0.000137259	0.00181199	NA
92840	REEP6	1.55651	4.32841	14.5332	0.000137714	0.00181637	protein_coding
338761	C1QL4	1.99297	2.26909	14.5034	0.00013991	0.00184369	protein_coding
100133161	LINC01001	1.81479	2.80283	14.4954	0.0001405	0.00184981	lincRNA
3005	H1F0	2.0194	2.20129	14.4871	0.00014112	0.00185632	protein_coding
9383	TSIX	1.64641	3.59313	14.4835	0.000141391	0.00185823	lincRNA
3213	HOXB3	2.08233	2.05528	14.4683	0.000142542	0.00187169	protein_coding
79815	NIPAL2	2.62832	1.2203	14.439	0.000144775	0.00189932	protein_coding
84679	SLC9A7	1.47949	5.31823	14.4088	0.000147111	0.00192825	protein_coding
392636	AGMO	-2.2204	1.73323	14.3951	0.000148184	0.00193719	protein_coding
389641	LOC389641	3.00007	0.873189	14.3951	0.000148187	0.00193719	NA
8000	PSCA	3.00007	0.873189	14.3951	0.000148187	0.00193719	protein_coding
22983	MAST1	1.8622	2.60716	14.3592	0.00015104	0.00197274	protein_coding
11346	SYNPO	1.5042	4.83574	14.345	0.00015218	0.00198588	protein_coding
57291	DANCR	-1.48953	5.03055	14.3388	0.000152685	0.0019907	processed_transcript
83593	RASSF5	1.63759	3.58657	14.325	0.000153807	0.00200238	protein_coding
129025	ZNF280A	1.87655	2.55379	14.3245	0.000153852	0.00200238	protein_coding
57121	LPAR5	2.4961	1.35132	14.2761	0.000157857	0.0020527	protein_coding
6275	S100A4	1.45792	5.63657	14.2701	0.000158358	0.0020574	protein_coding
339983	NAT8L	-1.49149	4.92721	14.2605	0.000159167	0.0020661	protein_coding
285908	LINC00174	1.90921	2.44074	14.2553	0.000159607	0.00206998	lincRNA
65989	DLK2	1.92791	2.3807	14.2215	0.000162504	0.00209977	protein_coding
1143	CHRNB4	3.31735	0.636799	14.2153	0.000163042	0.00209977	protein_coding
260429	PRSS33	3.31735	0.636799	14.2153	0.000163042	0.00209977	protein_coding
284076	TTLL6	3.31735	0.636799	14.2153	0.000163042	0.00209977	protein_coding
2878	GPX3	3.31735	0.636799	14.2153	0.000163042	0.00209977	protein_coding
3757	KCNH2	3.31735	0.636799	14.2153	0.000163042	0.00209977	protein_coding
4242	MFNG	3.31735	0.636799	14.2153	0.000163042	0.00209977	protein_coding
8710	SERPINB7	3.31735	0.636799	14.2153	0.000163042	0.00209977	protein_coding
374654	KIF7	1.57309	3.99479	14.1975	0.00016459	0.00211786	protein_coding
3659	IRF1	1.45327	5.62695	14.1766	0.000166429	0.00213965	protein_coding
342132	ZNF774	2.39291	1.47141	14.1721	0.000166825	0.00214288	protein_coding
113802	HENMT1	1.51895	4.51118	14.1673	0.000167252	0.0021465	protein_coding
10642	IGF2BP1	2.30994	1.58226	14.1081	0.000172597	0.00221125	protein_coding
27132	CPNE7	2.30994	1.58226	14.1081	0.000172597	0.00221125	protein_coding
8900	CCNA1	2.02518	2.11192	14.1016	0.000173195	0.00221699	protein_coding
23220	DTX4	1.54193	4.21713	14.0894	0.000174322	0.00222948	protein_coding
54809	SAMD9	1.43609	5.97671	14.0853	0.000174706	0.00223246	protein_coding
80737	VWA7	2.24168	1.68518	14.0721	0.000175937	0.00224624	protein_coding
3781	KCNN2	-1.46588	5.18619	14.0645	0.000176647	0.00225335	protein_coding
220594	USP32P2	2.18446	1.78124	14.0559	0.000177452	0.00226	transcribed_unprocessed_pseudogene
83592	AKR1E2	2.13578	1.87129	14.0542	0.000177616	0.00226	protein_coding
11262	SP140	2.75603	1.03796	14.0509	0.000177933	0.00226	protein_coding
374	AREG	2.75603	1.03796	14.0509	0.000177933	0.00226	protein_coding
7732	RNF112	2.75603	1.03796	14.0509	0.000177933	0.00226	protein_coding
7027	TFDP1	-1.42804	6.14203	14.0405	0.000178916	0.00227053	protein_coding
818	CAMK2G	-1.46653	5.14534	14.0371	0.000179237	0.00227102	protein_coding
929	CD14	1.5056	4.58294	14.0369	0.000179262	0.00227102	protein_coding
7975	MAFK	1.41516	6.60167	13.9872	0.000184062	0.00232982	protein_coding
30846	EHD2	1.51386	4.421	13.9427	0.000188473	0.00238228	protein_coding
11341	SCRG1	-1.67054	3.22722	13.9421	0.000188529	0.00238228	protein_coding
10133	OPTN	1.42869	5.93695	13.9238	0.000190375	0.00240354	protein_coding
84624	FNDC1	1.90777	2.36542	13.8981	0.000192994	0.00243453	protein_coding
100506658	OCLN	1.80435	2.68389	13.8887	0.000193961	0.00244464	protein_coding
140462	ASB9	-1.46427	5.03034	13.8811	0.00019475	0.00245248	protein_coding
201191	SAMD14	2.5841	1.18579	13.8434	0.000198692	0.00249575	protein_coding
760	CA2	2.5841	1.18579	13.8434	0.000198692	0.00249575	protein_coding
9143	SYNGR3	2.5841	1.18579	13.8434	0.000198692	0.00249575	protein_coding
606495	CYB5RL	-1.73866	2.8742	13.8093	0.000202333	0.00253932	protein_coding
138162	C9orf116	1.84054	2.52658	13.7363	0.000210355	0.00263551	protein_coding
9170	LPAR2	1.84054	2.52658	13.7363	0.000210355	0.00263551	protein_coding
80328	ULBP2	1.76905	2.7684	13.7281	0.000211269	0.0026438	protein_coding
3159	HMGA1	1.37514	10.14	13.7272	0.000211375	0.0026438	protein_coding
401331	RASA4CP	2.45561	1.31986	13.7192	0.000212273	0.00264829	transcribed_unprocessed_pseudogene
79958	DENND1C	2.45561	1.31986	13.7192	0.000212273	0.00264829	protein_coding
88	ACTN2	2.45561	1.31986	13.7192	0.000212273	0.00264829	protein_coding
158787	RIBC1	2.94377	0.829098	13.6946	0.000215072	0.00267792	protein_coding
84667	HES7	2.94377	0.829098	13.6946	0.000215072	0.00267792	protein_coding
23024	PDZRN3	-1.42213	5.731	13.6936	0.000215192	0.00267792	protein_coding
8490	RGS5	1.4128	6.0169	13.6742	0.000217419	0.00270336	antisense
147947	ZNF542P	1.45132	5.0318	13.6197	0.000223821	0.00278061	transcribed_unprocessed_pseudogene
138429	PIP5KL1	2.15417	1.75798	13.6102	0.000224962	0.00279245	protein_coding
51480	VCX2	2.20935	1.6603	13.6034	0.000225778	0.00280021	protein_coding
79022	TMEM106C	-1.38757	6.92581	13.584	0.00022812	0.00282689	protein_coding
100506258	LOC100506258	-1.48743	4.44881	13.5745	0.000229284	0.00283893	NA
2212	FCGR2A	-1.45403	4.89987	13.5599	0.00023107	0.00285864	protein_coding
79071	ELOVL6	1.44568	5.04641	13.5343	0.000234241	0.00289545	protein_coding
100528022	BLOC1S1-RDH5	1.67274	3.11108	13.5226	0.000235702	0.00291106	NA
54756	IL17RD	1.46124	4.782	13.5178	0.000236315	0.0029162	protein_coding
6641	SNTB1	-1.43638	5.15655	13.5042	0.000238031	0.00293493	protein_coding
100131096	TNRC6C-AS1	1.62742	3.33332	13.4951	0.000239182	0.00294665	processed_transcript
6017	RLBP1	-1.41941	5.49848	13.4823	0.000240819	0.00296435	protein_coding
91947	ARRDC4	1.46028	4.75861	13.473	0.000242027	0.00297672	protein_coding
353500	BMP8A	1.67698	3.07366	13.4682	0.00024264	0.00298179	protein_coding
137872	ADHFE1	3.25063	0.584667	13.4391	0.000246439	0.00301093	protein_coding
201181	ZNF385C	3.25063	0.584667	13.4391	0.000246439	0.00301093	protein_coding
284422	SMIM24	3.25063	0.584667	13.4391	0.000246439	0.00301093	protein_coding
3563	IL3RA	3.25063	0.584667	13.4391	0.000246439	0.00301093	protein_coding
404201	WDFY3-AS2	3.25063	0.584667	13.4391	0.000246439	0.00301093	processed_transcript
5554	PRH1	3.25063	0.584667	13.4391	0.000246439	0.00301093	protein_coding
9623	TCL1B	3.25063	0.584667	13.4391	0.000246439	0.00301093	protein_coding
7114	TMSB4X	1.37325	7.45762	13.4374	0.000246657	0.0030111	protein_coding
54796	BNC2	-1.55685	3.71643	13.4152	0.000249588	0.00304435	protein_coding
84953	MICALCL	2.70563	0.998712	13.4063	0.00025078	0.00305637	protein_coding
4900	NRGN	1.63257	3.26856	13.3927	0.000252607	0.00307355	protein_coding
55765	C1orf106	1.63257	3.26856	13.3927	0.000252607	0.00307355	protein_coding
7292	TNFSF4	1.61461	3.35695	13.3653	0.000256323	0.00311621	protein_coding
6660	SOX5	-1.51582	4.02229	13.359	0.00025718	0.00312405	protein_coding
57481	KIAA1210	1.97638	2.07478	13.3526	0.000258058	0.00313213	protein_coding
83872	HMCN1	-1.38583	6.33969	13.3449	0.000259122	0.00314247	protein_coding
1522	CTSZ	1.37242	7.08854	13.3366	0.000260276	0.00315387	protein_coding
441519	CT45A3	1.58479	3.51897	13.3243	0.000261993	0.00317207	protein_coding
1690	COCH	1.43306	5.04652	13.311	0.000263854	0.00319198	protein_coding
6926	TBX3	1.44716	4.80513	13.2992	0.00026552	0.00320951	protein_coding
2788	GNG7	-1.44936	4.72909	13.2836	0.000267733	0.00323361	protein_coding
140690	CTCFL	2.53848	1.15044	13.2452	0.000273278	0.0032925	protein_coding
27231	NMRK2	2.53848	1.15044	13.2452	0.000273278	0.0032925	protein_coding
53831	GPR84	2.53848	1.15044	13.2452	0.000273278	0.0032925	protein_coding
25771	TBC1D22A	-1.49577	4.13312	13.2218	0.000276707	0.00333109	protein_coding
7298	TYMS	-1.35721	7.80306	13.2028	0.000279538	0.00336243	protein_coding
27106	ARRDC2	1.44204	4.77925	13.1803	0.00028291	0.00340022	protein_coding
57026	PDXP	-1.3941	5.69976	13.1623	0.000285642	0.00343026	protein_coding
29108	PYCARD	2.41394	1.28769	13.1602	0.000285958	0.00343126	protein_coding
64170	CARD9	2.31722	1.41299	13.1233	0.000291648	0.00349669	protein_coding
51351	ZNF117	2.23977	1.52825	13.1178	0.000292497	0.00350402	protein_coding
85441	HELZ2	1.38019	6.08813	13.1125	0.000293327	0.00351112	protein_coding
51555	PEX5L	-1.54467	3.65943	13.0975	0.000295689	0.00353419	protein_coding
147040	KCTD11	1.54314	3.702	13.0972	0.000295733	0.00353419	protein_coding
65249	ZSWIM4	1.42049	5.04662	13.0902	0.00029685	0.00354466	protein_coding
9881	TRANK1	1.41428	5.13109	13.0613	0.00030146	0.0035968	protein_coding
144811	LACC1	1.62933	3.15678	13.026	0.00030719	0.00366221	protein_coding
149478	BTBD19	1.55437	3.58048	13.0001	0.000311481	0.00371036	protein_coding
10053	AP1M2	2.88518	0.783605	12.9898	0.0003132	0.00371884	protein_coding
101928292	LINC01488	2.88518	0.783605	12.9898	0.0003132	0.00371884	NA
3290	HSD11B1	2.88518	0.783605	12.9898	0.0003132	0.00371884	protein_coding
6913	TBX15	2.88518	0.783605	12.9898	0.0003132	0.00371884	protein_coding
5354	PLP1	-1.33893	8.87237	12.9766	0.000315411	0.00373937	protein_coding
5329	PLAUR	1.37117	6.14573	12.9764	0.000315436	0.00373937	protein_coding
10360	NPM3	-1.44737	4.49981	12.9614	0.000317977	0.00376647	protein_coding
9796	PHYHIP	1.53483	3.69592	12.9537	0.000319293	0.00377903	protein_coding
100526836	BLOC1S5-TXNDC5	1.59527	3.3096	12.9488	0.000320119	0.00378576	protein_coding
8673	VAMP8	1.58021	3.39559	12.9466	0.000320498	0.00378722	protein_coding
201625	DNAH12	1.68766	2.85957	12.9282	0.000323672	0.00382167	protein_coding
348093	RBPMS2	1.8456	2.31856	12.9251	0.000324207	0.00382492	protein_coding
284266	SIGLEC15	1.97947	1.97691	12.9084	0.000327109	0.003853	protein_coding
3560	IL2RB	1.97947	1.97691	12.9084	0.000327109	0.003853	protein_coding
121268	RHEBL1	1.6148	3.18345	12.8909	0.000330191	0.0038862	protein_coding
159371	SLC35G1	-1.64616	2.98079	12.843	0.00033875	0.00398376	protein_coding
29948	OSGIN1	-1.36636	5.9637	12.8135	0.000344128	0.00404378	protein_coding
10752	CHL1	-1.37147	5.74278	12.7822	0.000349925	0.00410862	protein_coding
79905	TMC7	1.79674	2.42656	12.7703	0.000352159	0.00413157	protein_coding
100133331	LOC100133331	1.47481	4.09692	12.765	0.000353172	0.00414017	NA
4155	MBP	-1.33205	7.98	12.7593	0.000354235	0.00414444	protein_coding
5672	PSG4	2.6534	0.958361	12.7586	0.000354379	0.00414444	protein_coding
89876	MAATS1	2.6534	0.958361	12.7586	0.000354379	0.00414444	protein_coding
10226	PLIN3	1.33252	7.84036	12.7445	0.000357054	0.00417241	protein_coding
79412	KREMEN2	1.80985	2.36591	12.6866	0.000368282	0.00430022	protein_coding
100874214	TM4SF19-AS1	1.90228	2.11247	12.6847	0.000368661	0.00430124	antisense
100874323	HOXA10-AS	3.18068	0.530564	12.6569	0.000374187	0.00435195	antisense
284080	LOC284080	3.18068	0.530564	12.6569	0.000374187	0.00435195	NA
441161	OOEP	3.18068	0.530564	12.6569	0.000374187	0.00435195	protein_coding
55809	TRERF1	3.18068	0.530564	12.6569	0.000374187	0.00435195	protein_coding
220136	CFAP53	2.49138	1.11418	12.6446	0.000376656	0.00437722	protein_coding
80725	SRCIN1	1.60511	3.13893	12.6253	0.000380569	0.00441921	protein_coding
6539	SLC6A12	2.37104	1.25478	12.5993	0.000385893	0.00447025	protein_coding
7942	TFEB	2.37104	1.25478	12.5993	0.000385893	0.00447025	protein_coding
2523	FUT1	2.27783	1.38286	12.5965	0.000386479	0.00447025	protein_coding
284751	LINC01270	2.27783	1.38286	12.5965	0.000386479	0.00447025	lincRNA
8676	STX11	2.27783	1.38286	12.5965	0.000386479	0.00447025	protein_coding
2	A2M	1.32252	8.00492	12.5832	0.000389234	0.00449859	protein_coding
23678	SGK3	-1.39547	4.93443	12.5751	0.000390926	0.00451461	protein_coding
161145	TMEM229B	-1.34677	6.15965	12.5557	0.000395006	0.00455816	protein_coding
1510	CTSE	1.60739	3.10223	12.5537	0.000395414	0.00455931	protein_coding
65018	PINK1	1.33365	6.56154	12.4666	0.00041429	0.00477323	protein_coding
116151	FAM210B	-1.32295	7.21113	12.4604	0.000415677	0.00478547	protein_coding
84552	PARD6G	-1.40128	4.71635	12.4455	0.000418992	0.00481988	protein_coding
64115	C10orf54	1.3831	5.04693	12.4423	0.000419712	0.0048244	protein_coding
1730	DIAPH2	-1.42956	4.30735	12.3999	0.000429346	0.0049278	protein_coding
57597	BAHCC1	-1.3808	5.0146	12.3998	0.000429375	0.0049278	protein_coding
1843	DUSP1	1.38822	4.8888	12.3769	0.000434688	0.00498489	protein_coding
55924	FAM212B	1.4539	4.04485	12.3409	0.00044314	0.00507787	protein_coding
7086	TKT	-1.30095	9.85352	12.3234	0.000447309	0.00512167	protein_coding
84166	NLRC5	1.4796	3.79735	12.2996	0.000453047	0.00518335	protein_coding
100128881	VPS9D1-AS1	2.82411	0.73662	12.2809	0.000457622	0.00521145	antisense
101928718	LOC101928718	2.82411	0.73662	12.2809	0.000457622	0.00521145	NA
10930	APOBEC2	2.82411	0.73662	12.2809	0.000457622	0.00521145	protein_coding
133396	IL31RA	2.82411	0.73662	12.2809	0.000457622	0.00521145	protein_coding
203569	PAGE2	2.82411	0.73662	12.2809	0.000457622	0.00521145	protein_coding
27163	NAAA	2.82411	0.73662	12.2809	0.000457622	0.00521145	protein_coding
54828	BCAS3	-1.31535	6.87402	12.2414	0.000467398	0.0053165	protein_coding
63951	DMRTA1	1.6179	2.94531	12.2408	0.000467567	0.0053165	protein_coding
1116	CHI3L1	2.10777	1.58295	12.1904	0.000480354	0.0054577	protein_coding
26287	ANKRD2	1.67297	2.69698	12.1869	0.000481272	0.00546392	protein_coding
1809	DPYSL3	-1.31207	6.72881	12.1419	0.000493016	0.00559295	protein_coding
55861	DBNDD2	1.38926	4.64895	12.1351	0.000494814	0.00560903	protein_coding
5330	PLCB2	2.16602	1.47213	12.1224	0.000498201	0.00564309	protein_coding
131669	UROC1	2.59922	0.916839	12.108	0.000502063	0.00568248	protein_coding
347902	AMIGO2	1.42529	4.18329	12.1049	0.000502896	0.00568754	protein_coding
3437	IFIT3	1.32172	6.15962	12.0982	0.000504707	0.00570365	protein_coding
1837	DTNA	-1.37037	4.86883	12.0841	0.000508528	0.00574244	protein_coding
3122	HLA-DRA	-1.31181	6.53787	12.0777	0.000510293	0.00575682	protein_coding
825	CAPN3	-1.29556	7.85863	12.0766	0.000510582	0.00575682	protein_coding
3239	HOXD13	1.8341	2.1492	12.0688	0.000512721	0.00576944	protein_coding
10068	IL18BP	2.23733	1.35208	12.0683	0.000512874	0.00576944	protein_coding
101929380	LOC101929380	2.23733	1.35208	12.0683	0.000512874	0.00576944	NA
100287616	LOXL1-AS1	2.44268	1.07699	12.0418	0.000520207	0.00582972	antisense
10044	SH2D3C	2.44268	1.07699	12.0418	0.000520207	0.00582972	protein_coding
132884	EVC2	2.44268	1.07699	12.0418	0.000520207	0.00582972	protein_coding
2819	GPD1	2.44268	1.07699	12.0418	0.000520207	0.00582972	protein_coding
7276	TTR	2.44268	1.07699	12.0418	0.000520207	0.00582972	protein_coding
29785	CYP2S1	2.32681	1.22109	12.0367	0.000521633	0.00583684	protein_coding
727800	RNF208	2.32681	1.22109	12.0367	0.000521633	0.00583684	protein_coding
9260	PDLIM7	1.30291	6.95139	12.0317	0.000523034	0.00584808	protein_coding
80760	ITIH5	-1.32551	5.82656	12.018	0.000526879	0.0058866	protein_coding
56894	AGPAT3	-1.31653	6.01579	11.955	0.000545012	0.0060846	protein_coding
10256	CNKSR1	1.78063	2.27012	11.9489	0.000546793	0.00609937	protein_coding
5010	CLDN11	1.45127	3.84276	11.9464	0.000547543	0.00609937	protein_coding
1649	DDIT3	1.35638	5.00052	11.9462	0.000547575	0.00609937	protein_coding
196394	AMN1	1.50738	3.40364	11.8864	0.000565457	0.0062938	protein_coding
8379	MAD1L1	-1.32954	5.45935	11.8701	0.00057041	0.00632392	protein_coding
117153	MIA2	3.10716	0.474336	11.8691	0.000570734	0.00632392	protein_coding
126393	HSPB6	3.10716	0.474336	11.8691	0.000570734	0.00632392	protein_coding
4188	MDFI	3.10716	0.474336	11.8691	0.000570734	0.00632392	protein_coding
6367	CCL22	3.10716	0.474336	11.8691	0.000570734	0.00632392	protein_coding
84630	TTBK1	3.10716	0.474336	11.8691	0.000570734	0.00632392	protein_coding
11033	ADAP1	1.73631	2.38168	11.8551	0.000575049	0.00636455	protein_coding
3017	HIST1H2BD	1.43485	3.93448	11.8544	0.000575263	0.00636455	protein_coding
7074	TIAM1	1.35062	4.97794	11.8292	0.00058309	0.00644631	protein_coding
100133612	LINC01134	2.02621	1.66097	11.8176	0.00058674	0.00647696	lincRNA
80380	PDCD1LG2	2.02621	1.66097	11.8176	0.00058674	0.00647696	protein_coding
287	ANK2	-1.33626	5.18733	11.7885	0.000595991	0.00657417	protein_coding
6757	SSX2	-1.70818	2.42035	11.7838	0.000597469	0.00658554	protein_coding
29950	SERTAD1	1.37889	4.49114	11.7778	0.000599405	0.00660196	protein_coding
9435	CHST2	1.52895	3.22726	11.7735	0.000600802	0.00661241	protein_coding
81786	TRIM7	1.51741	3.28578	11.7531	0.00060742	0.00668026	protein_coding
51804	SIX4	1.55637	3.06492	11.7349	0.000613387	0.0067312	protein_coding
5871	MAP4K2	1.55637	3.06492	11.7349	0.000613387	0.0067312	protein_coding
63924	CIDEC	1.89721	1.91519	11.732	0.000614332	0.0067312	protein_coding
84072	HORMAD1	1.89721	1.91519	11.732	0.000614332	0.0067312	protein_coding
8743	TNFSF10	1.89721	1.91519	11.732	0.000614332	0.0067312	protein_coding
4001	LMNB1	-1.28386	7.03013	11.7195	0.000618475	0.00676342	protein_coding
256302	NATD1	1.34941	4.88101	11.7183	0.000618883	0.00676342	protein_coding
283888	IL21R-AS1	2.07226	1.55621	11.7176	0.000619106	0.00676342	antisense
9333	TGM5	2.07226	1.55621	11.7176	0.000619106	0.00676342	protein_coding
4325	MMP16	-1.30554	5.87436	11.6963	0.000626251	0.00683642	protein_coding
163259	DENND2C	1.61538	2.75755	11.6321	0.000648231	0.00707113	protein_coding
23467	NPTXR	1.34678	4.82861	11.6241	0.000651012	0.00709622	protein_coding
22891	ZNF365	1.42043	3.92411	11.6141	0.000654528	0.00711817	protein_coding
143689	PIWIL4	1.92433	1.8279	11.6129	0.000654955	0.00711817	protein_coding
51294	PCDH12	1.92433	1.8279	11.6129	0.000654955	0.00711817	protein_coding
51364	ZMYND10	1.92433	1.8279	11.6129	0.000654955	0.00711817	protein_coding
54587	MXRA8	1.67309	2.52748	11.6093	0.000656227	0.00712675	protein_coding
55529	TMEM55A	-1.45876	3.57241	11.5996	0.00065967	0.00715599	protein_coding
101927040	LOC101927040	1.82716	2.05641	11.5976	0.000660374	0.00715599	NA
221584	ZSCAN12P1	1.82716	2.05641	11.5976	0.000660374	0.00715599	transcribed_unprocessed_pseudogene
10316	NMUR1	2.76034	0.68804	11.5684	0.000670835	0.00725869	protein_coding
85452	CFAP74	2.76034	0.68804	11.5684	0.000670835	0.00725869	protein_coding
101927586	LINC01271	2.19567	1.32062	11.5389	0.000681534	0.00733146	lincRNA
10406	WFDC2	2.19567	1.32062	11.5389	0.000681534	0.00733146	protein_coding
119385	AGAP11	2.19567	1.32062	11.5389	0.000681534	0.00733146	processed_transcript
284581	LOC284581	2.19567	1.32062	11.5389	0.000681534	0.00733146	NA
6329	SCN4A	2.19567	1.32062	11.5389	0.000681534	0.00733146	protein_coding
79776	ZFHX4	2.19567	1.32062	11.5389	0.000681534	0.00733146	protein_coding
94240	EPSTI1	2.19567	1.32062	11.5389	0.000681534	0.00733146	protein_coding
9720	CCDC144A	2.19567	1.32062	11.5389	0.000681534	0.00733146	protein_coding
5045	FURIN	1.26587	7.78156	11.5327	0.000683838	0.00735089	protein_coding
441272	SPDYE3	1.95569	1.73498	11.4911	0.000699284	0.00751146	protein_coding
5521	PPP2R2B	-2.41375	0.977396	11.4892	0.000700024	0.00751393	protein_coding
11144	DMC1	2.2812	1.18659	11.4727	0.000706268	0.00756445	protein_coding
3386	ICAM4	2.2812	1.18659	11.4727	0.000706268	0.00756445	protein_coding
92340	PRR29	2.2812	1.18659	11.4727	0.000706268	0.00756445	protein_coding
100506810	LINC01132	2.54291	0.874077	11.4549	0.000713073	0.00760972	lincRNA
1289	COL5A1	2.54291	0.874077	11.4549	0.000713073	0.00760972	protein_coding
171177	RHOV	2.54291	0.874077	11.4549	0.000713073	0.00760972	protein_coding
401492	LINC01235	2.54291	0.874077	11.4549	0.000713073	0.00760972	lincRNA
7051	TGM1	2.54291	0.874077	11.4549	0.000713073	0.00760972	protein_coding
23530	NNT	-1.29866	5.63155	11.4493	0.000715213	0.00762704	protein_coding
5425	POLD2	-1.26314	7.45512	11.439	0.000719168	0.00766369	protein_coding
80714	PBX4	2.39228	1.0388	11.4372	0.000719895	0.0076659	protein_coding
255394	TCP11L2	1.62242	2.65989	11.4144	0.000728761	0.00775471	protein_coding
8349	HIST2H2BE	1.31969	5.05468	11.3822	0.000741523	0.00788482	protein_coding
160335	TMTC2	-1.27462	6.3978	11.3797	0.000742503	0.007886	protein_coding
341640	FREM2	-1.40042	3.93884	11.3792	0.000742702	0.007886	protein_coding
5880	RAC2	1.32066	4.99331	11.3461	0.000756074	0.00802175	protein_coding
100532731	COMMD3-BMI1	-1.39653	3.95465	11.3449	0.000756574	0.00802175	protein_coding
266977	ADGRF1	1.86871	1.89401	11.3392	0.000758881	0.00804043	protein_coding
1291	COL6A1	1.2952	5.55033	11.3272	0.00076379	0.00808664	protein_coding
11322	TMC6	1.31054	5.1568	11.3129	0.00076969	0.00814326	protein_coding
64756	ATPAF1	-1.30534	5.23972	11.3095	0.000771107	0.00815241	protein_coding
158038	LINGO2	-1.87772	1.82681	11.2992	0.000775402	0.00819196	protein_coding
91768	CABLES1	-1.26593	6.54619	11.2779	0.000784345	0.00828051	protein_coding
2735	GLI1	2.03585	1.52896	11.2442	0.000798707	0.00842009	protein_coding
51422	PRKAG2	2.03585	1.52896	11.2442	0.000798707	0.00842009	protein_coding
4837	NNMT	1.66004	2.45665	11.2055	0.000815562	0.00859163	protein_coding
162417	NAGS	1.89404	1.80539	11.2028	0.000816733	0.00859783	protein_coding
22858	ICK	-1.30204	5.1554	11.1926	0.000821236	0.00863908	protein_coding
84823	LMNB2	-1.24529	7.70708	11.1657	0.000833227	0.00875744	protein_coding
9179	AP4M1	1.29972	5.19664	11.1647	0.000833675	0.00875744	protein_coding
54836	BSPRY	1.74728	2.16749	11.1619	0.000834924	0.00875809	protein_coding
8927	BSN	1.74728	2.16749	11.1619	0.000834924	0.00875809	protein_coding
8323	FZD6	-1.2774	5.7328	11.1452	0.000842498	0.00883127	protein_coding
10347	ABCA7	1.3152	4.8567	11.1353	0.000847021	0.00887238	protein_coding
4313	MMP2	1.2466	7.34541	11.1273	0.000850685	0.00890444	protein_coding
8970	HIST1H2BJ	2.08828	1.41372	11.1232	0.000852542	0.00891599	protein_coding
30850	CDR2L	1.53076	2.96643	11.1222	0.000852996	0.00891599	protein_coding
4326	MMP17	-1.27636	5.69086	11.1057	0.000860617	0.00898928	protein_coding
2644	GCHFR	1.66634	2.39728	11.0752	0.0008749	0.009132	protein_coding
143458	LDLRAD3	-1.25664	6.30289	11.0392	0.000892047	0.0093044	protein_coding
6932	TCF7	1.35935	4.15272	11.026	0.000898422	0.00936428	protein_coding
113278	SLC52A3	2.15276	1.28846	11.0087	0.000906834	0.00943196	protein_coding
729648	ZNF812P	2.15276	1.28846	11.0087	0.000906834	0.00943196	protein_coding
9985	REC8	2.15276	1.28846	11.0087	0.000906834	0.00943196	protein_coding
1318	SLC31A2	1.39096	3.82079	10.9944	0.000913897	0.00949874	protein_coding
4651	MYO10	-1.23705	7.34205	10.9667	0.000927653	0.00963493	protein_coding
618	BCYRN1	-1.36417	4.02111	10.9521	0.000934984	0.00970424	scRNA
1850	DUSP8	1.83964	1.87252	10.9462	0.000937963	0.00972832	protein_coding
83719	YPEL3	1.36468	4.03583	10.9394	0.000941416	0.00975728	protein_coding
23514	SPIDR	-1.31812	4.55524	10.9104	0.000956266	0.00990423	protein_coding
26153	KIF26A	2.23409	1.15125	10.9075	0.000957735	0.00990555	protein_coding
79899	PRR5L	2.23409	1.15125	10.9075	0.000957735	0.00990555	protein_coding
112476	PRRT2	1.612	2.5416	10.9056	0.000958729	0.00990888	protein_coding
604	BCL6	1.27749	5.33584	10.8973	0.000963039	0.00994646	protein_coding
201232	SLC16A13	1.77481	2.01778	10.8719	0.000976367	0.01007	protein_coding
51807	TUBA8	1.77481	2.01778	10.8719	0.000976367	0.01007	protein_coding
55084	SOBP	-1.50636	2.95907	10.8601	0.000982568	0.0101269	protein_coding
27294	DHDH	2.69363	0.637753	10.8527	0.00098654	0.0101325	protein_coding
414918	DENND6B	2.69363	0.637753	10.8527	0.00098654	0.0101325	protein_coding
51816	CECR1	2.69363	0.637753	10.8527	0.00098654	0.0101325	protein_coding
7584	ZNF35	2.69363	0.637753	10.8527	0.00098654	0.0101325	protein_coding
8718	TNFRSF25	2.69363	0.637753	10.8527	0.00098654	0.0101325	protein_coding
23743	BHMT2	2.34005	0.999566	10.831	0.000998129	0.0102301	protein_coding
2670	GFAP	2.34005	0.999566	10.831	0.000998129	0.0102301	protein_coding
84808	PERM1	2.34005	0.999566	10.831	0.000998129	0.0102301	protein_coding
155054	ZNF425	1.72308	2.14974	10.8246	0.00100161	0.0102587	protein_coding
23348	DOCK9	1.25994	5.68093	10.8128	0.001008	0.0103169	protein_coding
196996	GRAMD2	2.48433	0.829998	10.7996	0.00101521	0.0103621	protein_coding
220032	GDPD4	2.48433	0.829998	10.7996	0.00101521	0.0103621	protein_coding
5026	P2RX5	2.48433	0.829998	10.7996	0.00101521	0.0103621	protein_coding
58985	IL22RA1	2.48433	0.829998	10.7996	0.00101521	0.0103621	protein_coding
27065	NSG1	-1.2831	5.03874	10.7938	0.00101841	0.0103875	protein_coding
5268	SERPINB5	1.53179	2.83837	10.7869	0.00102223	0.0104193	protein_coding
5366	PMAIP1	1.24958	5.97326	10.7809	0.0010255	0.0104454	protein_coding
9946	CRYZL1	-1.42994	3.36647	10.7612	0.00103649	0.0105501	protein_coding
100507127	LINC00707	1.42039	3.4561	10.7492	0.00104324	0.0106114	lincRNA
2275	FHL3	1.33866	4.17073	10.7343	0.00105168	0.0106899	protein_coding
9891	NUAK1	1.29292	4.80067	10.7266	0.00105604	0.0107269	protein_coding
100534593	STX16-NPEPL1	-2.14418	1.20582	10.7186	0.00106067	0.0107664	protein_coding
254268	AKNAD1	1.79126	1.93666	10.7162	0.00106199	0.0107724	protein_coding
120892	LRRK2	-1.27525	5.08975	10.7061	0.00106782	0.0108241	protein_coding
84766	CRACR2A	-1.45608	3.17255	10.7012	0.00107066	0.010843	protein_coding
6904	TBCD	-1.22351	7.15018	10.7004	0.00107115	0.010843	protein_coding
6781	STC1	1.73478	2.0759	10.6707	0.00108847	0.0110098	protein_coding
8019	BRD3	-1.29404	4.6936	10.6696	0.00108912	0.0110098	protein_coding
729737	LOC729737	1.42466	3.37374	10.6409	0.00110611	0.0111739	NA
54760	PCSK4	2.04778	1.3836	10.6228	0.00111703	0.0112765	protein_coding
100129520	TEX13C	1.48909	2.97687	10.5988	0.00113161	0.0114159	protein_coding
83742	MARVELD1	-1.21766	7.01638	10.5747	0.00114648	0.0115516	protein_coding
976	ADGRE5	1.21334	7.44032	10.5744	0.00114663	0.0115516	protein_coding
51090	PLLP	1.33977	4.03602	10.5649	0.00115258	0.0116036	protein_coding
9781	RNF144A	-1.22762	6.32918	10.56	0.00115561	0.0116262	protein_coding
5744	PTHLH	1.80997	1.85069	10.5531	0.0011599	0.0116615	protein_coding
64221	ROBO3	1.53259	2.7462	10.5398	0.00116833	0.0117381	protein_coding
64651	CSRNP1	1.23581	5.88149	10.5127	0.00118559	0.0119035	protein_coding
6947	TCN1	1.25003	5.42432	10.5059	0.00118994	0.011939	protein_coding
3800	KIF5C	1.59625	2.47147	10.492	0.00119891	0.0120208	protein_coding
8351	HIST1H3D	1.69847	2.13177	10.4873	0.00120197	0.0120434	protein_coding
1742	DLG4	1.65814	2.25412	10.4803	0.00120656	0.0120718	protein_coding
9311	ASIC3	1.65814	2.25412	10.4803	0.00120656	0.0120718	protein_coding
199720	GGN	2.10854	1.25556	10.4779	0.00120808	0.0120718	protein_coding
55268	ECHDC2	2.10854	1.25556	10.4779	0.00120808	0.0120718	protein_coding
134265	AFAP1L1	-1.22942	5.99217	10.466	0.00121589	0.0121416	protein_coding
9411	ARHGAP29	1.22962	5.99865	10.4613	0.001219	0.0121645	protein_coding
134728	IRAK1BP1	-2.04752	1.30777	10.4411	0.00123239	0.0122897	protein_coding
201255	LRRC45	-1.24555	5.40007	10.4347	0.00123667	0.0123241	protein_coding
5971	RELB	1.2616	5.03095	10.4227	0.00124478	0.0123966	protein_coding
1890	TYMP	1.3567	3.77512	10.4158	0.00124944	0.0124346	protein_coding
145567	TTC7B	-1.31167	4.20852	10.4098	0.00125351	0.0124667	protein_coding
4855	NOTCH4	1.53303	2.69781	10.4083	0.00125452	0.0124684	protein_coding
5923	RASGRF1	1.25062	5.25261	10.4064	0.00125581	0.0124727	protein_coding
79160	LOC79160	1.29669	4.39261	10.3685	0.00128183	0.0127226	NA
284071	MEIOC	1.34113	3.88743	10.3661	0.00128349	0.0127305	protein_coding
10659	CELF2	-1.21568	6.33714	10.3646	0.00128455	0.0127325	protein_coding
9672	SDC3	-1.19141	8.93836	10.3522	0.00129323	0.0128099	protein_coding
6422	SFRP1	1.41809	3.27826	10.3502	0.00129461	0.012815	protein_coding
54626	HES2	2.18539	1.115	10.3416	0.00130063	0.012866	protein_coding
2281	FKBP1B	1.76276	1.91579	10.339	0.00130249	0.0128692	protein_coding
222663	SCUBE3	1.3806	3.53427	10.3387	0.00130271	0.0128692	protein_coding
29767	TMOD2	-1.35082	3.74556	10.3286	0.00130983	0.0129267	protein_coding
154091	SLC2A12	1.6296	2.3036	10.328	0.00131028	0.0129267	protein_coding
642	BLMH	-1.23255	5.57402	10.3224	0.00131428	0.0129575	protein_coding
51673	TPPP3	1.66539	2.18556	10.3194	0.00131636	0.0129694	protein_coding
10855	HPSE	1.29436	4.37734	10.3158	0.00131894	0.0129862	protein_coding
8601	RGS20	-1.31682	4.05542	10.2883	0.00133874	0.0131723	protein_coding
147	ADRA1B	1.40916	3.3028	10.2802	0.00134466	0.0132217	protein_coding
57707	TLDC1	1.2283	5.62565	10.2671	0.00135423	0.013307	protein_coding
3679	ITGA7	1.20186	6.7971	10.2563	0.00136218	0.0133762	protein_coding
2247	FGF2	1.39499	3.38163	10.2464	0.00136952	0.0134393	protein_coding
83478	ARHGAP24	-1.4714	2.89458	10.2385	0.0013754	0.013488	protein_coding
7378	UPP1	1.18914	7.97154	10.2367	0.00137672	0.013489	protein_coding
2355	FOSL2	1.22425	5.69366	10.2359	0.00137733	0.013489	protein_coding
84767	TRIM51	-1.54961	2.53638	10.2333	0.00137929	0.0134993	protein_coding
6615	SNAI1	1.35422	3.68487	10.2309	0.00138105	0.0135076	protein_coding
613	BCR	1.27529	4.56805	10.2282	0.0013831	0.0135163	protein_coding
3728	JUP	1.21002	6.23041	10.2273	0.00138377	0.0135163	protein_coding
353091	RAET1G	2.28587	0.959226	10.2238	0.00138639	0.0135239	protein_coding
4629	MYH11	2.28587	0.959226	10.2238	0.00138639	0.0135239	protein_coding
8503	PIK3R3	-1.19158	7.48383	10.2196	0.0013896	0.0135463	protein_coding
389761	SPATA31D4	1.85644	1.66164	10.2035	0.00140175	0.0136557	protein_coding
6676	SPAG4	1.60326	2.35145	10.187	0.00141435	0.0137694	protein_coding
100130370	LOC100130370	-1.73439	1.91524	10.1826	0.00141772	0.0137931	NA
257	ALX3	-2.29883	0.891856	10.1779	0.00142136	0.0138194	protein_coding
8821	INPP4B	-1.20165	6.4751	10.1754	0.00142328	0.013829	protein_coding
25981	DNAH1	1.51599	2.68556	10.1638	0.00143225	0.013907	protein_coding
598	BCL2L1	1.19866	6.59287	10.1519	0.00144153	0.0139878	protein_coding
5174	PDZK1	1.7205	1.97809	10.1463	0.00144593	0.0139929	protein_coding
2619	GAS1	-1.37922	3.41272	10.1456	0.00144649	0.0139929	protein_coding
84626	KRBA1	1.28352	4.36972	10.143	0.00144847	0.0139929	protein_coding
101060544	LINC01563	2.42326	0.784519	10.1427	0.00144871	0.0139929	lincRNA
140711	TLDC2	2.42326	0.784519	10.1427	0.00144871	0.0139929	protein_coding
283234	CCDC88B	2.42326	0.784519	10.1427	0.00144871	0.0139929	protein_coding
3694	ITGB6	2.42326	0.784519	10.1427	0.00144871	0.0139929	protein_coding
968	CD68	1.19486	6.77252	10.135	0.00145478	0.0139929	protein_coding
10537	UBD	2.62367	0.585634	10.1343	0.00145532	0.0139929	protein_coding
10871	CD300C	2.62367	0.585634	10.1343	0.00145532	0.0139929	protein_coding
1832	DSP	2.62367	0.585634	10.1343	0.00145532	0.0139929	protein_coding
284110	GSDMA	2.62367	0.585634	10.1343	0.00145532	0.0139929	protein_coding
51225	ABI3	2.62367	0.585634	10.1343	0.00145532	0.0139929	protein_coding
645121	CCNI2	2.62367	0.585634	10.1343	0.00145532	0.0139929	protein_coding
56978	PRDM8	2.00612	1.35283	10.1221	0.00146498	0.0140766	protein_coding
8971	H1FX	-1.19914	6.42578	10.1199	0.00146675	0.0140844	protein_coding
100132287	LOC100132287	1.35773	3.5685	10.0799	0.00149894	0.0143842	NA
1780	DYNC1I1	-1.50657	2.65725	10.0561	0.00151843	0.0145617	protein_coding
9674	KIAA0040	1.36125	3.52056	10.0435	0.00152887	0.0146523	protein_coding
9429	ABCG2	1.41054	3.17601	10.0301	0.00154004	0.0147498	protein_coding
256691	MAMDC2	1.51583	2.63505	10.0204	0.00154814	0.0147894	protein_coding
8526	DGKE	1.51583	2.63505	10.0204	0.00154814	0.0147894	protein_coding
1230	CCR1	1.88578	1.55691	10.0168	0.00155119	0.0147894	protein_coding
50855	PARD6A	1.88578	1.55691	10.0168	0.00155119	0.0147894	protein_coding
55349	CHDH	1.88578	1.55691	10.0168	0.00155119	0.0147894	protein_coding
83648	FAM167A	1.88578	1.55691	10.0168	0.00155119	0.0147894	protein_coding
940	CD28	1.88578	1.55691	10.0168	0.00155119	0.0147894	protein_coding
8522	GAS7	-1.17495	7.93599	9.99938	0.00156593	0.0149203	protein_coding
57104	PNPLA2	1.17743	7.57626	9.99436	0.0015702	0.0149363	protein_coding
26468	LHX6	1.64119	2.16803	9.99385	0.00157064	0.0149363	protein_coding
80270	HSD3B7	1.64119	2.16803	9.99385	0.00157064	0.0149363	protein_coding
9215	LARGE1	-1.30062	4.01054	9.98923	0.00157459	0.0149545	protein_coding
7097	TLR2	1.35466	3.54134	9.98922	0.00157459	0.0149545	protein_coding
51690	LSM7	-1.21583	5.42275	9.9724	0.00158904	0.0150821	protein_coding
114548	NLRP3	1.73369	1.89462	9.96195	0.00159809	0.0151582	protein_coding
55553	SOX6	-1.21707	5.3548	9.953	0.00160587	0.0152223	protein_coding
284047	CCDC144B	1.35814	3.49247	9.9498	0.00160867	0.015239	transcribed_unprocessed_pseudogene
26974	ZNF285	2.06292	1.22188	9.94688	0.00161122	0.0152436	protein_coding
947	CD34	2.06292	1.22188	9.94688	0.00161122	0.0152436	protein_coding
11173	ADAMTS7	1.42574	3.04658	9.94137	0.00161605	0.0152795	protein_coding
405754	ERVFRD-1	1.55625	2.44263	9.93411	0.00162244	0.0153301	protein_coding
9910	RABGAP1L	-1.29072	4.06982	9.92209	0.00163307	0.0154018	protein_coding
55088	CCDC186	1.27665	4.26563	9.9213	0.00163377	0.0154018	protein_coding
100506022	LOC100506022	-2.4202	0.704967	9.92081	0.0016342	0.0154018	NA
442862	PRY2	-2.4202	0.704967	9.92081	0.0016342	0.0154018	protein_coding
55351	STK32B	-1.26386	4.38212	9.89031	0.00166151	0.0156492	protein_coding
729438	GATSL2	1.2417	4.7545	9.8874	0.00166414	0.0156597	protein_coding
4157	MC1R	-1.189	6.20748	9.88672	0.00166476	0.0156597	protein_coding
60678	EEFSEC	-1.24721	4.62887	9.88307	0.00166806	0.0156808	protein_coding
23446	SLC44A1	-1.16902	7.44633	9.84134	0.00170634	0.0160304	protein_coding
6297	SALL2	1.92077	1.44396	9.82253	0.00172387	0.0161849	protein_coding
55853	IDI2-AS1	-1.41251	3.0399	9.82134	0.00172499	0.0161851	antisense
724102	SNHG4	-1.332	3.57829	9.78666	0.00175782	0.0164826	processed_transcript
23639	LRRC6	1.69255	1.95782	9.78384	0.00176053	0.0164871	protein_coding
3171	FOXA3	1.69255	1.95782	9.78384	0.00176053	0.0164871	protein_coding
115948	CCDC151	2.13499	1.07782	9.77533	0.00176869	0.0165399	protein_coding
1393	CRHBP	2.13499	1.07782	9.77533	0.00176869	0.0165399	protein_coding
100505636	LINC01024	1.82179	1.63633	9.77445	0.00176953	0.0165399	antisense
23682	RAB38	-1.22612	4.87869	9.7717	0.00177219	0.0165481	protein_coding
79156	PLEKHF1	1.29223	3.96657	9.77121	0.00177265	0.0165481	protein_coding
5454	POU3F2	-1.20878	5.24959	9.75994	0.00178356	0.0166394	protein_coding
101927821	LINC01425	-1.24563	4.51603	9.75287	0.00179043	0.0166929	lincRNA
98	ACYP2	1.41221	3.03697	9.74528	0.00179783	0.0167514	protein_coding
4935	GPR143	-1.22239	4.91147	9.73969	0.00180331	0.0167918	protein_coding
9136	RRP9	-1.17787	6.15355	9.69022	0.00185251	0.0172391	protein_coding
285000	LOC285000	-1.37787	3.181	9.67017	0.00187284	0.0174173	NA
51097	SCCPDH	-1.16618	6.72899	9.66382	0.00187932	0.0174666	protein_coding
3134	HLA-F	1.25324	4.33476	9.65312	0.0018903	0.0175576	protein_coding
91133	L3MBTL4	-1.37176	3.20764	9.64359	0.00190013	0.0176378	protein_coding
3748	KCNC3	1.22824	4.70339	9.63877	0.00190512	0.0176659	protein_coding
221718	LINC00518	-1.23046	4.63856	9.63836	0.00190555	0.0176659	lincRNA
51547	SIRT7	1.19052	5.55975	9.63303	0.00191109	0.0177061	protein_coding
7364	UGT2B7	-1.49542	2.55002	9.62592	0.00191851	0.0177636	protein_coding
8111	GPR68	1.96321	1.32138	9.62161	0.00192301	0.0177905	protein_coding
100499467	LINC00673	-1.1623	6.81742	9.62084	0.00192382	0.0177905	NA
56164	STK31	2.22956	0.917716	9.61599	0.00192891	0.017793	protein_coding
728192	LINC00460	2.22956	0.917716	9.61599	0.00192891	0.017793	lincRNA
7448	VTN	2.22956	0.917716	9.61599	0.00192891	0.017793	protein_coding
79917	MAGIX	2.22956	0.917716	9.61599	0.00192891	0.017793	protein_coding
27068	PPA2	-1.24527	4.38196	9.61332	0.00193171	0.0178077	protein_coding
57048	PLSCR3	1.30851	3.69759	9.60833	0.00193696	0.017845	NA
10461	MERTK	1.70402	1.87313	9.58526	0.00196146	0.0180594	protein_coding
8632	DNAH17	1.84843	1.52967	9.56674	0.00198134	0.0182197	protein_coding
8651	SOCS1	1.84843	1.52967	9.56674	0.00198134	0.0182197	protein_coding
2012	EMP1	1.15317	7.34234	9.56456	0.00198369	0.01823	protein_coding
8357	HIST1H3H	1.76608	1.71161	9.56241	0.00198602	0.01824	protein_coding
195828	ZNF367	-1.18323	5.62062	9.56093	0.00198763	0.0182434	protein_coding
7881	KCNAB1	-1.38411	3.08837	9.55898	0.00198973	0.0182514	protein_coding
114757	CYGB	1.51531	2.47194	9.54953	0.00200001	0.0183244	protein_coding
51380	CSAD	1.39855	3.0273	9.54938	0.00200017	0.0183244	protein_coding
10194	TSHZ1	-1.20183	5.06986	9.53728	0.00201339	0.0184322	protein_coding
784	CACNB3	1.26242	4.11712	9.53633	0.00201444	0.0184322	protein_coding
9020	MAP3K14	1.17709	5.80261	9.53506	0.00201584	0.0184335	protein_coding
23562	CLDN14	-1.85895	1.46291	9.53195	0.00201926	0.0184534	protein_coding
9582	APOBEC3B	1.1632	6.39182	9.52298	0.00202915	0.0185323	protein_coding
275	AMT	1.47982	2.60933	9.52004	0.0020324	0.0185505	protein_coding
222235	FBXL13	1.45076	2.73477	9.50176	0.00205275	0.0187247	protein_coding
126433	FBXO27	1.33741	3.39729	9.49599	0.00205922	0.0187721	protein_coding
84274	COQ5	-1.24285	4.3017	9.49339	0.00206214	0.0187871	protein_coding
23268	DNMBP	1.20253	5.00681	9.48703	0.0020693	0.0188268	protein_coding
11184	MAP4K1	2.35949	0.737546	9.48482	0.00207179	0.0188268	protein_coding
83756	TAS1R3	2.35949	0.737546	9.48482	0.00207179	0.0188268	protein_coding
9358	ITGBL1	2.35949	0.737546	9.48482	0.00207179	0.0188268	protein_coding
101927476	LOC101927476	1.38839	3.05647	9.48386	0.00207287	0.0188268	NA
123879	DCUN1D3	1.31372	3.56208	9.46222	0.00209747	0.0190384	protein_coding
84750	FUT10	-1.44678	2.70761	9.46075	0.00209915	0.0190394	protein_coding
83938	C10orf11	-1.59185	2.13447	9.45988	0.00210015	0.0190394	protein_coding
54763	ROPN1	-1.28577	3.78102	9.45731	0.00210309	0.0190543	protein_coding
84795	PYROXD2	-1.21718	4.61871	9.42202	0.00214395	0.0194015	protein_coding
10572	SIVA1	-1.16017	6.18055	9.4183	0.00214831	0.0194015	protein_coding
2696	GIPR	2.01582	1.1874	9.41592	0.0021511	0.0194015	protein_coding
54413	NLGN3	2.01582	1.1874	9.41592	0.0021511	0.0194015	protein_coding
574029	DUSP5P1	2.01582	1.1874	9.41592	0.0021511	0.0194015	processed_pseudogene
10344	CCL26	2.55015	0.531546	9.41409	0.00215324	0.0194015	protein_coding
26548	ITGB1BP2	2.55015	0.531546	9.41409	0.00215324	0.0194015	protein_coding
27151	CPAMD8	2.55015	0.531546	9.41409	0.00215324	0.0194015	protein_coding
79948	PLPPR3	2.55015	0.531546	9.41409	0.00215324	0.0194015	protein_coding
256380	SCML4	-1.803	1.54871	9.39162	0.0021798	0.0196288	protein_coding
57475	PLEKHH1	-1.15621	6.26648	9.38261	0.00219053	0.0197134	protein_coding
22943	DKK1	1.16502	5.87397	9.37557	0.00219896	0.0197773	protein_coding
342908	ZNF404	1.28008	3.80459	9.37305	0.00220199	0.0197924	protein_coding
57216	VANGL2	1.30983	3.53479	9.36431	0.00221252	0.0198703	protein_coding
23765	IL17RA	1.22725	4.42329	9.36362	0.00221335	0.0198703	protein_coding
10501	SEMA6B	-1.13691	7.76069	9.36053	0.00221708	0.0198917	protein_coding
414	ARSD	1.18114	5.31677	9.35756	0.00222068	0.0199002	protein_coding
4824	NKX3-1	1.47826	2.55602	9.35752	0.00222072	0.0199002	protein_coding
5253	PHF2	-1.21955	4.49791	9.34768	0.00223268	0.0199952	protein_coding
943	TNFRSF8	1.78627	1.61057	9.34584	0.00223492	0.0200031	protein_coding
84612	PARD6B	1.59155	2.13232	9.3437	0.00223753	0.0200143	protein_coding
64754	SMYD3	-1.20436	4.74229	9.33452	0.00224877	0.0201027	protein_coding
26298	EHF	1.19987	4.84383	9.32715	0.00225783	0.0201715	protein_coding
6890	TAP1	1.14616	6.52815	9.29019	0.00230384	0.0205591	protein_coding
54585	LZTFL1	1.16962	5.52217	9.29006	0.00230401	0.0205591	protein_coding
5557	PRIM1	-1.18329	5.11029	9.28121	0.00231517	0.0206401	protein_coding
23513	SCRIB	-1.13957	6.92954	9.28064	0.00231588	0.0206401	protein_coding
481	ATP1B1	1.14074	6.75241	9.25781	0.00234493	0.0208865	protein_coding
23130	ATG2A	1.15588	5.86311	9.22915	0.00238193	0.0212032	protein_coding
9185	REPS2	1.38094	2.97759	9.21871	0.00239554	0.0213115	protein_coding
23415	KCNH4	2.08276	1.03964	9.2091	0.00240815	0.0214108	protein_coding
23329	TBC1D30	1.39902	2.87232	9.20581	0.00241249	0.021434	protein_coding
25758	KIAA1549L	-1.15359	5.86741	9.20491	0.00241366	0.021434	protein_coding
92370	PXYLP1	1.21661	4.41591	9.20129	0.00241845	0.0214636	protein_coding
50853	VILL	1.28807	3.61539	9.19988	0.00242031	0.0214672	protein_coding
10388	SYCP2	1.34362	3.19404	9.19447	0.00242747	0.0215178	protein_coding
54927	CHCHD3	-1.13545	6.73176	9.17526	0.00245309	0.0217317	protein_coding
57619	SHROOM3	1.19655	4.71284	9.17417	0.00245455	0.0217317	protein_coding
114907	FBXO32	1.14112	6.32479	9.15598	0.00247906	0.0219356	protein_coding
51087	YBX2	1.73223	1.68717	9.15319	0.00248285	0.0219559	protein_coding
3178	HNRNPA1	-1.1164	9.67824	9.1477	0.00249031	0.0220087	protein_coding
101926888	RALY-AS1	1.59561	2.05754	9.14092	0.00249955	0.0220771	lincRNA
7023	TFAP4	-1.25385	3.8725	9.13827	0.00250318	0.0220959	protein_coding
101930452	LOC101930452	-1.40033	2.80372	9.13046	0.00251389	0.0221772	NA
390940	PINLYP	1.91899	1.28923	9.12151	0.00252621	0.0222726	protein_coding
3898	LAD1	1.18289	4.88784	9.10685	0.00254653	0.0224384	protein_coding
2036	EPB41L1	1.16597	5.2721	9.10134	0.00255422	0.0224927	protein_coding
85009	MGC16025	-1.29617	3.45725	9.09807	0.0025588	0.0225196	NA
91056	AP5B1	1.25182	3.88272	9.08877	0.00257183	0.0226208	protein_coding
1124	CHN2	-1.45542	2.52169	9.08295	0.00258003	0.0226794	protein_coding
10312	TCIRG1	1.21187	4.34693	9.06438	0.00260637	0.0228973	protein_coding
91050	CCDC149	1.32079	3.2707	9.04633	0.00263223	0.0231104	protein_coding
83992	CTTNBP2	-1.81728	1.4329	9.04527	0.00263376	0.0231104	protein_coding
352909	DNAAF3	1.25168	3.84429	9.0355	0.00264786	0.0232203	protein_coding
54502	RBM47	1.2642	3.71019	9.0191	0.00267173	0.0234157	protein_coding
4494	MT1F	2.17098	0.874966	9.0081	0.00268785	0.0235291	protein_coding
51259	TMEM216	2.17098	0.874966	9.0081	0.00268785	0.0235291	protein_coding
51466	EVL	-1.64152	1.8485	9.00462	0.00269298	0.02356	protein_coding
2669	GEM	1.22877	4.06105	8.99142	0.0027125	0.0237167	protein_coding
197358	NLRC3	1.68479	1.75991	8.98374	0.00272393	0.0238025	protein_coding
388552	BLOC1S3	1.24409	3.87735	8.97511	0.00273682	0.0238944	protein_coding
9663	LPIN2	1.16013	5.20438	8.97454	0.00273768	0.0238944	protein_coding
284443	ZNF493	1.32355	3.21153	8.97147	0.00274228	0.0239204	protein_coding
3126	HLA-DRB4	-1.33648	3.08803	8.9506	0.00277378	0.0241809	NA
7866	IFRD2	-1.12204	6.59364	8.93499	0.0027976	0.0243741	protein_coding
8790	FPGT	-1.27844	3.49369	8.92189	0.00281773	0.024535	protein_coding
401286	LOC401286	1.74987	1.58433	8.91791	0.00282388	0.0245596	NA
84206	MEX3B	1.74987	1.58433	8.91791	0.00282388	0.0245596	protein_coding
10613	ERLIN1	-1.12783	6.13353	8.90034	0.00285118	0.0247824	protein_coding
9779	TBC1D5	-1.12066	6.52907	8.89836	0.00285427	0.0247947	protein_coding
60490	PPCDC	1.20813	4.23257	8.89313	0.00286246	0.0248512	protein_coding
401149	LINC01061	1.23999	3.85547	8.89006	0.00286727	0.0248591	NA
2705	GJB1	-1.11086	7.29655	8.88978	0.00286771	0.0248591	protein_coding
93664	CADPS2	-1.16276	4.97957	8.88933	0.00286842	0.0248591	protein_coding
100506779	TSPOAP1-AS1	1.96712	1.15206	8.88548	0.00287448	0.0248824	antisense
7024	TFCP2	1.96712	1.15206	8.88548	0.00287448	0.0248824	protein_coding
5793	PTPRG	-1.12509	6.15648	8.86535	0.00290635	0.0251357	protein_coding
8708	B3GALT1	-2.17397	0.80097	8.86481	0.00290721	0.0251357	protein_coding
5274	SERPINI1	1.26989	3.55563	8.86378	0.00290885	0.0251357	protein_coding
80709	AKNA	1.2512	3.72245	8.86103	0.00291323	0.0251588	protein_coding
4869	NPM1	-1.09695	10.6739	8.85902	0.00291644	0.0251718	protein_coding
56204	FAM214A	1.18286	4.56208	8.848	0.0029341	0.0253094	protein_coding
400793	C1orf226	1.26491	3.57591	8.82905	0.00296472	0.0255194	protein_coding
221692	PHACTR1	-1.16748	4.79273	8.82871	0.00296528	0.0255194	protein_coding
101928687	LINC01468	2.29277	0.688979	8.82654	0.00296881	0.0255194	lincRNA
26609	VCX	2.29277	0.688979	8.82654	0.00296881	0.0255194	protein_coding
345630	FBLL1	2.29277	0.688979	8.82654	0.00296881	0.0255194	protein_coding
56896	DPYSL5	2.29277	0.688979	8.82654	0.00296881	0.0255194	protein_coding
4324	MMP15	-1.10882	7.06355	8.82216	0.00297594	0.0255657	protein_coding
2919	CXCL1	1.21314	4.09898	8.81727	0.00298393	0.0256195	protein_coding
100268168	LOC100268168	1.56871	2.03837	8.80558	0.0030031	0.0257691	NA
51071	DERA	-1.14595	5.24688	8.80101	0.00301064	0.0258187	protein_coding
202374	STK32A	-1.23554	3.8041	8.79622	0.00301855	0.0258715	protein_coding
9962	SLC23A2	-1.10492	7.25558	8.79153	0.00302632	0.0259231	protein_coding
10500	SEMA6C	1.36804	2.85054	8.78236	0.00304158	0.0260386	protein_coding
6484	ST3GAL4	-1.10089	7.59695	8.7731	0.00305706	0.0261416	protein_coding
10901	DHRS4	-1.22738	3.87228	8.77305	0.00305714	0.0261416	protein_coding
3601	IL15RA	1.42406	2.56987	8.77199	0.00305892	0.0261416	protein_coding
57801	HES4	1.32164	3.11341	8.76018	0.00307879	0.0262963	protein_coding
378948	RBMY1B	1.27634	3.43516	8.75682	0.00308447	0.0263295	protein_coding
7299	TYR	-1.09731	7.95928	8.75408	0.0030891	0.0263538	protein_coding
193629	LINC00189	1.69758	1.66231	8.74474	0.00310497	0.0264585	sense_overlapping
6335	SCN9A	1.69758	1.66231	8.74474	0.00310497	0.0264585	protein_coding
81788	NUAK2	1.21926	3.95174	8.72858	0.00313261	0.0266787	protein_coding
80774	LIMD2	1.20224	4.15398	8.72653	0.00313612	0.0266932	protein_coding
63940	GPSM3	1.16247	4.76991	8.72056	0.00314642	0.0267628	protein_coding
10207	PATJ	1.33349	3.01792	8.71786	0.00315108	0.0267628	protein_coding
4327	MMP19	1.33349	3.01792	8.71786	0.00315108	0.0267628	protein_coding
8819	SAP30	-1.18137	4.4123	8.71609	0.00315414	0.0267628	protein_coding
51397	COMMD10	-1.16373	4.71431	8.71556	0.00315506	0.0267628	protein_coding
9687	GREB1	-1.1139	6.22754	8.71549	0.00315518	0.0267628	protein_coding
5140	PDE3B	-1.14168	5.20336	8.71358	0.00315848	0.0267754	protein_coding
152831	KLB	2.47269	0.475333	8.69276	0.00319477	0.0270055	protein_coding
22854	NTNG1	2.47269	0.475333	8.69276	0.00319477	0.0270055	protein_coding
26051	PPP1R16B	2.47269	0.475333	8.69276	0.00319477	0.0270055	protein_coding
57338	JPH3	2.47269	0.475333	8.69276	0.00319477	0.0270055	protein_coding
5947	RBP1	2.47269	0.475333	8.69276	0.00319477	0.0270055	protein_coding
118611	C10orf90	-1.17343	4.51184	8.69117	0.00319755	0.0270135	protein_coding
10840	ALDH1L1	1.22772	3.82769	8.68716	0.00320459	0.0270575	protein_coding
102724484	LOC102724484	-1.48273	2.25818	8.66672	0.00324073	0.0273471	NA
29911	HOOK2	1.17817	4.42743	8.66165	0.00324976	0.0274076	protein_coding
1468	SLC25A10	-1.1103	6.18456	8.64822	0.00327381	0.0275946	protein_coding
440804	RIMBP3B	2.02858	1.00042	8.64345	0.00328239	0.0276354	protein_coding
83706	FERMT3	2.02858	1.00042	8.64345	0.00328239	0.0276354	protein_coding
1675	CFD	-1.46696	2.30826	8.63662	0.00329473	0.0277234	protein_coding
949	SCARB1	-1.08827	8.11216	8.62652	0.00331304	0.0278616	protein_coding
23345	SYNE1	1.10828	6.23134	8.62435	0.00331699	0.027879	protein_coding
256949	KANK3	1.87338	1.25634	8.62224	0.00332084	0.0278954	protein_coding
375790	AGRN	1.08888	7.80913	8.60709	0.00334857	0.0281123	protein_coding
28957	MRPS28	-1.16438	4.56083	8.60329	0.00335555	0.028155	protein_coding
10544	PROCR	1.12853	5.37234	8.59593	0.00336916	0.0282531	protein_coding
8514	KCNAB2	-1.10113	6.50759	8.59376	0.00337317	0.0282668	protein_coding
79686	LINC00341	1.65172	1.73628	8.59297	0.00337463	0.0282668	NA
728689	EIF3CL	1.42026	2.51505	8.59086	0.00337854	0.0282835	protein_coding
122953	JDP2	1.57168	1.95841	8.57943	0.00339983	0.0284295	protein_coding
55512	SMPD3	1.57168	1.95841	8.57943	0.00339983	0.0284295	protein_coding
145773	FAM81A	-1.31381	3.0392	8.57325	0.00341137	0.0285099	protein_coding
5184	PEPD	-1.10446	6.14943	8.54969	0.00345582	0.028865	protein_coding
8871	SYNJ2	1.12278	5.43658	8.54257	0.00346935	0.0289538	protein_coding
100533483	DYX1C1-CCPG1	-1.41426	2.4928	8.54203	0.00347038	0.0289538	processed_transcript
6497	SKI	-1.10666	6.00755	8.53884	0.00347648	0.0289883	protein_coding
22898	DENND3	1.40499	2.55647	8.52353	0.00350584	0.0292167	protein_coding
129607	CMPK2	1.21275	3.85569	8.52153	0.00350969	0.0292322	protein_coding
127943	FCRLB	1.36975	2.72323	8.51718	0.00351809	0.0292856	protein_coding
399473	SPRED3	1.25018	3.49328	8.50999	0.00353202	0.0293851	protein_coding
1410	CRYAB	1.17413	4.30743	8.49238	0.00356636	0.029654	protein_coding
100505715	LOC100505715	1.311	3.03767	8.48269	0.00358542	0.0297957	NA
23654	PLXNB2	1.11428	5.50164	8.44759	0.00365527	0.0303591	protein_coding
84771	DDX11L2	1.46818	2.25515	8.41911	0.00371298	0.0308211	unprocessed_pseudogene
84074	QRICH2	1.41614	2.45806	8.40122	0.00374969	0.0310629	protein_coding
101593348	LOC101593348	2.10991	0.830899	8.40082	0.00375053	0.0310629	NA
221002	RASGEF1A	2.10991	0.830899	8.40082	0.00375053	0.0310629	protein_coding
8153	RND2	2.10991	0.830899	8.40082	0.00375053	0.0310629	protein_coding
9214	FCMR	1.12138	5.18508	8.39251	0.00376769	0.0311875	protein_coding
56899	ANKS1B	-1.67885	1.57575	8.38786	0.00377735	0.0312499	protein_coding
1159	CKMT1B	1.31377	2.96787	8.3792	0.00379538	0.031364	protein_coding
65243	ZFP69B	1.31377	2.96787	8.3792	0.00379538	0.031364	protein_coding
2054	STX2	-1.14116	4.68911	8.37336	0.0038076	0.0314473	protein_coding
6591	SNAI2	-1.13465	4.81572	8.37086	0.00381285	0.031473	protein_coding
9961	MVP	1.08132	6.89146	8.36766	0.00381957	0.031511	protein_coding
5375	PMP2	-1.10204	5.71425	8.36607	0.00382291	0.0315209	protein_coding
6528	SLC5A5	1.91672	1.11583	8.35603	0.00384409	0.031657	protein_coding
7730	ZNF177	1.91672	1.11583	8.35603	0.00384409	0.031657	protein_coding
25805	BAMBI	-1.08004	6.90746	8.3552	0.00384586	0.031657	protein_coding
84279	PRADC1	1.17115	4.20714	8.35279	0.00385095	0.0316675	protein_coding
2821	GPI	-1.07103	7.99897	8.35257	0.00385143	0.0316675	protein_coding
2348	FOLR1	1.44789	2.30461	8.34125	0.00387549	0.0318285	protein_coding
113220	KIF12	1.57502	1.87374	8.33978	0.00387863	0.0318285	protein_coding
10309	CCNO	1.23525	3.50752	8.33944	0.00387936	0.0318285	protein_coding
653583	PHLDB3	1.22302	3.61589	8.33831	0.00388177	0.0318285	protein_coding
7638	ZNF221	1.66206	1.63701	8.33729	0.00388394	0.0318285	protein_coding
85474	LBX2	1.66206	1.63701	8.33729	0.00388394	0.0318285	protein_coding
283489	CHAMP1	-1.10126	5.65093	8.32978	0.00390005	0.0319427	protein_coding
1373	CPS1	-1.11175	5.28877	8.32019	0.00392067	0.0320938	protein_coding
56884	FSTL5	-1.11829	5.10262	8.31515	0.00393157	0.0321652	protein_coding
154007	SNRNP48	-1.22549	3.54994	8.31348	0.0039352	0.0321771	protein_coding
64781	CERK	-1.13506	4.71406	8.30525	0.00395307	0.0323053	protein_coding
149297	FAM78B	-1.17128	4.12584	8.29723	0.00397056	0.0324302	protein_coding
576	ADGRB2	1.27385	3.17697	8.28696	0.00399309	0.0325962	protein_coding
9645	MICAL2	1.1626	4.25824	8.28583	0.00399555	0.0325983	protein_coding
8099	CDK2AP1	-1.06587	7.85609	8.26184	0.00404871	0.0330138	protein_coding
23208	SYT11	1.07899	6.53311	8.26068	0.00405129	0.0330166	protein_coding
222166	MTURN	1.14473	4.48953	8.2472	0.0040815	0.0332444	protein_coding
23328	SASH1	-1.06857	7.33441	8.2462	0.00408375	0.0332444	protein_coding
7006	TEC	1.5426	1.93785	8.23319	0.00411311	0.0334561	protein_coding
406	ARNTL	1.1876	3.89403	8.23267	0.00411429	0.0334561	protein_coding
55301	OLAH	1.7302	1.44469	8.22103	0.00414077	0.0336343	protein_coding
727830	SPATA31A3	1.7302	1.44469	8.22103	0.00414077	0.0336343	protein_coding
55601	DDX60	1.09885	5.49115	8.2173	0.00414929	0.033685	protein_coding
54941	RNF125	-1.07826	6.34287	8.21026	0.00416542	0.0337973	protein_coding
3925	STMN1	-1.05904	8.48127	8.20408	0.00417964	0.0338941	protein_coding
51155	HN1	1.0648	7.45044	8.20097	0.0041868	0.0339335	protein_coding
399726	CASC10	1.33045	2.78275	8.19483	0.004201	0.03403	protein_coding
127002	ATXN7L2	1.18181	3.92599	8.19319	0.0042048	0.034042	protein_coding
554236	DPY19L2P1	-1.54917	1.87047	8.18524	0.00422325	0.0341727	transcribed_unprocessed_pseudogene
89853	MVB12B	-1.18755	3.82682	8.18182	0.00423124	0.0342185	protein_coding
10301	DLEU1	-1.21083	3.58414	8.17235	0.00425339	0.0343538	protein_coding
150684	COMMD1	-1.24835	3.26713	8.17022	0.00425836	0.0343538	protein_coding
51252	FAM178B	-1.23014	3.41159	8.16937	0.00426036	0.0343538	protein_coding
26873	OPLAH	2.22282	0.638706	8.16871	0.00426193	0.0343538	protein_coding
3212	HOXB2	2.22282	0.638706	8.16871	0.00426193	0.0343538	protein_coding
9760	TOX	2.22282	0.638706	8.16871	0.00426193	0.0343538	protein_coding
55643	BTBD2	-1.08723	5.75983	8.16552	0.00426943	0.0343955	protein_coding
728752	LOC728752	1.14239	4.42773	8.16244	0.00427667	0.034435	NA
57706	DENND1A	-1.1119	4.96095	8.1406	0.00432851	0.0348334	protein_coding
2134	EXTL1	-1.0684	6.64033	8.13073	0.00435213	0.0349891	protein_coding
54206	ERRFI1	1.07088	6.49112	8.13053	0.0043526	0.0349891	protein_coding
7059	THBS3	1.14694	4.31571	8.12564	0.00436436	0.0350349	protein_coding
6916	TBXAS1	-1.50306	1.99797	8.12498	0.00436595	0.0350349	protein_coding
148545	NBPF4	1.82627	1.22267	8.12422	0.00436779	0.0350349	protein_coding
80342	TRAF3IP3	1.82627	1.22267	8.12422	0.00436779	0.0350349	protein_coding
152002	XXYLT1	-1.12557	4.5979	8.08621	0.00446032	0.0357577	protein_coding
284371	ZNF841	1.14156	4.35145	8.08447	0.00446462	0.0357727	protein_coding
100144748	KLLN	1.97228	0.960091	8.07899	0.00447815	0.0358616	protein_coding
152579	SCFD2	-1.12826	4.53619	8.07616	0.00448514	0.0358981	protein_coding
124935	SLC43A2	1.19147	3.72292	8.07277	0.00449355	0.0359265	protein_coding
1475	CSTA	1.19147	3.72292	8.07277	0.00449355	0.0359265	protein_coding
101669762	BLACAT1	1.33504	2.69906	8.06744	0.00450678	0.0360127	lincRNA
254887	ZDHHC23	1.11619	4.76739	8.06038	0.00452438	0.0361338	protein_coding
1770	DNAH9	-1.13333	4.42708	8.05784	0.00453073	0.0361511	protein_coding
652995	UCA1	1.42486	2.28848	8.05755	0.00453144	0.0361511	misc_RNA
100506895	LOC100506895	1.48682	2.05811	8.05072	0.00454857	0.0362485	NA
11151	CORO1A	1.48682	2.05811	8.05072	0.00454857	0.0362485	protein_coding
83988	NCALD	-1.19507	3.63728	8.04087	0.00457337	0.0364265	protein_coding
116496	FAM129A	1.32412	2.73558	8.02263	0.00461963	0.0367752	protein_coding
7347	UCHL3	1.193	3.66106	8.01225	0.0046462	0.0369667	protein_coding
60412	EXOC4	-1.07955	5.61635	7.99982	0.00467821	0.0372013	protein_coding
1184	CLCN5	-1.10787	4.82411	7.99793	0.00468308	0.03722	protein_coding
339834	CCDC36	-1.33592	2.6301	7.98788	0.00470916	0.0374071	protein_coding
650623	BEND3P3	-1.30751	2.77959	7.98229	0.00472371	0.0375026	processed_pseudogene
3655	ITGA6	-1.04291	8.8283	7.97875	0.00473296	0.0375436	protein_coding
6187	RPS2	-1.03991	10.5222	7.97836	0.00473397	0.0375436	protein_coding
3269	HRH1	1.13702	4.29558	7.97271	0.00474878	0.0376335	protein_coding
147700	KLC3	1.46264	2.11467	7.97209	0.00475041	0.0376335	protein_coding
100529262	MIA-RAB4B	-1.16435	3.89928	7.96064	0.00478055	0.037852	protein_coding
84302	TMEM246	-1.13142	4.34142	7.95886	0.00478526	0.037869	protein_coding
1130	LYST	-1.06649	6.04828	7.95746	0.00478895	0.0378779	protein_coding
10404	CPQ	-1.13437	4.27999	7.94461	0.00482307	0.0381273	protein_coding
643699	GOLGA8N	1.75148	1.32215	7.9338	0.00485199	0.0383149	protein_coding
647121	EMBP1	1.75148	1.32215	7.9338	0.00485199	0.0383149	transcribed_unprocessed_pseudogene
114769	CARD16	1.34024	2.6102	7.93012	0.00486185	0.0383722	protein_coding
138311	FAM69B	-1.18206	3.66949	7.91545	0.00490145	0.0386641	protein_coding
55909	BIN3	-1.05856	6.31743	7.91398	0.00490541	0.0386747	protein_coding
200316	APOBEC3F	1.12312	4.439	7.9083	0.00492084	0.0387756	protein_coding
83853	ROPN1L	1.44052	2.16911	7.90043	0.00494231	0.038924	protein_coding
23452	ANGPTL2	1.1269	4.36716	7.89911	0.00494592	0.0389317	protein_coding
4208	MEF2C	-1.09825	4.86086	7.88701	0.0049791	0.039172	protein_coding
80896	NPL	-1.14934	4.00423	7.87689	0.00500706	0.0393709	protein_coding
108	ADCY2	-1.57075	1.70571	7.86502	0.00504003	0.0396091	protein_coding
100506071	LOC100506071	1.23069	3.23785	7.86344	0.00504443	0.0396225	NA
238	ALK	-1.88232	1.01664	7.85264	0.00507467	0.0398177	protein_coding
79605	PGBD5	-1.88232	1.01664	7.85264	0.00507467	0.0398177	protein_coding
100134229	JHDM1D-AS1	1.42019	2.22156	7.83488	0.00512477	0.040168	antisense
54852	PAQR5	1.42019	2.22156	7.83488	0.00512477	0.040168	protein_coding
100128338	FAM83H-AS1	1.86449	1.07865	7.82812	0.00514395	0.0402329	protein_coding
23349	PHF24	1.86449	1.07865	7.82812	0.00514395	0.0402329	protein_coding
25802	LMOD1	1.86449	1.07865	7.82812	0.00514395	0.0402329	protein_coding
26508	HEYL	1.86449	1.07865	7.82812	0.00514395	0.0402329	protein_coding
79822	ARHGAP28	-1.22938	3.19775	7.82479	0.00515343	0.0402857	protein_coding
55124	PIWIL2	1.58322	1.68783	7.81483	0.00518191	0.0404869	protein_coding
3006	HIST1H1C	1.06073	5.86536	7.8102	0.00519521	0.0405694	protein_coding
151176	ERFE	1.48486	1.97926	7.80474	0.00521094	0.0406492	protein_coding
163115	ZNF781	1.48486	1.97926	7.80474	0.00521094	0.0406492	protein_coding
56474	CTPS2	-1.25085	3.02882	7.79588	0.00523654	0.0407854	protein_coding
148645	LINC00337	2.04614	0.785432	7.79488	0.00523945	0.0407854	lincRNA
399668	SMIM10L2A	2.04614	0.785432	7.79488	0.00523945	0.0407854	protein_coding
6098	ROS1	2.04614	0.785432	7.79488	0.00523945	0.0407854	protein_coding
55616	ASAP3	1.1295	4.20749	7.79105	0.00525057	0.0408504	protein_coding
2744	GLS	-1.04124	6.95699	7.78676	0.00526305	0.0409259	protein_coding
1513	CTSK	1.34619	2.5155	7.78169	0.00527785	0.0409978	protein_coding
597	BCL2A1	1.34619	2.5155	7.78169	0.00527785	0.0409978	protein_coding
116138	KLHDC3	-1.04844	6.36741	7.77876	0.0052864	0.0410426	protein_coding
6502	SKP2	-1.17559	3.62399	7.77489	0.00529775	0.0410762	protein_coding
10811	NOXA1	1.40145	2.27217	7.7747	0.00529829	0.0410762	protein_coding
85451	UNK	-1.06724	5.49351	7.77444	0.00529908	0.0410762	protein_coding
54869	EPS8L1	1.12594	4.23326	7.76743	0.00531968	0.0412143	protein_coding
20	ABCA2	1.08221	5.02272	7.74593	0.00538336	0.0416857	protein_coding
201798	TIGD4	-1.39435	2.25766	7.73883	0.00540458	0.0418281	protein_coding
2537	IFI6	1.03678	6.98578	7.72263	0.00545329	0.042183	protein_coding
129807	NEU4	1.54577	1.76055	7.71312	0.00548208	0.0423834	protein_coding
124739	USP43	1.32142	2.59717	7.69568	0.00553532	0.0427726	protein_coding
10743	RAI1	-1.05349	5.78184	7.68653	0.00556344	0.0429674	protein_coding
84645	C22orf23	1.27012	2.86223	7.66529	0.00562931	0.0434534	protein_coding
89849	ATG16L2	1.43623	2.09625	7.66192	0.00563984	0.0435119	protein_coding
126308	MOB3A	1.06364	5.3535	7.65349	0.00566626	0.043693	protein_coding
347734	SLC35B2	-1.02769	7.41194	7.6496	0.0056785	0.0437645	protein_coding
29801	ZDHHC8	-1.10554	4.38465	7.64631	0.00568886	0.0438214	protein_coding
4035	LRP1	1.03625	6.56934	7.64139	0.00570438	0.0438833	protein_coding
284729	ESPNP	1.63478	1.50261	7.64094	0.00570581	0.0438833	transcribed_unprocessed_pseudogene
286204	CRB2	1.63478	1.50261	7.64094	0.00570581	0.0438833	protein_coding
100507463	PSMB8-AS1	1.15061	3.79413	7.63496	0.00572476	0.0440061	lincRNA
728392	LOC728392	1.77757	1.1882	7.62794	0.00574709	0.0441547	NA
100507171	BOLA3-AS1	1.51246	1.82978	7.62354	0.00576112	0.0441936	antisense
79729	SH3D21	1.51246	1.82978	7.62354	0.00576112	0.0441936	protein_coding
9749	PHACTR2	1.51246	1.82978	7.62354	0.00576112	0.0441936	protein_coding
55552	ZNF823	1.35306	2.41415	7.62074	0.00577007	0.0442392	protein_coding
5349	FXYD3	-1.0821	4.78902	7.61905	0.0057755	0.0442579	protein_coding
29	ABR	1.10286	4.41313	7.61439	0.00579043	0.0443492	protein_coding
6777	STAT5B	-1.07671	4.89658	7.61085	0.00580182	0.0444134	protein_coding
860	RUNX2	1.41504	2.15137	7.60033	0.00583576	0.0446501	protein_coding
93550	ZFAND4	1.28941	2.71161	7.58538	0.00588436	0.0449986	protein_coding
388963	C2orf81	1.24701	2.95808	7.5788	0.00590588	0.0451398	protein_coding
3570	IL6R	1.08696	4.64832	7.57675	0.00591259	0.0451677	protein_coding
29968	PSAT1	-1.03126	6.563	7.5728	0.00592556	0.0452433	protein_coding
152926	PPM1K	1.13791	3.87821	7.56759	0.00594272	0.0453509	protein_coding
9322	TRIP10	1.07061	4.98291	7.56344	0.00595643	0.0454009	protein_coding
23189	KANK1	-1.01975	7.69631	7.56302	0.0059578	0.0454009	protein_coding
10243	GPHN	-1.09083	4.53235	7.56281	0.00595851	0.0454009	protein_coding
23113	CUL9	-1.04912	5.57061	7.54924	0.00600355	0.0457205	protein_coding
27324	TOX3	-1.63852	1.43216	7.54579	0.00601506	0.045782	protein_coding
10603	SH2B2	1.48264	1.89584	7.54415	0.00602054	0.045782	protein_coding
10123	ARL4C	1.05653	5.32989	7.54374	0.00602191	0.045782	protein_coding
116461	TSEN15	-1.05807	5.25886	7.5431	0.00602403	0.045782	protein_coding
596	BCL2	-1.18854	3.33273	7.53767	0.00604223	0.0458967	protein_coding
100507634	LOC100507634	1.58831	1.58502	7.52652	0.00607971	0.0461102	NA
10317	B3GALT5	1.58831	1.58502	7.52652	0.00607971	0.0461102	protein_coding
387856	CCDC184	1.58831	1.58502	7.52652	0.00607971	0.0461102	protein_coding
2517	FUCA1	1.0349	6.14313	7.5235	0.00608992	0.0461639	protein_coding
574036	SERTAD4-AS1	1.20101	3.24652	7.5209	0.00609873	0.0461908	antisense
642475	MROH6	1.12878	3.94211	7.51915	0.00610463	0.0461908	protein_coding
101927934	LOC101927934	1.91369	0.918592	7.51639	0.00611401	0.0461908	NA
134526	ACOT12	1.91369	0.918592	7.51639	0.00611401	0.0461908	protein_coding
24	ABCA4	1.91369	0.918592	7.51639	0.00611401	0.0461908	protein_coding
9502	XAGE2	1.91369	0.918592	7.51639	0.00611401	0.0461908	protein_coding
25928	SOSTDC1	2.1493	0.586602	7.5123	0.00612789	0.0461908	protein_coding
26050	SLITRK5	2.1493	0.586602	7.5123	0.00612789	0.0461908	protein_coding
360200	TMPRSS9	2.1493	0.586602	7.5123	0.00612789	0.0461908	protein_coding
51411	BIN2	2.1493	0.586602	7.5123	0.00612789	0.0461908	protein_coding
57010	CABP4	2.1493	0.586602	7.5123	0.00612789	0.0461908	protein_coding
56937	PMEPA1	1.03034	6.35154	7.50988	0.00613615	0.0462057	protein_coding
22843	PPM1E	-1.59895	1.51972	7.50959	0.00613712	0.0462057	protein_coding
51027	BOLA1	1.13964	3.80571	7.50896	0.00613927	0.0462057	protein_coding
3198	HOXA1	1.19616	3.27161	7.50131	0.00616543	0.046379	protein_coding
5567	PRKACB	-1.0462	5.54296	7.49781	0.00617742	0.0464455	protein_coding
10435	CDC42EP2	1.26233	2.81763	7.49284	0.00619449	0.0465501	protein_coding
64077	LHPP	-1.31968	2.47767	7.47676	0.00625006	0.0469438	protein_coding
65084	TMEM135	-1.11767	4.01406	7.47389	0.00626003	0.0469948	protein_coding
27122	DKK3	1.18697	3.32052	7.46425	0.00629363	0.047223	protein_coding
7410	VAV2	-1.06862	4.83234	7.46226	0.00630059	0.0472294	protein_coding
27040	LAT	1.30234	2.58402	7.46194	0.00630169	0.0472294	protein_coding
10998	SLC27A5	-1.33745	2.38739	7.46126	0.00630408	0.0472294	protein_coding
8440	NCK2	-1.03243	6.00684	7.45759	0.00631694	0.0473017	protein_coding
4888	NPY6R	-1.5076	1.75445	7.44839	0.00634932	0.0475201	transcribed_processed_pseudogene
78999	LRFN4	1.18261	3.34436	7.44671	0.00635525	0.0475404	protein_coding
2637	GBX2	1.36107	2.30512	7.44568	0.00635891	0.0475436	protein_coding
7099	TLR4	1.02464	6.41673	7.44334	0.00636717	0.0475813	protein_coding
340037	PRR7-AS1	-1.48377	1.82492	7.43868	0.00638368	0.0476805	antisense
100861548	PINK1-AS	1.04266	5.53718	7.43754	0.00638772	0.0476865	antisense
136332	LRGUK	-1.46238	1.89211	7.4326	0.00640527	0.0477934	protein_coding
5244	ABCB4	-1.44309	1.95631	7.42945	0.00641648	0.0478529	protein_coding
55872	PBK	-1.0312	5.95275	7.42469	0.00643349	0.0479555	protein_coding
389558	FAM180A	1.2391	2.91639	7.41416	0.00647125	0.0482126	protein_coding
10848	PPP1R13L	1.05406	5.12508	7.41236	0.00647772	0.0482365	protein_coding
91544	UBXN11	1.08345	4.48292	7.41061	0.00648402	0.048259	protein_coding
57630	SH3RF1	1.07108	4.70783	7.40315	0.00651097	0.048419	protein_coding
84455	EFCAB7	-1.22465	2.97791	7.40285	0.00651207	0.048419	protein_coding
114299	PALM2	1.28135	2.66201	7.39717	0.00653265	0.0485382	protein_coding
388650	FAM69A	-1.1087	4.05369	7.39661	0.00653468	0.0485382	protein_coding
101926955	LOC101926955	-1.23217	2.91467	7.37888	0.00659941	0.0489943	NA
3931	LCAT	1.40933	2.07759	7.35293	0.00669534	0.0496815	protein_coding
100506930	LINC00665	1.1841	3.2634	7.34591	0.00672155	0.0498509	lincRNA
147929	ZNF565	1.51192	1.73693	7.3424	0.00673468	0.0499232	protein_coding
4213	MEIS3P1	1.26265	2.73599	7.33996	0.00674382	0.0499622	processed_pseudogene
57447	NDRG2	1.05725	4.90774	7.33919	0.00674671	0.0499622	protein_coding

## Sheet: SK-MEL-2_antisense
SK-MEL-2 antisens and targets
antisense	target	DE protein-coding genes	note
FAM212B-AS1	FAM212B	y
C1QTNF1-AS1	C1QTNF1
PROSER2-AS1	PROSER2
ANO1-AS2	ANO1	y
ZNF571-AS1	ZNF571
ITGB2-AS1	ITGB2	y
ZMIZ1-AS1	ZMIZ1
ROR1-AS1	ROR1
B4GALT1-AS1	B4GALT1
PIK3CD-AS2	PIK3CD
TM4SF19-AS1	TM4SF19	y
HOXA10-AS	HOXA10	y
VPS9D1-AS1	VPS9D1
LOXL1-AS1	LOXL1
IL21R-AS1	IL21R	y
IDI2-AS1	IDI2
TSPOAP1-AS1	TSPOAP1
JHDM1D-AS1	JHDM1D
BOLA3-AS1	BOLA3
SERTAD4-AS1	SERTAD4
PRR7-AS1	PRR7
PINK1-AS	PINK1	y
RALY-AS1	RALY		from lincRNA list
PSMB8-AS1	PSMB8		from lincRNA list
NFE4*			protein-coding by NCBI
RGS5*			protein-coding by NCBI
NKILA			move to lincRNA list
LINC01426			move to lincRNA list
LINC01137			move to lincRNA list
LINC01363			move to lincRNA list
THRIL			move to lincRNA list
LINC01024			move to lincRNA list
* protein-coding by NCBI

## Sheet: SK-MEL-2_lincRNA
SK-MEL-2 lincRNAs and target genes (within 1MB)						target genes locate within the flanking region of 1MB upstream to start position and downstream to end position
lincRNA	cnt of target genes	cnt of target genes as DE protein-coding genes	gene symbol	note
XIST	50	0
FAM225A	37	4	SUSD1,SLC31A2,BSPRY,KIF12
LINC00857	50	0
LINC01566	55	0
LINC00880	27	1	KCNAB1
LINC00941	28	1	AMN1
MIAT	24	0
LINC01531	97	8	FXYD3,FXYD7,MAG,DMKN,SBSN,ATP4A,HSPB6,ZNF565
LINC01503	54	2	PTGES,HMCN2
GAPLINC	32	1	LPIN2
LINC00957	49	3	PGAM2,POLD2,MYO1G
LINC00472	20	0
LINC00886	31	1	KCNAB1
LINC01119	31	1	EPCAM
LINC00942	25	0
LINC00239	124	0
LINC00479	34	2	MX2,MX1
HCCAT5	12	0
LINC01001	63	7	IFITM2,PKP3,ANO9,IRF7,EPS8L2,PNPLA2,CRACR2B
TSIX	50	0
LINC00174	45	0
LINC01270	43	3	SNAI1,FAM65C,PARD6B
LINC01134	23	2	ARHGEF16,MEGF6
LINC01271	43	3	SNAI1,FAM65C,PARD6B
LINC01132	36	1	LYST
LINC01235	13	0
LINC00707	28	2	IL15RA,ITIH5
LINC01563	52	2	NATD1,KCNJ12
LINC01425	9	0
LINC00518	27	1	ERVFRD-1
LINC00460	13	1	EFNB2
LINC01468	9	1	DKK1
BLACAT1	44	3	NUAK2,KLHDC8A,CTSE
LINC00337	29	7	KCNAB2,CHD5,GPR153,HES2,ESPN,TNFRSF25,PLEKHG5
LINC00665	87	6	MAG,DMKN,SBSN,ATP4A,HSPB6,ZNF565
NKILA	29	4	CTCFL,PMEPA1,APCDD1L,STX16-NPEPL1	from antisense list
LINC01426	23	0		from antisense list
LINC01137	38	3	ZC3H12A,DNALI1,FHL3	from antisense list
LINC01363	31	1	MAEL	from antisense list
THRIL	16	2	SCARB1,BRI3BP	from antisense list
LINC01024	77	6	MZB1,PROB1,ECSCR,HBEGF,EIF4EBP3,CD14	from antisense list
OGFRP1				move to psuedo list
RALY-AS1				move to antisense list
PSMB8-AS1				move to antisense list
SK-MEL-2 lincRNAs and target genes (within 2MB)						target genes locate within the flanking region of 2MB upstream to start position and downstream to end position
lincRNA	cnt of target genes	cnt of target genes as DE protein-coding genes	gene symbol	note
XIST	79	0
FAM225A	67	5	SUSD1,SLC31A2,BSPRY,KIF12,AKNA
LINC00857	54	0
LINC01566	71	0
LINC00880	56	2	KCNAB1,LXN
LINC00941	49	1	AMN1
MIAT	52	0
LINC01531	138	10	PEPD,GPI,FXYD3,FXYD7,MAG,DMKN,SBSN,ATP4A,HSPB6,ZNF565
LINC01503	115	9	SH2D3C,ST6GALNAC4,PIP5KL1,LCN2,DNM1,PTGES,HMCN2,ASS1,FIBCD1
GAPLINC	41	1	LPIN2
LINC00957	75	6	PGAM2,POLD2,MYO1G,NACAD,ADCY1,IGFBP3
LINC00472	48	2	COL9A1,OOEP
LINC00886	53	2	KCNAB1,LXN
LINC01119	52	1	EPCAM
LINC00942	60	1	SLC6A12
LINC00239	175	3	EVL,EXOC3L4,TNFAIP2
LINC00479	60	2	MX2,MX1
HCCAT5	54	1	MLKL
LINC01001	99	10	IFITM2,PKP3,ANO9,IRF7,EPS8L2,PNPLA2,CRACR2B,MUC5AC,BRSK2,DUSP8
TSIX	79	0
LINC00174	79	1	ZNF117
LINC01270	68	4	SNAI1,FAM65C,PARD6B,ATP9A
LINC01134	47	5	CFAP74,SKI,PLCH2,ARHGEF16,MEGF6
LINC01271	68	4	SNAI1,FAM65C,PARD6B,ATP9A
LINC01132	62	2	LYST,ACTN2
LINC01235	27	0
LINC00707	57	3	AKR1E2,IL15RA,ITIH5
LINC01563	103	3	RNF112,NATD1,KCNJ12
LINC01425	22	0
LINC00518	40	1	ERVFRD-1
LINC00460	20	1	EFNB2
LINC01468	27	1	DKK1
BLACAT1	98	9	KISS1,PLEKHA6,NUAK2,KLHDC8A,CTSE,RASSF5,IL24,FCMR,PIGR
LINC00337	41	8	KCNAB2,CHD5,GPR153,HES2,ESPN,TNFRSF25,PLEKHG5,ERRFI1
LINC00665	153	13	GPI,FXYD3,FXYD7,MAG,DMKN,SBSN,ATP4A,HSPB6,ZNF565,ZNF781,SPINT2,C19orf33,KCNK6
NKILA	66	8	FAM210B,CASS4,CTCFL,PMEPA1,APCDD1L,STX16-NPEPL1,CTSZ,TUBB1	from antisense list
LINC01426	72	2	CRYZL1,CLDN14	from antisense list
LINC01137	78	6	COL8A2,SH3D21,EVA1B,ZC3H12A,DNALI1,FHL3	from antisense list
LINC01363	75	3	FAM78B,MAEL,ATP1B1	from antisense list
THRIL	54	4	CDK2AP1,DNAH10,SCARB1,BRI3BP	from antisense list
LINC01024	158	9	NME5,MZB1,PROB1,ECSCR,HBEGF,EIF4EBP3,CD14,PCDHGA12,PCDH12	from antisense list
OGFRP1				move to psuedo list
RALY-AS1				move to antisense list
PSMB8-AS1				move to antisense list
SK-MEL-2 lincRNAs and target genes (within 3MB)						target genes locate within the flanking region of 2MB upstream to start position and downstream to end position
lincRNA	cnt of target genes	cnt of target genes as DE protein-coding genes	gene symbol	note
XIST	122	5	IL2RG,NLGN3,GJB1,ITGB1BP2,ACRC
FAM225A	83	5	SUSD1,SLC31A2,BSPRY,KIF12,AKNA
LINC00857	72	0
LINC01566	84	0
LINC00880	74	4	KCNAB1,LXN,SCHIP1,IL12A
LINC00941	62	2	PTHLH,AMN1
MIAT	115	4	SUSD2,ADORA2A,GGT1,RASL10A
LINC01531	194	16	PEPD,GPI,FXYD3,FXYD7,MAG,DMKN,SBSN,ATP4A,HSPB6,ZNF565,ZNF781,SPINT2,C19orf33,KCNK6,GGN,SPRED3
LINC01503	134	12	MVB12B,ANGPTL2,SH2D3C,ST6GALNAC4,PIP5KL1,LCN2,DNM1,PTGES,HMCN2,ASS1,FIBCD1,NTNG2
GAPLINC	68	3	TYMS,LPIN2,L3MBTL4
LINC00957	83	7	INHBA,PGAM2,POLD2,MYO1G,NACAD,ADCY1,IGFBP3
LINC00472	62	2	COL9A1,OOEP
LINC00886	71	3	KCNAB1,LXN,SCHIP1
LINC01119	68	1	EPCAM
LINC00942	73	2	SLC6A12,CRACR2A
LINC00239	201	5	EVL,EXOC3L4,TNFAIP2,TDRD9,KIF26A
LINC00479	133	4	B3GALT5,MX2,MX1,AGPAT3
HCCAT5	99	2	IL34,MLKL
LINC01001	127	11	IFITM2,PKP3,ANO9,IRF7,EPS8L2,PNPLA2,CRACR2B,MUC5AC,BRSK2,DUSP8,TH
TSIX	122	5	IL2RG,NLGN3,GJB1,ITGB1BP2,ACRC
LINC00174	124	1	ZNF117
LINC01270	89	4	SNAI1,FAM65C,PARD6B,ATP9A
LINC01134	134	21	PLEKHN1,PERM1,HES4,ISG15,AGRN,TAS1R3,MXRA8,VWA1,FNDC10,CFAP74,SKI,PLCH2,ARHGEF16,MEGF6,KCNAB2,CHD5,GPR153,HES2,ESPN,TNFRSF25,PLEKHG5
LINC01271	89	4	SNAI1,FAM65C,PARD6B,ATP9A
LINC01132	76	2	LYST,ACTN2
LINC01235	40	1	BNC2
LINC00707	70	3	AKR1E2,IL15RA,ITIH5
LINC01563	147	3	RNF112,NATD1,KCNJ12
LINC01425	32	0
LINC00518	61	8	DSP,SNRNP48,BLOC1S5-TXNDC5,TXNDC5,BLOC1S5,ERVFRD-1,PHACTR1,GFOD1
LINC00460	25	1	EFNB2
LINC01468	49	1	DKK1
BLACAT1	144	12	ADORA1,CHI3L1,KISS1,PLEKHA6,NUAK2,KLHDC8A,CTSE,RASSF5,IL24,FCMR,PIGR,CD34
LINC00337	82	10	ARHGEF16,MEGF6,KCNAB2,CHD5,GPR153,HES2,ESPN,TNFRSF25,PLEKHG5,ERRFI1
LINC00665	204	22	PEPD,GPI,FXYD3,FXYD7,MAG,DMKN,SBSN,ATP4A,HSPB6,ZNF565,ZNF781,SPINT2,C19orf33,KCNK6,GGN,SPRED3,RYR1,MAP4K1,FBXO27,ACP7,NCCRP1,GMFG
NKILA	83	9	FAM210B,CASS4,CTCFL,PMEPA1,APCDD1L,STX16-NPEPL1,CTSZ,TUBB1,SYCP2	from antisense list
LINC01426	101	2	CRYZL1,CLDN14	from antisense list
LINC01137	127	13	GJB3,COL8A2,SH3D21,EVA1B,ZC3H12A,DNALI1,FHL3,BMP8A,HEYL,HPCAL4,MFSD2A,COL9A2,ZFP69B	from antisense list
LINC01363	101	3	FAM78B,MAEL,ATP1B1	from antisense list
THRIL	92	6	ABCB9,ARL6IP4,CDK2AP1,DNAH10,SCARB1,BRI3BP	from antisense list
LINC01024	179	9	NME5,MZB1,PROB1,ECSCR,HBEGF,EIF4EBP3,CD14,PCDHGA12,PCDH12	from antisense list
OGFRP1				move to psuedo list
RALY-AS1				move to antisense list
PSMB8-AS1				move to antisense list

## Sheet: SK-MEL-2_pseudo
SK-MEL-2 pseudogenes and parent genes
pseudo gene	cnt of parents	cnt of parent gene as DE protein-coding	gene symbol
NUDT4P2	0	0
FRG2DP	2	0
PRSS30P	0	0
ANKRD26P1	1	0
BMS1P17	0	0
SUMO1P1	1	0
ZNF321P	2	1	ZNF816
ZNF702P	4	2	ZNF525,ZNF701
NUDT16P1	1	0
FER1L4	2	1	ALDH5A1
MYH16	2	0
PCDHB18P	1	0
CCDC144CP	1	0
USP32P2	1	0
RASA4CP	3	2	RASA4B,RASA4
ZNF542P	5	0
ZSCAN12P1	1	0
CCDC144B	2	0
DUSP5P1	1	1	DUSP5
DDX11L2	1	0
DPY19L2P1	1	0
BEND3P3		0
EMBP1	1	0
ESPNP	2	1	ESPN
NPY6R	1	0
MEIS3P1	1	0
OGFRP1	0	0	from lincRNA
the relationship between pseudogene and parents is based on Camilo's mapping-pseudogene_parentgene-Ids file
