# Supplementary material for: Network assessment of demethylation treatment in melanoma: Differential transcriptome-methylome and antigen profile signatures
Source: PLoS One. 2018 Nov 28;13(11):e0206686. doi: 10.1371/journal.pone.0206686 (PMC6261551; doi:10.1371/journal.pone.0206686)
Supplement: S2 Tables — (XLSX) [file pone.0206686.s002.xlsx]

## Sheet: Sheet1
biotype	all genes detected on Hs294T		biotype	DE genes on Hs294T (BGI)		biotype	all genes detected on SK-MEL-2		biotype	DE genes on SK-MEL-2 (BGI)
NA	1251		NA	60		NA	1323		NA	109
TEC	11		antisense	24		TEC	13		TEC	1
antisense	575		lincRNA	30		antisense	590		antisense	37
bidirectional_promoter_lncRNA	1		processed_pseudogene	1		bidirectional_promoter_lncRNA	1		lincRNA	50
lincRNA	562		processed_transcript	10		lincRNA	590		misc_RNA	1
miRNA	2		protein_coding	1810		miRNA	2		processed_pseudogene	5
misc_RNA	9		rRNA	1		misc_RNA	10		processed_transcript	14
non_coding	1		sense_overlapping	3		polymorphic_pseudogene	13		protein_coding	2225
polymorphic_pseudogene	6		transcribed_processed_pseudogene	2		processed_pseudogene	88		scRNA	1
processed_pseudogene	84		transcribed_unprocessed_pseudogene	13		processed_transcript	123		sense_intronic	1
processed_transcript	124		unitary_pseudogene	1		protein_coding	16442		sense_overlapping	1
protein_coding	16585		unprocessed_pseudogene	5		rRNA	17		snRNA	1
rRNA	1					ribozyme	2		transcribed_processed_pseudogene	5
ribozyme	2					scRNA	1		transcribed_unitary_pseudogene	3
scRNA	1					scaRNA	2		transcribed_unprocessed_pseudogene	18
scaRNA	3					sense_intronic	22		unitary_pseudogene	3
sense_intronic	19					sense_overlapping	5		unprocessed_pseudogene	3
sense_overlapping	6					snRNA	13
snRNA	11					snoRNA	16
snoRNA	21					transcribed_processed_pseudogene	68
transcribed_processed_pseudogene	62					transcribed_unitary_pseudogene	22
transcribed_unitary_pseudogene	20					transcribed_unprocessed_pseudogene	255
transcribed_unprocessed_pseudogene	255					unitary_pseudogene	24
unitary_pseudogene	23					unprocessed_pseudogene	66
unprocessed_pseudogene	71
