# Supplementary material for: Network assessment of demethylation treatment in melanoma: Differential transcriptome-methylome and antigen profile signatures
Source: PLoS One. 2018 Nov 28;13(11):e0206686. doi: 10.1371/journal.pone.0206686 (PMC6261551; doi:10.1371/journal.pone.0206686)
Supplement: S3 Tables — (XLSX) [file pone.0206686.s003.xlsx]

## Sheet: note
annotation file	Homo_sapiens.GRCh38.85.gtf
pseudo-parent gene file	mapping-pseudogene_parentgene-Ids_from_Camilo.txt
antise-target genes	by name of antise genes
antisense, lincRNA and pseudo genes in bold with *	DEGs in transcriptome study

## Sheet: sk-mel-2
Gene	control	treated	logFC	methylation on promoter	methylation on gene	group by k-means	antisense	pseudo gene	lincRNA (within 1MB)
ZNF620	0.09	1.55	4.06399	49.213	19.162	1		ZNF123P		antisense, pseudo genes and lincRNAs in bold labelled with * are DEGs in transcriptome study.			threshold
SH2D4A	0.04	1.53	5.23241	47.258	27.617	1			LZTS1-AS1				logFC > 2.44
AMZ1	0.1	1.17	3.32225	44.981	8.8	1			ELFN1-AS1				methylation > 4
CILP2	0.21	1.27	2.44081	40.657	17.847	1
FAM228A	0.001	2.11	8.10246	39.317	20.919	1
DAZL	0.001	7.74	10.6342	38.571	18.75	1			LINC00690
DNAH10	0.05	0.32	2.57384	38.456	15.815	1
ADPRH	0.82	6.66	2.88883	34.758	15.15	1							quantile of logFC
WDR66	0.32	2.23	2.70686	34.731	15.116	1			LINC01089,CLIP1-AS1				0	1.20186
HSH2D	0.14	2.03	4.28011	34.283	10.023	1							0.25	1.74728
ACOT4	0.53	4.44	2.91612	34.149	4.16	1		CTD-3162L10					0.5	2.44081
ABCA1	0.12	1.65	3.57516	32.412	12.392	1			SMC2-AS1				0.75	3.45021
IRF6	0.08	0.72	3.10648	32.271	19.094	1							1	10.6342
PAK6	0.09	1.14	4.06399	30.642	11.96	1			C15orf54,SRP14-AS1
DCAF4L2	0.001	1.64	8.52643	29.985	29.13	1
HYAL1	0.04	3.27	5.81598	29.602	14.287	1			BSN-AS2				quantile of methylation
OOEP	0.34	3.61	3.18068	29.597	20.029	1	OOEP-AS1	CTD-2324A24					0	0
TAF7L	0.5	3.89	2.86484	29.227	9.696	1							0.25	1.09125
KLHDC7B	0.001	0.89	7.49948	28.403	26.623	1			C22orf34				0.5	4.032
SAP25	1.66	18.06	3.29122	27.071	11.626	1		RP11-486O13	LINC01007				0.75	12.3755
SHE	0.12	1.25	3.17163	26.601	23.441	1							1	49.213
CDCP1	0.33	4.77	3.71617	26.223	31.316	1
TRIM60	0.001	1.66	7.67544	25.995	7.2	1		TRIM60P9Y,TRIM60P17,TRIM60P11Y,RP11-366M4,TRIM60P18,TRIM60P16,TRIM60P15,TRIM60P8Y,TRIM60P10Y	LINC01179
CDH3	0.28	2.09	2.72892	25.939	9.283	1
FAM83F	0.001	1.54	7.78185	25.918	22.892	1
MEST	0.05	5.37	6.5778	25.466	36.269	1		MESTP2,MESTP3,MESTP1,MESTP4	MIR29A
KCNJ12	0.71	5.66	2.84319	25.405	3.945	1		RP11-260A9	LINC01563*,FAM27E5,FLJ36000
TCP11	0.31	2.55	2.90488	25.298	22.826	1
HAPLN1	0.21	3.61	3.93682	25.253	8.311	1			LINC01338
ARSI	0.86	9.05	3.2565	24.998	24.245	1			CARMN
ANKRD33	0.001	1.41	7.43571	24.99	23.179	1			C12orf80,LINC00592
IGDCC4	0.03	0.41	3.38112	24.734	2.087	1
KLHL35	0.06	1.39	4.30035	23.925	26.493	1
RBMY1F	0.001	3.23	8.6719	23.744	22.897	1			TTTY13,TTTY5,TTTY6,TTTY17A,TTTY4
CLDN6	0.08	5.4	5.749	23.727	14.769	1		RP11-29H23	SNHG19,MIR940,LINC00921
TACSTD2	0.37	4.69	3.48005	23.153	17.363	1			LINC01135,LINC01358
ALPK3	0.05	1.32	4.55709	22.991	24.317	1
PLEKHG6	0.04	1.25	4.72893	21.831	16.057	1
LOXL4	0.12	15.49	6.82282	21.527	25.353	1			LINC00866
ADAM8	0.7	13.73	4.14592	21.429	10.334	1			C10orf91,LINC01166,LINC01167,LINC01168
HIC1	0.04	1.5	5.13084	21.363	32.169	1			MIR22HG
CORO6	0.001	1.27	7.67544	21.043	12.584	1			MIR4732
CRIP1	0.26	6.2	4.30035	20.816	24.603	1			LINC00638,LINC00226,LINC00221
NFATC4	0.09	0.91	3.25374	20.426	7.949	1
PYY	0.001	6.1	8.72622	20.312	6.796	1		PYY2	LINC00910,FAM215A,LINC01180
ABCA3	0.15	1.32	2.99608	20.259	5.815	1		ABCA17P	LINC00254,SNHG9,SNHG19,MIR940,LINC00921
EFNB2	0.22	2.23	3.15729	20.196	24.598	1			LINC00460,LINC00551,LINC00443
NAAA	0.18	1.45	2.82411	20.024	18.052	1
CPT1C	0.59	4.85	2.92494	19.905	12.943	1
DNALI1	0.12	2.85	4.31776	19.708	15.814	1			LINC01343
GDPD3	0.72	4.64	2.53334	19.531	20.421	1
SUSD1	0.04	3.15	6.12859	19.471	10.913	1			FAM225B,FAM225A*
GABRQ	0.001	1.47	7.61913	19.155	46.184	1
ALDH1L2	0.09	1.19	3.60883	19.147	15.508	1			CASC18
ACRC	0.42	17.43	5.23074	18.95	12.391	1		RP11-75L1
MYO5C	0.06	1.57	4.4635	18.71	11.646	1
DCAF4L1	0.14	1.6	3.36825	18.608	0	1			LINC00682
CFAP53	0.3	1.93	2.49138	18.535	1.134	1
SLFN13	0.48	2.99	2.5031	18.374	1.007	1			C17orf102
CYP1B1	0.06	0.69	3.25269	18.333	28.614	1	CYP1B1-AS1		LINC00211
MAPK13	0.28	6.57	4.42449	18.262	9.991	1			PANDAR
LPAR5	0.25	1.56	2.4961	18.155	39	1
ZNF860	0.45	3.96	2.99105	18.016	26.383	1
CDC42EP1	0.76	8.12	3.25614	17.983	10.716	1
HOXA10	0.2	1.74	3.14447	17.978	19.313	1	HOXA10-AS*		KIAA0087,C7orf71
AQP5	0.12	4.17	4.87476	17.859	11.603	1
GZMM	0.48	17.75	5.0223	17.834	8.715	1			MIR1302-11,FAM138F
TUBB1	0.22	2.23	3.17163	17.463	21.225	1			MIR296
NAT16	0.001	1.22	7.92805	17.3	22.897	1			LINC01007
MYO15B	0.01	1.54	6.74754	17.004	14.089	1
EVC2	0.12	0.73	2.44268	16.728	17.076	1			LINC01396
TNFRSF6B	0.27	12.34	5.18892	16.385	30.141	1			LINC00029,LINC01056,HAR1B,HAR1A,LINC00266-1
FRZB	0.24	2.69	3.32394	16.167	35.45	1
CLIC3	0.001	4.68	7.92805	16.021	25.367	1			DKFZP434A062,C9orf163,LINC01451
RAMP1	0.13	4.23	4.77455	15.924	18.518	1			LINC01107
ACP7	0.001	1.14	7.83225	15.894	26.437	1
PADI3	1.49	20.65	3.64974	15.788	4.644	1
NOX5	0.04	2.48	5.62995	15.76	15.592	1			EWSAT1,DRAIC,PCAT29,LINC00593
NGEF	0.24	1.58	2.57384	15.593	8.342	1
EPS8L2	0.17	3.69	4.22405	14.959	10.808	1			LINC01001*,MIR210HG,FAM99A
MT1E	2.11	22.23	3.23963	14.783	27.508	1		MT1L,MT1P3
RBP7	0.17	4.41	4.42001	14.634	5.809	1			MIR34A
SUSD2	0.48	6.07	3.50003	14.627	7.358	1		KB-1183D5	PCAT14
SLC16A3	11.26	98.23	2.9838	14.594	8.524	2			LINC00482
SPEG	0.16	1.89	3.01491	14.187	9.536	1
TDRD9	0.09	2.9	4.80013	14.081	21.807	1			LINC00605,LINC00637,LINC00638
B3GNT3	0.69	8.71	3.50356	13.802	2.258	2			BISPR
NPR2	0.001	0.71	7.36899	13.739	9.048	1			DNAJB5-AS1,RMRP,LINC00950
CTCFL	0.15	1.23	2.53848	13.681	6.141	2
PLEKHG5	0.27	1.94	2.5633	13.658	12.081	1			LINC00337
BAIAP2L2	0.52	3.6	2.64285	13.634	13.209	1
IL17B	0.17	4.19	4.36142	13.53	11.647	1			CARMN
WNT10A	0.05	1.08	4.23658	13.393	5.244	1
PLIN2	0.11	6.37	5.63259	13.151	25.123	1		RP11-12D5,RP11-216N14
PKP3	0.58	8.75	3.77226	13.115	13.389	1			LINC01001*,MIR210HG
ATP8B1	0.2	2	3.14803	13.1	18.495	1			LINC-ROR,MIR122
NOS3	0.05	2.16	5.17379	13.094	8.706	1			LINC00996
KIT	0.001	0.56	7.61913	13.031	2.285	1
CRABP2	1.68	14.4	2.94792	12.877	3.635	2
NLRP10	0.06	1.92	4.81877	12.871	27.324	1
ALS2CL	0.18	1.58	3.00342	12.813	2.669	2
LAMP3	0.07	2.05	4.73532	12.8	27.547	1
SLC34A3	0.21	1.75	2.89745	12.739	12.466	2			DKFZP434A062,C9orf163,LINC01451,FAM157B
TRIM50	0.001	1.5	7.67544	12.604	8.017	1
KIF1A	0.05	3.15	5.79936	12.498	6.731	1
TMC4	0.04	1.13	4.36142	12.202	9.477	1			MIR519A2,MIR371B
SOHLH1	0.08	5.48	5.85897	12.121	8.963	1			C9orf62,LINC01502,DKFZP434A062,C9orf163,LINC01451
SDK2	0.12	1.33	3.30279	12.106	6.133	2			LINC00511,LINC00469
SLC16A5	0.22	5.51	4.41727	11.86	14.336	1
GFI1	0.16	1.46	3.02624	11.808	11.394	2
SEL1L3	0.21	3.04	3.66612	11.647	13.382	2
NEURL1	0.08	1.29	3.88135	11.4	11.981	2	NEURL1-AS1
TBX15	0.09	0.79	2.88518	11.396	9.496	2
PON3	0.28	4.89	3.91102	11.366	3.329	2
SPINT1	2.97	38.77	3.57026	11.323	18.006	2			SRP14-AS1
WNT3	0.26	1.58	2.44081	11.274	14.777	2
CFAP74	0.06	0.53	2.76034	11.269	7.322	2			LINC01342
IRF7	3.83	30.88	2.89189	11.032	16.591	2			LINC01001*,MIR210HG
ESAM	0.001	1.95	7.92805	11.011	16.185	1		RP11-677M14	PKNOX2-AS1
RBP1	0.38	2.27	2.47269	10.997	3.607	2			LINC01391,BPESC1,PISRT1
GRB7	0.73	6.33	2.91288	10.962	4.316	2
CYBA	0.15	3.33	4.16987	10.728	13.279	2			LINC00304
PNMT	0.12	3.55	4.58272	10.724	4.06	2
GPR17	0.24	1.72	2.79278	10.694	23.758	2
APCDD1L	0.32	2.36	2.72758	10.588	13.138	2	APCDD1L-AS1		MIR296
PEAR1	0.34	2.85	2.92494	10.501	10.731	2
CCR10	0.18	2.21	3.38112	10.265	22.08	2			RAMP2-AS1,LINC00671,LINC00910
EXOC3L4	0.04	1.26	4.58272	10.241	14.871	2			LINC00605,LINC00637
JPH4	0.1	1.49	3.67641	10.203	16.052	2
IL11	1.12	17.54	3.82312	10.186	4.191	2
TSPAN1	4.52	35.24	2.81916	9.9	23.362	2			LINC01144
COBL	0.02	0.78	4.94383	9.729	17.601	2		RP13-347D8
NPBWR1	0.47	6.14	3.53924	9.587	11.148	2
PTK6	0.14	2.56	4.07726	9.579	4.314	2			LINC00029,LINC01056,HAR1B,HAR1A,LINC00266-1
MST1R	0.09	4.73	5.49256	9.494	7.397	2			BSN-AS2
BRDT	0.001	1.23	8.22069	9.458	17.787	1		BRDTP1
SDR42E1	0.16	2.17	3.59568	9.384	8.508	2		SDR42E1P5
RORC	0.14	1.96	3.59568	9.373	2.322	2
AVPR2	0.19	2.05	3.15688	9.287	14.423	2			CH17-340M24.3,FAM223A,FAM223B
ANPEP	0.21	6.86	4.89153	9.178	14.761	2			MIR9-3HG,LINC00928
DSP	0.03	0.24	2.62367	9.171	8.695	2
EXOC3L2	0.07	4.19	5.70255	9.084	13.36	2
SCNN1A	0.03	2.92	6.16331	8.943	15.353	2
PLA2G4C	0.97	6.03	2.50252	8.941	4.682	2	PLA2G4C-AS1
FBLN2	0.31	6.75	4.29047	8.672	12.136	2			LINC01267
CALHM3	0.001	3.97	8.80404	8.641	16.852	1
PTGER1	0.001	1.79	7.43571	8.584	13.586	2			MIR24-2
FSTL3	8.08	59.21	2.73154	8.567	2.242	2			MIR1302-11,FAM138F
IGFBP4	0.25	13.21	5.56207	8.439	7.981	2
G0S2	0.94	8.19	2.96043	8.413	0	2
CHD5	0.01	0.52	5.23241	8.377	4.143	2			LINC00337
ZG16B	0.27	3.47	3.44218	8.109	5.309	2			LINC00254,SNHG9,SNHG19,MIR940,LINC00921
INA	0.1	1.54	3.7231	8.047	5.347	2
PLIN4	0.07	2.32	4.89314	7.88	10.568	2			MIR7-3HG
ACE	0.04	1.84	6.07491	7.826	4.958	2			PRR29-AS1,SNHG25
ITIH4	0.1	1.42	3.58268	7.75	10.687	2	ITIH4-AS1
PDGFB	0.46	6.59	3.67344	7.62	16.514	2
MAP7	0.36	4.04	3.3832	7.591	4.619	2			LINC00271,NHEG1
SECTM1	0.39	5.96	3.77281	7.336	7.736	2
HPCAL4	0.38	7.75	4.17328	7.297	3.757	2
FAS	0.47	4.15	3.06156	7.223	0.737	2	FAS-AS1		LINC00865,LINC01375
CDSN	0.47	4.79	3.1894	7.09	11.932	2			HCG17,LINC00243,HCG22
CDH15	0.62	6.28	3.20145	6.966	7.818	2			LINC00304,FAM157C
SRMS	0.05	0.97	4.09991	6.932	7.077	2			LINC00029,LINC01056,HAR1B,HAR1A,LINC00266-1
MFSD2A	0.25	2.52	3.13686	6.896	4.657	2
PSD	0.4	1.57	2.56641	6.864	4.248	2
DRAXIN	0.76	6.79	3.00977	6.854	11.177	2		DRAXINP1
CD79B	0.52	4.41	2.90986	6.822	3.412	2			PRR29-AS1,SNHG25
CA2	0.34	2.27	2.5841	6.754	1.313	2
ELN	0.03	0.7	4.23658	6.732	5.922	2
CCNI2	0.13	0.88	2.62367	6.653	39.326	2
DHH	0.11	1.37	3.38112	6.622	18.677	2
CACNA1H	0.08	0.54	2.57384	6.508	9.964	2			LINC00235,LINC00254,SNHG9,SNHG19
TPM2	4.91	55.15	3.35497	6.462	15.153	2		RP11-756G12	DNAJB5-AS1,RMRP,LINC00950
F2RL3	0.32	2.91	3.00342	6.297	19.227	2			BISPR
HSPB6	0.15	1.53	3.10716	6.282	33.93	2			LINC00904,ZNF30-AS1,LINC01531*,LINC00665,LINC01534
MAP1LC3A	1.2	12.61	3.22962	6.153	15.936	2			RALY-AS1
RASL12	0.09	1.03	3.38112	6.11	1.927	2
VWA1	0.03	2.26	6.2627	6.079	15.024	2			FAM87B,LINC00115,FAM41C,LINC01342
ADHFE1	0.12	1.3	3.25063	6.076	16.346	2			LINC01299,LINC00967,RRS1-AS1
MAG	0.001	1.04	7.43571	6.051	10.634	2			SCGB1B2P,LINC00904,ZNF30-AS1,LINC01531*,LINC00665
FOXJ1	0.04	1.23	4.58272	5.961	14.139	2			LINC00868
GJB2	0.52	4.24	2.8713	5.916	6.787	2			LINC00421,LINC00350,LINC01072
SMIM24	0.25	2.82	3.25063	5.649	4.239	2
AIM1L	0.02	2	6.27862	5.563	7.402	2
ST14	0.33	2.24	2.59854	5.517	5.905	2			LINC01395,LINC00167,C11orf44
DMKN	0.7	18.26	5.03619	5.461	3.723	2			SCGB1B2P,LINC00904,ZNF30-AS1,LINC01531*,LINC00665
GREM1	0.08	1.14	3.6546	5.445	14.019	2
ALDOC	0.61	6.54	3.2713	5.431	13.942	2			MIR4732
PDGFRA	0.08	0.63	2.75339	5.263	4.774	2
CARMIL2	0.12	0.9	2.71289	5.25	2.455	2		RP11-263I1
NTSR1	0.32	2.54	2.84535	5.22	7.662	2			LINC00029,LINC01056,HAR1B,HAR1A
NRARP	0.08	1.28	3.71388	4.956	10.96	2			DKFZP434A062,C9orf163,LINC01451,FAM157B
RET	0.001	0.75	7.88094	4.9	3.221	2			LINC00839,LINC01518,LINC01264,LINC00619,LINC00840,LINC00841
ATP2A3	0.21	1.48	2.65569	4.898	8.396	2
FAM131B	0.08	1.78	4.36139	4.834	1.788	2			TRBV11-2
TNXB	0.32	6.8	3.7277	4.771	0.741	2		TNXA	HCG22,PSMB8-AS1
HOXD1	0.62	4.19	2.61208	4.732	18.219	2			HAGLROS,LINC01116,LINC01117
TNFRSF25	0.22	1.51	2.69363	4.658	11.733	2			LINC00337
CYP26A1	0.05	1.11	4.09991	4.636	7.14	2
C3orf18	0.18	1.36	2.80473	4.629	25.241	2
SAMD14	0.17	1.15	2.5841	4.478	15.853	2
CSF1R	0.22	3.18	3.68312	4.477	7.716	2			CARMN
NOTCH3	0.22	2.67	3.47971	4.426	10.185	2
DUOX1	0.02	0.52	4.42001	4.351	9.179	2			EIF3J-AS1
FAM83H	0.41	2.88	2.66502	4.34	26.337	2	FAM83H-AS1
DENND6B	0.16	1.22	2.69363	4.141	3.375	2			C22orf34
MRC2	1.04	15.41	3.74682	4.099	10.259	2
CXCL16	1	10.59	3.4074	4.019	1.321	2
discarded by citeria
FLNC	0.35	13.03	5.08805	3.983	7.547	2		RP11-309L24	SND1-IT1
GPR132	0.001	2.22	8.87788	3.962	17.275	2			LINC00638
PLPPR3	0.14	0.95	2.55015	3.866	29.663	2			MIR1302-11,FAM138F
PRRT4	0.05	1.47	4.90334	3.846	16.589	2			SND1-IT1
SH2D2A	0.16	10.37	5.95942	3.838	5.367	2
N4BP3	0.04	1.81	5.40611	3.664	5.154	2
ELOVL4	0.11	1.89	3.94009	3.629	2.451	2			LINC01621
TRERF1	0.03	0.3	3.18068	3.608	15.15	2			LINC01276
PPL	0.16	8.77	5.64094	3.588	17.109	2			LINC01569,GLIS2-AS1
SERINC2	2.06	29.33	3.71357	3.547	7.28	2
GALNT6	0.17	1.48	2.96395	3.536	7.532	2			C12orf80,LINC00592
CDH1	0.64	5.14	2.8638	3.448	21.02	2
JPH3	0.09	0.52	2.47269	3.398	10.283	2
TJP3	0.32	3.09	3.12299	3.367	4.102	2		RP5-947P14
CRACR2B	0.33	3.7	3.43951	3.34	2.172	2			LINC01001*,MIR210HG,FAM99A
C2orf54	0.001	2.9	8.90168	3.325	3.137	2
ARTN	0.37	2.46	2.64759	3.315	21.393	2			SLC2A1-AS1
MDFI	0.14	1.31	3.10716	3.276	4.943	2			LINC01276
ADAMTS14	0.02	0.81	4.98322	3.251	6.065	2
SEMA3F	0.28	3.98	3.66612	3.236	4.601	2	SEMA3F-AS1		BSN-AS2
CACNA1G	0.07	0.83	3.41447	3.225	5.234	2	CACNA1G-AS1
KCNK3	0.03	0.96	4.81877	3.216	5.23	2			LINC01460
KIAA1462	0.04	0.51	3.6546	3.195	15.499	2		AF121897,RP11-670N15
RAB37	0.13	1.47	3.38543	3.187	2.875	2			LINC00469
GRIN2D	0.6	4.41	2.72975	3.166	19.241	2
GJB3	0.001	2	8.14296	3.111	3.464	2
TMEM25	0.07	2.58	5.50019	3.104	17.706	2
NTNG2	0.04	0.79	4.16987	3.006	1.952	2
SPTBN4	0.11	1.63	2.93808	2.995	7.029	2			PCAT19,LINC01480
RGL3	0.65	3.98	2.46158	2.978	8.277	2			ILF3-AS1
GDF6	0.03	0.62	4.09991	2.854	6.313	2			LINC01298,C8orf37-AS1
KCNH2	0.09	0.66	3.31735	2.77	5.551	2			LINC00996
PALD1	0.1	0.75	2.80473	2.738	5.041	2
SLC8A2	0.04	1.02	4.3455	2.729	8.65	2
FHL1	0.001	1.57	8.01789	2.706	7.898	2		RP11-379K17
ADORA2A	0.57	3.03	2.46262	2.696	3.865	2	ADORA2A-AS1		PCAT14
MATK	0.06	1.84	4.86167	2.693	12.574	2			MIR7-3HG
TCEA3	0.32	2.29	2.67123	2.679	15.46	2			LINC01355
KCNK15	0.001	2.61	8.80404	2.668	6.162	2	KCNK15-AS1		OSER1-AS1,LINC01620,LINC01260,STK4-AS1
CHRD	0.06	0.98	3.76258	2.579	2.657	2
TP53I11	0.06	1.21	4.10233	2.534	2.643	2			DKFZp779M0652
PLCH2	0.05	0.57	3.44218	2.525	7.28	2
IGSF9	0.001	0.75	7.67544	2.513	8.975	2			LINC01133
HCN4	0.001	0.38	7.56055	2.486	3.294	2			C15orf59-AS1
NYAP1	0.06	1.42	4.31317	2.468	14.019	2
RGS9	0.2	1.66	3.46759	2.316	11.269	2			SNHG25
OBSCN	0.05	0.55	3.20747	2.314	7.102	2			IBA57-AS1
NDRG4	0.67	6.55	3.13677	2.259	8.531	2
CHST7	0.22	2.55	3.33665	2.247	24.885	2			LINC01186,ZNF674-AS1,LINC01545,LINC01560
SENP3-EIF4A1	0.001	1.48	8.75263	2.172	1.447	2			C17orf100,LINC00324
CKM	0.001	3.48	8.58639	2.171	13.44	2
CLDN3	0.17	4.62	4.52559	2.14	8.421	2
PITPNM3	0.08	0.6	2.79278	2.117	3.938	2			C17orf100
ITGB4	0.58	4.89	2.94198	2.106	10.634	2
EXOC3L1	0.001	5.13	9.75096	2.029	2.172	2			LINC00920
LIMS2	0.32	4.59	3.49355	2.022	10.206	2		RP11-640B6
FIBCD1	0.42	3.4	2.8611	2.022	11.528	2
CIB2	0.9	5.95	2.5633	2	5.06	2
ESPN	0.53	6.74	3.5177	1.995	8.456	2		ESPNP*	LINC00337
UCP2	0.55	4.96	3.02444	1.984	14.757	2
MLXIPL	0.31	4.95	3.87633	1.955	3.822	2
FCGRT	0.001	1.49	7.43571	1.932	11.445	2
RYR1	0.04	0.28	2.57384	1.83	7.343	2
AK5	0.4	2.41	2.44673	1.829	9.901	2
CELF6	0.12	1.02	3.15688	1.826	11.603	2
GRAMD2	0.13	0.84	2.48433	1.824	4.576	2
PTPRN	0.59	14.1	4.51439	1.774	5.383	2		AC053503
SH2D3C	0.22	1.23	2.44268	1.772	6.341	2			MIR3911,PTGES2-AS1,MIR219A2
COL5A1	0.05	0.34	2.54291	1.769	2.856	2	COL5A1-AS1		C9orf62,LINC01502
SYNGR3	0.27	1.81	2.5841	1.746	13.861	2			LINC00254,SNHG9,SNHG19,MIR940
ZNF467	0.05	1.02	4.09991	1.713	1.818	2			GHET1,LINC00996
ARHGEF16	0.49	4.91	3.16519	1.688	5.31	2			LINC01134*,LINC01346
ACTN2	0.13	0.82	2.45561	1.636	2.7	2
SP6	0.12	1.43	3.45021	1.566	4.364	2
FAT4	0.01	0.26	4.0246	1.544	0.893	2
PTGS1	0.72	5.21	2.71275	1.532	4.958	2
NMUR1	0.1	0.79	2.76034	1.48	7.825	2			SPATA3-AS1,LINC00471
RHOF	6.9	48.41	2.67205	1.464	14.687	2			LINC01089,CLIP1-AS1
SHANK1	0.16	1.21	2.72758	1.463	3.75	2			SPACA6P-AS
CPAMD8	0.05	0.37	2.55015	1.463	4.585	2		AC060834	BISPR
TMEM92	0.2	1.87	3.04197	1.424	0	2	TMEM92-AS1	RP11-407N17
IRAK2	0.51	3.78	2.74595	1.416	12.82	2			LINC00606
EFEMP2	0.23	3.47	3.80166	1.254	11.541	2			MIR194-2HG,NEAT1
CYP24A1	0.03	5.67	7.07374	1.253	26.539	2
IZUMO4	0.12	3.9	4.72893	1.253	3.135	2
IL4I1	0.14	5.25	4.61678	1.241	20.365	2
CACNA1A	0.03	0.49	4.06399	1.215	16.932	2			MIR24-2
DIRC3	0.001	0.98	8.01789	1.208	13.722	2	DIRC3-AS1		DIRC3-AS1
ARHGEF37	0.25	2.23	3.01629	1.198	10.944	2			CARMN
LAMA5	0.44	5.06	3.38537	1.107	11.439	2	LAMA5-AS1		LINC00029,LINC01056,HAR1B,HAR1A
RHOV	0.26	1.71	2.54291	1.107	1.358	2			SRP14-AS1
AQP3	0.18	11.77	5.84812	1.105	2.363	2			CYP4F26P
SLC30A3	0.05	1.5	4.5305	1.101	1.933	2			LINC01460
UNC13A	0.33	4.13	3.49048	1.101	9.377	2			BISPR
CEMIP	0.83	7.39	3.01657	1.071	15.691	2			LINC00927
PSCA	0.33	2.62	3.00007	1.066	8.622	2
LMTK3	0.26	2.67	3.18263	1.063	6.406	2
WNT1	0.001	1.74	8.0608	1.06	2.63	2
KISS1	1.45	29.14	4.17307	1.011	2.343	2			LINC01353,LINC01136,LINC00303,LINC00628
KIF17	0.27	1.87	2.62086	1.009	10.713	2			LINC01141
VASN	1.24	9.36	2.77591	1.004	15.151	2			LINC01569,GLIS2-AS1
ABCC3	0.4	7.35	4.10938	0.99	5.013	2
MUC1	1.15	10.07	2.93653	0.988	29.151	2
FBXL16	0.16	1.47	3.0743	0.972	2.351	2			WASIR2,LINC00235
IGLON5	0.21	2.4	3.32394	0.96	1.134	2		RP11-561N12	SPACA6P-AS
SLC2A6	1.21	7.68	2.54986	0.954	13.924	2
TTLL6	0.09	0.97	3.31735	0.926	1.919	2
TMEM59L	0.39	3.11	2.81701	0.918	1.383	2
DISP2	0.26	6.36	4.44994	0.894	2.055	2			SRP14-AS1
SYPL2	0.03	0.71	4.30035	0.865	1.737	2			SCARNA2
CLSTN3	0.85	5.21	2.4761	0.86	2.45	2
ACHE	0.17	2.25	3.45021	0.853	3.36	2			LINC01007
DAPK2	0.04	1.33	4.68182	0.851	4.323	2
VWA5B2	0.11	1.35	3.45021	0.842	4.602	2		CTD-2555K7
PRSS22	0.24	11.3	5.33834	0.81	7.535	2			LINC00254,SNHG9,SNHG19,MIR940,LINC00921
DLX3	0.08	1.83	4.2116	0.789	9.492	2
MFNG	0.11	1.21	3.31735	0.767	9.566	2
RASA4B	1.08	10.27	3.11697	0.752	1.03	2		RASA4CP	LINC01007
FGD6	0.53	4	2.77531	0.752	3.692	2			CEP83-AS1
NTNG1	0.11	0.66	2.47269	0.744	3.049	2
HIST1H2AG	0.74	10.09	3.58268	0.742	0.565	2			HCG11,LINC00240,LINC01012
KCNJ11	0.19	1.36	2.61119	0.739	1.889	2
MYBPC2	0.001	0.97	7.88094	0.732	7.928	2
FBXO2	1.36	14.46	3.2564	0.726	13.772	2
POU2F2	0.03	1.96	5.7215	0.707	8.904	2			PCAT19,LINC01480
EPB41L4B	0.16	1.18	2.68311	0.698	7.262	2
TMEM151B	0.001	0.6	7.56055	0.691	11.655	2
PDE2A	0.1	2.04	4.10364	0.688	3.143	2			LINC01537
ABHD14A-ACY1	0.001	1.79	7.83225	0.676	5.113	2
CCDC96	0.46	4.11	2.99608	0.67	0.297	2
CASZ1	0.1	0.71	2.85183	0.658	6.571	2
LAMA3	0.06	4.04	5.04985	0.623	9.969	2
C8orf44-SGK3	0.001	0.88	8.10246	0.619	4.465	2			LINC00967,RRS1-AS1
RUNDC3A	0.27	7.1	4.49874	0.617	2.191	2	RUNDC3A-AS1		LINC00910,FAM215A,LINC01180
PDZD7	0.61	4.39	2.51377	0.596	4.643	2			OLMALINC,LINC01514
SYP	1.09	7.26	2.59196	0.587	0.842	2	SYP-AS1		USP27X-AS1
KCNK6	0.08	1.05	3.44218	0.585	8.596	2
SLC22A4	0.25	1.92	2.75339	0.572	8.345	2
C15orf48	1.53	25.1	3.80418	0.538	0.611	2			EIF3J-AS1
ANKRD24	0.3	2.06	2.63223	0.537	13.387	2			MIR7-3HG
SYN1	0.58	4.52	2.793	0.524	14.632	2			LINC01545,LINC01560
KDR	0.54	3.98	2.7306	0.521	6.152	2
PLCXD2	0.59	5.47	3.09096	0.501	1.385	2	PLCXD2-AS1
ALOXE3	0.03	1.22	4.94383	0.486	6.064	2			LINC00324
NMRK2	0.5	3.26	2.53848	0.485	11.995	2			MIR7-3HG
EIF4EBP3	0.54	6.03	3.4271	0.444	3.624	2
ADAMTSL4	0.37	3.64	3.18268	0.424	8.666	2	ADAMTSL4-AS1		LINC00869,FALEC
FXYD7	1.82	11.31	2.48494	0.378	1.835	2			SCGB1B2P,LINC00904,ZNF30-AS1,LINC01531*
TMC8	0.1	1.89	4.06418	0.374	22.189	2
TNFAIP3	2.06	13.8	2.59472	0.373	9.745	2			NHEG1
CYSRT1	1.38	15	3.29158	0.293	3.631	2			DKFZP434A062,C9orf163,LINC01451,FAM157B
DNM1	0.18	1.47	2.87957	0.255	5.059	2		DNM1P32,DNM1P34,DNM1P28,DNM1P49,DNM1P17,DNM1P46,DNM1P38,DNM1P47,DNM1P50,DNM1P33	MIR3911,PTGES2-AS1,MIR219A2
HES7	0.2	1.74	2.94377	0.243	0.792	2			LINC00324
CABYR	1.9	12.53	2.43109	5.761	29.28	2		CABYRP1
TMEM184A	1.81	10.75	2.43051	11.735	13.312	2			PSMG3-AS1,ELFN1-AS1
PNPLA7	0.16	0.97	2.42932	0.687	14.876	2			C9orf163,LINC01451,FAM157B
FES	0.32	1.89	2.42932	18.49	19.508	1			CRAT37
MDK	5.72	31.96	2.42732	10.023	3.155	2			DKFZp779M0652
LFNG	1.08	6.23	2.41863	4.248	8.149	2			PSMG3-AS1,ELFN1-AS1
PYCARD	0.9	5.45	2.41394	16.341	20.856	1	PYCARD-AS1
C16orf54	0.82	4.87	2.4134	16.197	6.183	1
SCN5A	0.38	2.23	2.41205	0.752	1.821	2
ADRB2	0.43	2.57	2.40919	0.508	3.506	2			CARMN
TOR4A	0.7	4.14	2.40909	11.577	14.159	2			DKFZP434A062,C9orf163,LINC01451,FAM157B
SLC17A7	0.7	4.09	2.39394	0.682	1.114	2
HCN2	0.29	1.68	2.39327	1.523	11.203	2		AC005559,RP11-261B23,RP13-395E19	MIR1302-11,FAM138F
TFEB	0.3	1.63	2.37104	1.226	5.112	2			LINC01276
TAS1R3	0.17	1	2.35949	3.771	25.605	2			FAM87B,LINC00115,FAM41C,LINC01342
HVCN1	0.97	5.54	2.35864	14.216	11.526	1			LINC01405
ARHGAP4	1.36	7.74	2.3489	10.676	22.765	2			CH17-340M24.3,FAM223A,FAM223B
PERM1	0.18	0.92	2.34005	2.137	7.445	2			MIR1302-2,FAM138A,FAM87B,LINC00115,FAM41C,LINC01342
BHMT2	0.22	1.24	2.34005	10.177	18.645	2			SCAMP1-AS1
KLF5	0.61	3.43	2.33406	0.341	0.623	2			LINC00392
CYP2S1	0.25	1.4	2.32681	1.122	3.364	2			PCAT19,LINC01480
RNF208	0.63	3.52	2.32681	15.344	9.581	1			DKFZP434A062,C9orf163,LINC01451,FAM157B
UNC13D	2.42	13.32	2.31959	22.857	8.124	1
ARC	0.64	3.52	2.31512	0.982	4.361	2
CPNE7	0.36	1.98	2.30994	10.963	16.98	2			LINC00304,FAM157C
IGF2BP1	0.1	0.55	2.30994	27.031	3.641	1
BAALC	0.35	1.93	2.30424	12.774	8.017	2	BAALC-AS2, BAALC-AS1
GPR75-ASB3	0.95	5.17	2.29884	39.437	23.007	1
IRF5	0.47	2.37	2.29586	0.515	3.521	2			SND1-IT1
DPYSL5	0.09	0.48	2.29277	1.639	9.292	2			LINC01460
FBLL1	0.43	2.38	2.29277	8.443	25.307	2
MYH11	0.08	0.44	2.28587	2.393	9.57	2			MIR3179-1,MIR3180-1,MIR3180-4,MIR3180-2
ICAM4	0.45	2.58	2.2812	8.47	21.663	2			ILF3-AS1
STX11	0.14	0.75	2.27783	0.854	16.242	2
FUT1	0.18	0.98	2.27783	9.889	12.067	2
ATF3	2.71	13.98	2.25426	1.423	0.687	2			FLVCR1-AS1
TMEM130	0.77	4.02	2.25042	4.055	3.486	2
DUSP5	11.41	59.74	2.24656	6.599	0.593	2		DUSP5P2,DUSP5P1*
DLX4	0.63	3.39	2.24445	0.604	6.122	2
ADAMTS15	0.21	1.12	2.24445	7.811	11.797	2			LINC01395,LINC00167,C11orf44
KIF21B	0.29	1.53	2.2399	6.683	8.636	2			LINC00862
STMN3	3.65	19.09	2.2374	1.343	10.44	2		CTA-221G9	LINC00029,LINC01056,HAR1B,HAR1A,LINC00266-1
EFNA1	1.48	7.77	2.23664	9.913	4.545	2
KIF26A	0.1	0.51	2.23409	1.669	7.261	2			LINC00605,LINC00637,LINC00638
NACAD	0.55	2.86	2.22703	7.426	8.534	2			SNHG15
TOX	0.11	0.56	2.22282	1.175	16.057	2			LINC01602
OPLAH	0.11	0.57	2.22282	16.808	11.55	1
NRCAM	0.21	1.08	2.2213	1.739	2.812	2			C7orf66
CDKN1A	9.12	47.2	2.22057	0.53	4.961	2			PANDAR
TBC1D2	1.4	6.73	2.20965	1.493	12.833	2
ASS1	1.12	5.65	2.20049	5.367	5.461	2		ASS1P6,ASS1P9,ASS1P10,RP11-382M14,RP11-336N8,ASS1P11,RP11-655B23,ASS1P5,RP11-267D19,ASS1P7,ASS1P4,ASS1P12,ASS1P1,ASS1P2
ZFHX4	0.05	0.28	2.19567	14.437	2.98	2	ZFHX4-AS1		LINC01111
SCN4A	0.1	0.5	2.19567	16.906	2.861	1			PRR29-AS1,SNHG25
CCDC144A	0.14	0.72	2.19567	22.328	4.302	1		ANKRD26P1*,CCDC144CP*,RP11-726G23,RP11-749H20,CCDC144B*	SMCR2
HES2	0.14	0.79	2.18539	18.943	2.326	1			LINC00337
MT1F	1.36	6.86	2.17098	0.334	8.333	2
TMEM216	0.44	2.2	2.17098	26.618	6.739	1			LINC00301,DKFZP434K028
RTN2	1.54	7.5	2.16463	18.648	4.266	1
HKDC1	1.78	8.77	2.16037	15.271	13.644	1
MX1	0.7	4	2.15598	1.004	14.636	2			LINC00111,LINC00479*,ZNF295-AS1
LENG9	0.75	3.73	2.15493	9.077	6.744	2			MIR519A2,MIR371B
PIP5KL1	0.71	4	2.15417	12.978	10.549	2			MIR3911,PTGES2-AS1,MIR219A2
SLITRK5	0.1	0.49	2.1493	1.209	5.797	2			LINC00430,MIR4500HG,LINC00397,LINC00433
BIN2	0.21	0.99	2.1493	4.478	11.843	2		RP11-524L6,BIN2P1,BIN2P2	C12orf80,LINC00592
TMPRSS9	0.14	0.7	2.1493	19.913	21.166	1
COL9A2	8.98	43.95	2.14837	24.288	14.995	1
FGFR1	1.39	6.7	2.14539	2.828	7.028	2			LINC01605
TLE4	0.63	3.04	2.13853	0.617	0.716	2		RP11-79D8	LINC01507
AKR1E2	0.82	3.75	2.13578	15.668	9.3	1			LINC00702,LINC00703,LINC00704,LINC00705
CCDC151	0.34	1.7	2.13499	0.684	5.109	2			ILF3-AS1
COL14A1	0.25	1.23	2.12771	27.185	13.986	1
TOX2	0.84	4.18	2.123	9.354	2.474	2			OSER1-AS1,LINC01620,LINC01260,STK4-AS1
RASGEF1A	0.17	0.82	2.10991	1.246	4.289	2			LINC00839,LINC01518,LINC01264,LINC00619,LINC00840,LINC00841
RND2	0.14	0.64	2.10991	1.966	20.096	2			RAMP2-AS1,LINC00671,LINC00910,FAM215A
KLF4	3.18	15.17	2.10909	10.869	17.243	2		KLF4P1	LINC01505,LINC01509
ECHDC2	0.53	2.38	2.10854	0.728	2.82	2
GGN	0.36	1.73	2.10854	2.125	23.634	2
KLK6	7.08	33.65	2.10696	0.531	0	2			SPACA6P-AS
TSPAN2	0.45	2.14	2.10694	6.255	10.833	2
PLK3	4.78	22.63	2.10057	0.677	3.807	2			LINC01144
MAPK11	0.68	3.18	2.08536	3.939	1.699	2			C22orf34
CD82	10.02	46.84	2.08411	0.609	5.564	2		NEURL3	MIR670HG
BAIAP3	1.03	4.8	2.07558	1.563	4.528	2			LINC00235,LINC00254,SNHG9,SNHG19,MIR940
MYL9	4.07	18.82	2.07558	6.392	7.66	2		RP11-815D16,RP11-589C21	NORAD
STAC2	0.47	2.19	2.07239	1.993	10.666	2
SLC12A8	2.43	11.25	2.06912	5.398	22.942	2
PROB1	1.26	5.79	2.06189	11.103	17.635	2
ANKLE1	1.52	6.96	2.0576	5.488	3.472	2			BISPR
KIAA1324	1.09	5.01	2.05514	0.616	10.556	2			SCARNA2
STC2	3.94	18.03	2.05105	15.525	6.379	1			LINC01484,LINC01485
ZC3H12A	1.42	6.48	2.04994	0.561	6.478	2			LINC01343
PCSK4	0.33	1.5	2.04778	3.298	19.973	2
PRX	0.81	3.79	2.04123	6.231	13.698	2
PRKAG2	0.46	1.74	2.03585	11.246	7.274	2	PRKAG2-AS1		LINC01003
FMNL1	2.13	9.6	2.02854	7.675	8.02	2			LINC01180
CCNA1	0.81	3.79	2.02518	1.503	2.023	2			LINC00445
CRISPLD2	0.9	4.07	2.02354	5.419	10.936	2		RP11-23J18	LINC00311
H1F0	0.71	3.21	2.0194	6.97	8.655	2
NLGN3	0.2	0.87	2.01582	13.824	12.973	1			LINC00891
RAP1GAP	0.96	4.22	2.01508	3.876	12.118	2			LINC00339
MEGF6	0.25	1.11	2.0098	2.056	9.132	2			LINC01134*,LINC01346
WNK4	1.07	4.78	2.00896	14.602	16.831	1			RAMP2-AS1,LINC00671,LINC00910
PLEKHO1	2.39	10.62	2.00859	7.27	11.806	2			LINC00869,FALEC
PRDM8	0.25	1.11	2.00612	6.34	2.689	2			LINC00989,PCAT4
KCNN4	12.86	56.79	2.00127	15.612	28.95	1
ANO1	0.73	3.2	2.0011	1.254	4.308	2	ANO1-AS2*, ANO1-AS1
C1QL4	0.86	3.81	1.99297	0.828	19.396	2
LTBP2	2.98	12.97	1.98006	0.472	8.206	2			LINC01220
KIAA1210	0.19	0.85	1.97638	17.507	8.66	1			LINC01285,LINC01402
STAG3	2.18	9.46	1.97447	0.546	10.817	2		CTA-313A17,STAG3L4,RP11-163E9
MYRF	0.45	1.97	1.97404	18.942	8.405	1			DKFZP434K028
KLLN	0.15	0.68	1.97228	0.535	7.812	2			LINC00863,LINC00864
GPR68	0.31	1.36	1.96321	22.292	16.174	1			LINC00642
DOK4	0.84	3.65	1.96283	0.593	2.839	2
ARFGEF3	0.15	0.62	1.94652	0.746	7.122	2
ATP9A	2.15	9.03	1.92943	12.679	9.557	2			LINC01429,LINC01524
EMILIN1	0.58	2.46	1.92894	31.346	8.944	1			LINC01460
PLAC8	1.55	6.39	1.92829	0.725	5.293	2			LINC00575
SH2D3A	2.1	8.82	1.92419	11.579	10.353	2
SLC5A5	0.21	0.9	1.91672	22.433	6.504	1			BISPR
ACOT12	0.34	1.42	1.91369	21.27	11.554	1			LINC01337
CHST1	0.95	3.94	1.90994	2.702	9.667	2			DKFZp779M0652
ZFHX2	0.38	1.58	1.90836	1.912	14.597	2
FNDC1	0.3	1.24	1.90777	18.054	10.484	1			C6orf99
GPR153	2.87	11.84	1.90324	6.445	3.974	2			LINC00337
NPTX2	6.59	27.19	1.903	4.737	11.196	2
WNT7B	0.82	3.33	1.89287	0.573	3.952	2		CRHR1-IT1	NUP50-AS1,MIRLET7BHG,GTSE1-AS1
BCL3	2.04	8.35	1.88826	0.59	7.682	2
RAPGEF3	0.46	1.87	1.88794	1.233	11.909	2
CCDC24	3.05	12.44	1.8861	0.744	2.13	2
PARD6A	0.89	3.67	1.88578	2.821	17.148	2
CHDH	0.3	1.22	1.88578	14.346	17.058	1
PPM1J	2.41	9.85	1.88348	0	8.721	2			LINC01356
KANK3	0.32	1.29	1.87338	14.075	5.878	2
DHRS3	4.89	19.74	1.87038	32.976	8.097	1
BCAM	1.17	5.7	1.86827	1.389	2.524	2
PHF24	0.13	0.56	1.86449	0.976	0.878	2			DNAJB5-AS1,RMRP,LINC00950
FAM83H-AS1	0.3	1.15	1.86449	2.565	7.058	2
HEYL	0.19	0.76	1.86449	30.271	24.547	1
MAST1	0.49	1.97	1.8622	1.273	24.161	2			MIR24-2
SPON2	2.43	9.76	1.85985	29.628	15.393	1
PORCN	5.52	21.71	1.8549	0.843	0.469	2
MDGA1	1.11	4.44	1.85218	10.714	8.285	2			PANDAR
SOCS1	0.93	3.75	1.84843	0.567	3.181	2			BCAR4
DGKA	1.64	6.49	1.84841	0.581	3.62	2
RBPMS2	0.99	3.96	1.8456	3.674	3.509	2		RBPMS2P1
CDKN2B	3.85	15.45	1.84247	1.196	0.817	2	CDKN2B-AS1, CDKN2B-AS, CDKN2B-AS_3		CDKN2A-AS1,LINC01239
TTC39A	3.63	13.03	1.84146	7.806	10.266	2	TTC39A-AS1
C9orf116	3.38	13.47	1.84054	2.397	11.415	2			C9orf62,LINC01502,DKFZP434A062,C9orf163
LPAR2	1.3	5.17	1.84054	8.022	14.236	2
DUSP8	0.32	1.26	1.83964	1.494	19.618	2		DUSP8P3,DUSP8P5,DUSP8P4	MIR210HG,FAM99A,LINC01150,LINC01219
HOXD13	0.76	3	1.8341	22.528	1.593	1			HAGLROS,LINC01116,LINC01117
EGR3	2.84	11.49	1.83208	2.369	26.765	2
BEX4	10.99	43.21	1.83164	0.358	12.474	2			LINC00630
EGR2	1.18	4.8	1.82598	0.737	14.121	2
EML6	0.49	1.91	1.82459	0.711	7.392	2		RP11-25L5	MIR217HG
TES	7.23	28	1.81104	46.154	19.691	1			LINC01392,LINC01510
PTHLH	0.85	3.7	1.80997	7.344	1.106	2
KREMEN2	1.02	4.01	1.80985	8.368	26.899	2			SNHG9,SNHG19,MIR940,LINC00921
CAMK2N1	2.53	9.78	1.80725	1.294	3.996	2			LINC01141
OCLN	0.43	1.6	1.80435	17.243	7.351	1
ERBB2	9.22	36.29	1.80364	0.877	7.794	2
TMC7	0.67	2.13	1.79674	0.288	5.523	2			MIR3180-3,MIR3179-3
WNT9A	2.56	9.85	1.79571	5.92	5.347	2			IBA57-AS1
SOCS3	1.5	5.71	1.78837	0.86	21.376	2
ITGA5	21.34	81.28	1.78807	1.077	3.999	2			CISTR,FLJ12825
GATA2	1.42	5.31	1.78572	3.359	3.45	2	GATA2-AS1		LINC01471,LINC01565
TUBB2B	6.48	24.52	1.78136	14	2.237	2			GMDS-AS1,LINC01600,SERPINB9P1,LINC01011
RAB3B	0.96	3.66	1.78061	0.382	1.696	2		RP11-331G2
C17orf96	5.05	19.14	1.7801	0.733	9.288	2
SLC16A13	0.95	3.6	1.77481	2.636	17.708	2			C17orf100
TUBA8	0.8	2.98	1.77481	11.425	19.89	2			CECR3,LINC00528,FAM230A,DGCR9
ARSG	1.44	5.71	1.77295	1.294	8.018	2			LINC01482
ULBP2	2.06	7.77	1.76905	0.527	2.797	2
LLGL2	1.89	5.45	1.76546	7.06	5.837	2
FKBP1B	1.58	6	1.76276	0.41	4.052	2
MEX3B	0.34	1.28	1.74987	0.928	19.232	2			LINC01583
LIPH	1.97	7.31	1.74899	6.86	7.459	2
BSN	0.12	0.43	1.74728	0.511	12.052	2	BSN-AS2, BSN-AS1		BSN-AS2
BSPRY	0.8	2.98	1.74728	24.82	18.214	1			FAM225B,FAM225A*
PTRF	26.2	96.71	1.74256	3.794	1.551	2
ADAP1	1.08	4.2	1.73631	35.363	9.979	1			WI2-2373I1.2,HRAT92,PSMG3-AS1,ELFN1-AS1
TNFSF9	9.41	34.56	1.73427	0.973	7.076	2
YBX2	0.84	3.1	1.73223	6.15	4.875	2		RP11-368J22,YBX2P1	C17orf100,LINC00324
ZNF425	0.58	2.12	1.72308	0.401	12.651	2			GHET1
ZNF185	1.87	7.58	1.71515	9.556	6.564	2
SLC4A3	1.09	3.94	1.70981	1.279	8.891	2
DYSF	0.82	2.94	1.70666	27.744	10.487	1			LINC01143
MERTK	0.42	1.53	1.70402	3.789	15.423	2			MIR4435-2HG
FAM43A	2.46	8.85	1.70251	2.349	16.766	2			LINC00887,LINC00969
PLCD3	11.03	39.55	1.70078	1.63	22.105	2		RP11-266L9	LINC01180
HMOX1	6.65	23.82	1.69936	0.76	1.412	2			LINC01399
HIST1H3D	2.13	7.67	1.69847	33.01	0.649	1			HCG11,LINC00240
ST6GALNAC4	2.97	10.55	1.69794	0.565	11.538	2			MIR3911,PTGES2-AS1,MIR219A2
TMEM86A	1.38	4.93	1.69431	0.329	1.825	2
IL4R	1.22	4.42	1.69353	2.681	4.259	2
FOXA3	0.82	2.93	1.69255	0.6	4.754	2
NLRC3	0.22	0.8	1.68479	14.683	7.216	1			LINC00921,LINC01569,GLIS2-AS1
BMP8A	0.66	2.33	1.67698	1.196	5.968	2
MXRA8	1.06	4.08	1.67309	14.385	3.832	2			FAM87B,LINC00115,FAM41C,LINC01342
CD9	26.75	93.91	1.6703	0.963	9.166	2
GCHFR	3.47	12.19	1.66634	1.983	8.75	2			SRP14-AS1
TPPP3	1.9	6.71	1.66539	37.015	5.243	1			LINC00920
LBX2	0.92	3.43	1.66206	2.404	19.737	2	LBX2-AS1		LINC01291
HBEGF	10.91	38	1.65856	0.958	2.772	2
DLG4	0.48	1.9	1.65814	0.542	11.811	2			C17orf100
MFSD6	2.42	8.44	1.65727	0.863	1.302	2
PHLDB2	5.21	18.08	1.6544	3.404	1.056	2
IGFBP3	10.44	36.11	1.64804	2.205	2.824	2			SNHG15
HSD3B7	0.91	3.13	1.64119	14.446	8.908	2
RASSF5	1.56	5.27	1.63759	14.972	4.335	2
NRGN	3.68	12.6	1.63257	0.67	15.157	2			PKNOX2-AS1
C1orf106	1.06	3.62	1.63257	9.441	7.928	2		RP11-757F18	LINC00862
LACC1	0.95	3.32	1.62933	1.742	1.028	2			LINC00400,LINC00284,LINC00390,TUSC8,LINC00330
PCK2	4.2	14.35	1.62295	26.66	4.338	1
TCP11L2	1.28	4.42	1.62242	0.611	26.929	2			CASC18
ABHD16B	3.66	12.43	1.62197	12.833	34.384	1			LINC00029,LINC01056,HAR1B,HAR1A,LINC00266-1
DMRTA1	1.54	5.24	1.6179	0.578	0.762	2			CDKN2A-AS1,LINC01239
DENND2C	0.68	2.31	1.61538	1.342	5.836	2
PRRT2	0.89	2.99	1.612	1.05	6.574	2
CTSV	1.59	5.4	1.61002	0.372	6.825	2
ABCB9	11.75	39.23	1.60821	0.659	12.702	2			CLIP1-AS1
SRCIN1	0.57	1.93	1.60511	1.007	5.849	2
SPAG4	1.63	5.49	1.60326	18.848	1.004	1			NORAD
KIF5C	0.36	1.21	1.59625	1.264	4.159	2
PARD6B	0.43	1.43	1.59155	1.512	0.877	2		RP1-315G1	TRERNA1,LINC01273,LINC01270*,LINC01271*
CCDC184	0.56	1.87	1.58831	0.645	2.448	2
B3GALT5	0.5	1.68	1.58831	13.581	17.234	1	B3GALT5-AS1		LINC00114
PIWIL2	0.39	1.31	1.58322	22.604	17.42	1
ELF4	10.13	33.11	1.57805	13.69	8.198	2
KIF7	1.65	5.44	1.57309	20.524	27.406	1			MIR9-3HG,LINC00928
SMPD3	0.33	1.1	1.57168	1.843	11.702	2
JDP2	0.44	1.53	1.57168	2.983	7.217	2			LINC01220
RAB11FIP5	3.7	12.05	1.5612	0.574	3.77	2
REEP6	7.14	23.17	1.55651	10.022	7.064	2
MAP4K2	1.34	4.35	1.55637	5.801	12.021	2			MIR194-2HG,NEAT1
SIX4	0.63	2.04	1.55637	16.592	18.949	1		USP9YP3,MTCO1P25,RP11-10G12	SALRNA1,FLJ22447,HIF1A-AS1
BTBD19	3.72	12.07	1.55437	19.213	17.352	1			LINC01144
TMEM120B	4.4	14.27	1.55419	0.596	12.506	2		TMEM120A	LINC01089,CLIP1-AS1
NEU4	0.71	2.32	1.54577	9.458	5.409	2
KCTD11	2.04	6.57	1.54314	3.358	2.191	2			C17orf100,LINC00324
TEC	0.49	1.57	1.5426	12.431	12.659	2		RP11-76H14
TRIM39	5.93	18.9	1.54254	0.316	0.934	2			HCG9,HCG17,LINC00243,HCG22
DTX4	1.55	5.06	1.54193	0.351	7.738	2
CHST2	1.08	3.46	1.52895	9.391	8.73	2
HENMT1	6.54	20.34	1.51895	11.171	1.641	2			SCARNA2
TRIM7	3.11	8.6	1.51741	3.7	15.238	2			LINC00847
DGKE	0.38	1.2	1.51583	0.678	26.519	2
CYGB	1.23	3.9	1.51531	32.575	25.448	1			LINC00868
MKNK2	16.74	55.25	1.51423	1.917	10.852	2
EHD2	2.93	9.25	1.51386	4.598	14.07	2
SH3D21	0.71	2.21	1.51246	24.481	16.505	1
LTBP3	17.57	54.85	1.51078	1.088	16.68	2			MIR194-2HG,NEAT1
CORO1A	1.1	3.4	1.48682	4.173	2.122	2		RP11-345J4
ZNF781	0.6	1.85	1.48486	4.045	2.239	2			LINC01534,LINC01535
SLC9A7	1.99	6.11	1.47949	0.812	11.53	2			LINC01186,ZNF674-AS1,LINC01545,LINC01560
BCL9L	6.68	20.52	1.47658	0.586	12.729	2
KLC3	1.19	3.62	1.46264	0.91	9.332	2
IL17RD	1.59	4.82	1.46124	0.497	14.348	2
FAM212B	1.39	4.21	1.4539	20.178	4.044	1	FAM212B-AS1*		LINC01160
IRF1	7.1	21.46	1.45327	0.722	2.269	2
NFKB2	28.9	87.25	1.45233	0.557	3.165	2		RP11-815J4,RP11-712C7
CLDN11	3.01	8.65	1.45127	28.942	3.511	1			TERC
FBXL13	1.18	3.47	1.45076	2.867	15.314	2
TBX3	2.96	8.94	1.44716	6.26	13.559	2			LINC01234
ARRDC2	5.58	16.79	1.44204	5.389	7.845	2			BISPR
ROPN1L	2.17	6.62	1.44052	0.45	6.431	2	ROPN1L-AS1		SNHG18
ATG16L2	0.98	2.93	1.43623	0.581	6.956	2			LINC01537
COCH	6.29	19.02	1.43306	6.498	8.748	2
ADAMTS7	0.75	2.23	1.42574	3.576	12.105	2		ADAMTS7P4,ADAMTS7P3	ANKRD34C-AS1
AMIGO2	2.78	8.6	1.42529	4.074	1.537	2
IL15RA	1.87	5.5	1.42406	1.198	2.709	2			LINC00706,LINC00707*
ZSWIM4	3.95	11.66	1.42049	11.273	13.268	2			MIR24-2
ZNF365	1.85	5.62	1.42043	9.598	1.077	2
PAQR5	0.44	1.31	1.42019	4.766	4.68	2			EWSAT1,DRAIC,PCAT29,LINC00593
SFRP1	1.1	3.25	1.41809	3.646	5.057	2
QRICH2	0.57	2.01	1.41614	29.22	16.662	1			LINC00868
MAFK	15.2	44.72	1.41516	2.036	11.919	2			PSMG3-AS1,ELFN1-AS1
RUNX2	0.39	1.21	1.41504	0.654	19.48	2
ABCG2	1.04	3.05	1.41054	0.442	1.594	2		RP11-493G17
ADRA1B	2.25	6.6	1.40916	1.661	9.971	2			MIR3142HG
DENND3	0.54	1.59	1.40499	0.715	10.089	2
NOXA1	1.54	4.44	1.40145	0.468	5.569	2			C9orf163,LINC01451,FAM157B
CSAD	1.55	4.96	1.39855	0.471	8.122	2			C12orf80,LINC00592,CISTR,FLJ12825
FGF2	0.79	2.3	1.39499	14.431	0.803	2			LINC01091
SLC31A2	4.19	12.12	1.39096	0.594	3.981	2			FAM225B,FAM225A*
DBNDD2	11.85	35.36	1.38926	1.163	1.223	2			LINC01620,LINC01260,STK4-AS1
DUSP1	7.76	22.41	1.38822	3.107	0.558	2			LINC01484
C10orf54	3.65	10.51	1.3831	3.209	2.288	2
REPS2	0.51	1.46	1.38094	0.489	10.82	2			LINC01456
SCUBE3	0.78	2.23	1.3806	6.157	20.763	2
HELZ2	3.62	11.03	1.38019	8.949	21.443	2			LINC00029,LINC01056,HAR1B,HAR1A,LINC00266-1
SERTAD1	10.12	29.05	1.37889	0.489	9.044	2
SEMA6C	0.95	2.72	1.36804	2.562	18.782	2			FALEC
YPEL3	9.15	25.63	1.36468	0.432	12.128	2
KIAA0040	1.32	3.7	1.36125	1.044	0.759	2
GBX2	1.43	4.08	1.36107	10.671	14.513	2
TCF7	2.89	8.53	1.35935	10.166	13.432	2			WSPAR,C5orf66-AS1
TYMP	4.35	12.38	1.3567	2.885	3.931	2			C22orf34
DDIT3	18.56	53.16	1.35638	0.661	0	2
TLR2	1.81	5.1	1.35466	4.153	3.183	2		RP11-153M7
SNAI1	4.03	11.39	1.35422	0.975	11.717	2		SNAI1P1	TRERNA1,LINC01273,LINC01270*,LINC01271*
ZNF823	1.12	3.2	1.35306	26.512	2.337	1
TIAM1	2.33	6.56	1.35062	19.522	9.38	1			LINC00307,LINC00159,URB1-AS1
NATD1	3.31	9.28	1.34941	0.945	3.435	2			LINC01563*
NPTXR	2.61	7.32	1.34678	2.303	2.383	2
SYCP2	0.88	2.46	1.34362	30.381	17.949	1			C20orf197,MIR646HG
PLLP	5.95	16.62	1.33977	0.897	10.665	2		RP1-192P9
FHL3	6	16.59	1.33866	0.829	4.862	2			LINC01343
FBXO27	2.4	6.64	1.33741	39.042	16.921	1
PINK1	19.33	53.75	1.33365	0.82	1.428	2	PINK1-AS*		LINC01141
PATJ	0.5	1.39	1.33349	2.689	8.291	2
HES4	4.97	13.81	1.32164	0.679	2.957	2			MIR1302-2,FAM138A,FAM87B,LINC00115,FAM41C,LINC01342
USP43	0.76	2.11	1.32142	0.512	6.184	2
CCDC149	1.3	3.58	1.32079	1.067	3.453	2
HIST2H2BE	8.24	22.72	1.31969	0.69	0.604	2			LINC00869,FALEC
ABCA7	2.3	6.32	1.3152	2.908	13.944	2			MIR1302-11,FAM138F
DCUN1D3	2.22	6.1	1.31372	0.535	5.248	2		RP11-281O15
TMC6	6.94	19.03	1.31054	0.374	7.463	2		RP11-342M1
VANGL2	1.17	3.19	1.30983	0.921	11.804	2			LINC01133
LAT	1.99	5.55	1.30234	20.425	6.742	1
AP4M1	10.9	29.61	1.29972	0.716	0.588	2
HPSE	2.46	6.66	1.29436	1.039	5.167	2			LINC00575
PLEKHF1	4.92	13.31	1.29223	0.585	3.418	2			LINC00906,LINC01532
ZFAND4	0.95	2.74	1.28941	1.124	6.692	2
KRBA1	2.93	8.01	1.28352	9.445	6.874	2			GHET1,LINC00996
PALM2	0.35	0.96	1.28135	7.975	3.03	2
BCL6	6.42	16.83	1.27749	36.637	8.962	1
BCR	1.89	5.06	1.27529	1.576	9.507	2		BCRP3,BCRP1,BCRP7,BCRP4,BCRP6,BCRP5,BCRP8,BCRP2	PCAT14
ADGRB2	0.91	2.46	1.27385	0.667	8.12	2
C22orf23	2.02	5.38	1.27012	0.651	10.56	2
SERPINI1	3.9	10.39	1.26989	0.306	2.692	2			LINC01327
RBM47	1.53	3.98	1.2642	18.975	8.041	1
CACNB3	3.57	9.29	1.26242	1.708	10.749	2
CDC42EP2	1.91	5.06	1.26233	1.57	4.772	2			MIR194-2HG,NEAT1
RELB	8.08	21.37	1.2616	0.614	15.235	2
DOCK9	3.79	10.09	1.25994	0.851	5.173	2	DOCK9-AS1, DOCK9-AS2	CTD-2049O17	UBAC2-AS1,LINC01039
AP5B1	1.25	3.27	1.25182	12.209	11.561	2			MIR194-2HG,NEAT1
DNAAF3	3.6	9.37	1.25168	4.2	5.296	2
RASGRF1	4.33	11.49	1.25062	4.679	8.845	2			ANKRD34C-AS1
SPRED3	1.24	3.26	1.25018	2.125	18.891	2
PMAIP1	18.51	48.54	1.24958	0.531	0.644	2
MMP2	26.78	69.64	1.2466	1.013	8.452	2			CRNDE
BLOC1S3	3.17	8.3	1.24409	0.643	0.663	2
CSRNP1	10.59	27.51	1.23581	6.573	6.815	2
CCNO	4.44	10.32	1.23525	1.423	4.111	2			LINC01033
GEM	4.44	11.33	1.22877	0.697	0.596	2			MIR378D2,LINC01298
TLDC1	5.59	14.48	1.2283	2.592	12.814	2			LINC00311
ALDH1L1	2.51	6.5	1.22772	21.541	9.171	1	ALDH1L1-AS1, ALDH1L1-AS2
FOSL2	7.39	19.05	1.22425	0.667	5.815	2			LINC01460
PHLDB3	2.79	7.19	1.22302	10.888	8.498	2
NUAK2	2.54	6.52	1.21926	0.651	23.914	2		ACTBP13	LINC00628,BLACAT1
PXYLP1	3.57	9.37	1.21661	1.502	1.583	2
CXCL1	8.56	21.89	1.21314	0.24	1.709	2		CXCL1P1
CMPK2	2.81	7.19	1.21275	0.743	5.132	2			LINC01247,MIR7515HG,LINC00487
TCIRG1	4.47	11.53	1.21187	0.376	7.437	2			C11orf72
PPCDC	4.97	12.66	1.20813	0.662	4.255	2			MIR4313
DNMBP	2.88	7.31	1.20253	0.502	15.206	2	DNMBP-AS1		LINC01475,OLMALINC
LIMD2	3.17	8.06	1.20224	11.098	8.238	2			PRR29-AS1,SNHG25
ITGA7	15.6	39.6	1.20186	1.478	16.425	2
TSHZ1	8.93	4.28	-1.20183	0.656	5.218	3			LINC00909
POU3F2	12.36	5.89	-1.20878	11.004	0.499	3
DLEU1	5.41	2.95	-1.21083	0.475	21.415	3	DLEU1-AS1		DLEU1-AS1
CELF2	13.09	6.19	-1.21568	1.199	3.406	3	CELF2-AS2, CELF2-AS1		SFTA1P
LSM7	118	55.99	-1.21583	0.591	14.879	3
PHF2	5.61	2.66	-1.21955	0.763	7.06	3		PHF2P2	MIRLET7DHG
TBCD	42.85	20.24	-1.22351	9.03	13.326	3
RAB38	27.28	12.85	-1.22612	0.428	0.892	3
DHRS4	16.15	7.6	-1.22738	0.453	5.414	3	DHRS4-AS1	DHRS4L1
RNF144A	18.74	8.83	-1.22762	3.587	8.826	3	RNF144A-AS1		LINC01247,MIR7515HG,LINC00487,LINC00298,LINC00299
AFAP1L1	20.23	9.52	-1.22942	2.137	10.648	3			CARMN
BLMH	25.37	11.9	-1.23255	0.695	0.889	3
STK32A	7.16	2.92	-1.23554	0.689	7.216	3
MYO10	18.95	8.87	-1.23705	0.458	9.314	3
COQ5	17.65	8.22	-1.24285	0.407	10.539	3
LMNB2	60.66	28.22	-1.24529	0.348	9.496	3
LRRC45	20.87	9.71	-1.24555	0.766	19.412	3			BAIAP2-AS1,LINC00482
CTPS2	2.72	1.25	-1.25085	0.721	5.626	3
TFAP4	9.23	4.26	-1.25385	1.524	11.497	3			LINC00921,LINC01569,GLIS2-AS1
LDLRAD3	27.41	12.6	-1.25664	0.567	7.228	3
POLD2	145	66.63	-1.26314	0.839	0.628	3		POLD2P1	LINC00957*,SNHG15
CABLES1	25.19	11.83	-1.26593	2.092	5.553	3			GATA6-AS1
TMTC2	23.51	10.72	-1.27462	0.627	10.289	3
LRRK2	4.94	2.25	-1.27525	0.737	12.41	3
MMP17	29.1	13.25	-1.27636	1.521	6.376	3			LINC01257
FZD6	18.99	8.62	-1.2774	0.684	0.624	3
FPGT	3.19	1.43	-1.27844	0.766	0.565	3			LINC01360
LMNB1	58.58	26.05	-1.28386	1.731	7.44	3
RABGAP1L	6.77	3.93	-1.29072	0.559	17.414	3
BRD3	6.15	2.77	-1.29404	0.826	8.678	3
LARGE1	5.24	2.35	-1.30062	0.596	11.759	3
ATPAF1	28.79	12.7	-1.30534	1.935	0.523	3
TTC7B	7.3	3.24	-1.31167	1.541	8.142	3		RP5-1163L11	LINC00642
DPYSL3	26.3	11.91	-1.31207	0.705	1.604	3
FAM81A	3.18	1.41	-1.31381	0.393	1.954	3
AGPAT3	13.42	5.94	-1.31653	0.7	11.552	3			ERVH48-1,LINC00322,LINC00319,LINC00313,LINC01547
RGS20	15.62	7.47	-1.31682	13.623	2.108	3
SPIDR	9.45	4.17	-1.31812	19.391	15.454	3			LINC00293
FAM210B	66.58	29.35	-1.32295	0.529	3.837	3		FAM210CP	LINC01441,LINC01440
ITIH5	14.98	6	-1.32551	4.257	4.169	3			LINC00706,LINC00707*,GATA3-AS1,LINC00708
MAD1L1	29.23	15.46	-1.32954	5.298	15.066	3		AP000344	PSMG3-AS1,ELFN1-AS1
MBP	143.29	59.37	-1.33205	10.015	10.272	3			C18orf65,LINC00908,LINC00683,LINC01029
TMEM229B	24.18	10.48	-1.34677	5.374	6.257	3
TMOD2	1.96	0.85	-1.35082	1.852	0.825	3
CHL1	10.55	4.79	-1.37147	0.956	3.02	3	CHL1-AS2, CHL1-AS1		LINC01266
GAS1	5.13	2.17	-1.37922	0.675	0.681	3			GAS1RR,C9orf170
BAHCC1	4.23	1.79	-1.3808	24.964	14.926	3			BAIAP2-AS1,LINC00482
HMCN1	6.1	2.57	-1.38583	0.403	10	3			GS1-279B7.1,LINC01350,PACERR
PDXP	35.28	14.8	-1.3941	0.549	0.531	3
TIGD4	2.6	1.09	-1.39435	0.44	0.746	3			MIR4453
SGK3	10.02	4.13	-1.39547	0.535	4.199	3		PTPRVP	LINC00967,RRS1-AS1
PARD6G	9.47	3.96	-1.40128	4.197	10.284	3	PARD6G-AS1
PDZRN3	17.65	7.18	-1.42213	0.188	8.664	3	PDZRN3-AS1
TFDP1	37.98	15.64	-1.42804	11.467	10.571	3		RP11-621H8,BX842568,RP11-385M4	ATP11AUN,GAS6-AS2,LINC00452,LINC00565
DIAPH2	6.9	2.79	-1.42956	0.603	13.82	3	DIAPH2-AS1	RP3-364H10
CRYZL1	8.37	3.42	-1.42994	0.858	17.73	3			LINC00945,LINC01548,LINC00310
ABCB4	1.33	0.55	-1.44309	3.638	4.415	3		RP11-312A15	TP53TG1
FUT10	2.51	1.01	-1.44678	0.355	8.247	3		RP11-407P18
NPM3	36.71	14.83	-1.44737	0.716	0.8	3			LINC01514
GNG7	8.68	3.5	-1.44936	0.648	12.203	3
CHN2	2.29	0.93	-1.45542	30.469	7.529	1			LINC01176
ARL6IP4	84.94	33.71	-1.45608	8.041	1.38	3			CLIP1-AS1
CRACR2A	4.47	1.84	-1.45608	4.58	9.029	3
LRGUK	1.84	0.73	-1.46238	26.068	9.574	3
KCNN2	32.45	13.44	-1.46588	1.894	7.86	3
CAMK2G	13.39	5.32	-1.46653	0.628	8.274	3
CFD	5.92	2.35	-1.46696	13.708	5.018	3			MIR1302-11,FAM138F
ADCY1	16.54	7.61	-1.47973	0.921	11.167	3			SNHG15
NAT8L	7.24	2.84	-1.49149	4.501	10.942	3
TBC1D22A	6.42	2.46	-1.49577	1.003	13.989	3			MIRLET7BHG,GTSE1-AS1,LINC00898
TBXAS1	2.42	1.01	-1.50306	0.587	7.061	3
SOBP	1.72	0.66	-1.50636	1.207	23.555	3
DYNC1I1	2.96	1.15	-1.50657	1.882	2.397	3
SOX5	5.27	2.03	-1.51582	1.001	15.826	3		SOX5P1	LINC00477,C12orf77
GRIK2	10.52	3.97	-1.52843	22.435	22.611	3
ZNF512B	9.41	3.57	-1.53785	0.804	8.839	3			LINC00029,LINC01056,HAR1B,HAR1A,LINC00266-1
GFOD1	63.32	22.46	-1.53823	0.73	20.946	3	GFOD1-AS1		LINC01108
PEX5L	1.98	0.75	-1.54467	6.883	17.702	3	PEX5L-AS1, PEX5L-AS2
LZTS1	27.9	10.49	-1.55235	7.871	1.373	3	LZTS1-AS1		LZTS1-AS1
BNC2	1.42	0.53	-1.55685	23.058	13.915	3
XYLT1	3.18	1.18	-1.56612	18.677	6.773	3			MIR3180-2,MIR3180-3,MIR3179-3
ERBB3	132.01	50.97	-1.56826	0.669	0.506	3
ADCY2	0.67	0.25	-1.57075	12.11	14.089	3			LINC01018,MIR4458HG
IMMP2L	25.89	9.07	-1.57821	0.552	12.101	3
SLC1A4	125.76	46.19	-1.58722	0.797	0.635	3			LINC00309
SLC19A1	11.76	4.26	-1.58788	12.57	15.991	3			LINC01547,LINC00163,PICSAR,LINC00334,LINC00316
GPM6B	12.84	4.49	-1.59169	0.842	1.419	3		GPM6BP3,GPM6BP2,GPM6BP1	LINC01203
PPM1E	0.6	0.22	-1.59895	1.232	1.004	3			LINC01476,TBC1D3P1-DHX40P1
ST8SIA1	2.74	0.98	-1.62499	0.553	7.265	3
DOCK1	10.35	3.69	-1.62938	0.63	19.789	3		RP11-395G17	LINC00601,LINC01163
TOX3	1.17	0.41	-1.63852	11.388	5.125	3			LINC01571,LINC00919,CASC22,CASC16
TXNDC5	117.44	40.93	-1.66195	0.71	4.937	3			HULC
BRI3BP	14.89	5.17	-1.66494	25.627	8.668	3			LINC00939
ANKS1B	1.68	0.62	-1.67885	1.861	17.073	3
AGAP1	5.22	3.05	-1.77138	3.358	21.857	3		RP11-96C23,RP11-549A6,RP11-545A16	LINC01173
CTTNBP2	0.62	0.19	-1.81728	1.328	1.928	3
TRAPPC9	4.72	1.45	-1.8467	0.455	12.54	3
PTPRZ1	2.13	0.72	-1.86305	1.157	3.796	3
LIMCH1	6.51	1.94	-1.8709	13.32	8.066	3			LINC00682
LINGO2	1.59	0.48	-1.87772	0.526	6.294	3
INPP5A	8.35	2.5	-1.87989	0.864	15.846	3			LINC01164,C10orf91,LINC01166,LINC01167,LINC01168
ALK	0.44	0.13	-1.88232	0.98	6.653	3
PGBD5	0.82	0.24	-1.88232	1.047	7.933	3
ARHGEF10	8	2.37	-1.89418	0.58	16.842	3			KBTBD11-OT1
ZNF74	3	0.81	-2.00532	17.291	19.794	3			LINC00895,LINC00896
IRAK1BP1	1.02	0.27	-2.04752	9.573	0.472	3			LINC01621
STX16-NPEPL1	0.82	0.19	-2.14418	31.559	10.765	3			MIR296
NLGN1	10.13	2.5	-2.15813	0.552	21.626	3	NLGN1-AS1
ALX3	1.83	0.4	-2.29883	23.98	22.262	3			SCARNA2
FNDC10	4.55	1	-2.31307	6.749	7.577	3			FAM87B,LINC00115,FAM41C,LINC01342
IGSF11	6.04	1.21	-2.45303	0.583	0.755	3	IGSF11-AS1
PKNOX2	3.13	0.62	-2.46335	5.051	6.497	3	PKNOX2-AS1		PKNOX2-AS1
BRSK2	2.21	0.38	-2.55722	1.173	12.956	3			MIR210HG,FAM99A,LINC01150,LINC01219
MAP2K6	5.83	1.07	-2.58313	19.223	8.78	3			LINC01482,LINC01483,LINC01497,LINC01028
JMJD7-PLA2G4B	1.14	0.22	-2.58383	0.7	9.292	3
OCA2	2.31	0.42	-2.63585	2.826	13.916	3
FPGT-TNNI3K	1.52	0.19	-3.30943	0.766	4.174	3			LINC01360
FAM47E-STBD1	1.11	0.001	-7.99268	0.377	3.435	3
CHKB-CPT1B	0.85	0.001	-8.08253	0.892	12.502	3			C22orf34
		quantile
		0	q=0	0
		0.25	q=1	0.926
		0.5	q=2	3.398
		0.75	q=3	11.4
		1	q=4	49.213

## Sheet: hs294
Gene	control	treated	logFC	methylation on promoter	methylation on gene	group by k-means	antisense	pseudo gene	lincRNA (within 1MB)
FILIP1L	0.001	1.1	7.97425	44.508	48.187	1				antisense, pseudo genes and lincRNAs in bold labelled with * are DEGs in transcriptome study.
HIST1H3D	0.54	4.89	3.14564	40.708	0.493	1			HCG11,LINC00240
WDR66	0.45	3.05	2.71822	40.492	16.414	1			LINC01089,CLIP1-AS1
AURKC	0.1	2.41	4.47743	39.72	45.109	1			ZNF582-AS1,ZNF667-AS1,MIMT1
GPR75-ASB3	0.001	1.88	8.01847	38.206	23.596	1
ADAM8	1.18	11.48	3.19486	36.697	12.623	1			C10orf91,LINC01166,LINC01167,LINC01168
ADIRF	0.71	5.09	2.7068	35.479	15.995	1	ADIRF-AS1		LINC00863,LINC00864
SYCP3	0.1	5.98	5.63108	34.049	18.25	1
RBP1	0.18	10.46	6.11204	30.541	15.183	1			LINC01391,BPESC1,PISRT1			threshold
HYAL1	0.81	6.69	2.96015	29.461	17.465	1			BSN-AS2			logFC > 2.24
FAM83F	0.11	3.06	4.68683	28.751	22.471	1						methylation > 4.252
KLHDC7B	0.15	1.74	3.42044	28.34	24.526	1			C22orf34
SLC44A4	0.21	1.49	2.6724	28.324	14.395	1			HCG22,PSMB8-AS1
KCNJ12	0.15	0.94	2.56759	27.515	6.005	1		RP11-260A9	LINC01563,FAM27E5,FLJ36000
SAP25	1.25	11.96	3.14142	26.954	11.8	1		RP11-486O13	LINC01007			quantile of logFC
PLEKHG6	0.08	0.78	3.18183	25.486	17.724	1						0	1.21018
DNAJA4	0.04	1.09	4.68294	25.28	3.813	1			ANKRD34C-AS1			0.25	1.67749
IRF6	0.05	0.69	3.55823	25.072	20.507	1						0.5	2.24286
PIWIL2	0.09	0.85	3.05542	24.681	21.335	1						0.75	3.11333
TAF7L	1.17	6.13	2.30146	24.316	15.543	1						1	9.52505
UNC13D	1.91	14.46	2.82849	24.299	7.453	1
DENND2D	0.1	1.19	3.38659	23.663	19.954	1			LINC01160*
THY1	0.14	4.49	4.86552	23.515	21.315	1						quantile of methylation
MEST	0.05	3.17	5.88111	23.426	29.595	1		MESTP2,MESTP3,MESTP1,MESTP4	MIR29A			0	0
CLDN6	0.08	1.84	4.23771	23.369	15.039	1		RP11-29H23	SNHG19,MIR940,LINC00921			0.25	1.077
ESAM	0.001	1.29	7.36957	23.356	22.601	1		RP11-677M14	PKNOX2-AS1			0.5	4.252
ALPK3	0.05	0.85	3.95679	22.602	25.629	1						0.75	13.155
GLS2	0.25	1.96	2.81819	22.557	11.8	1						1	44.508
GREM1	0.24	3.51	3.75957	21.956	26.509	1
ETV7	0.16	2.08	3.76374	21.8	25.588	1			PANDAR
BHMT2	0.19	1.03	2.4855	21.734	25.783	1			SCAMP1-AS1
HENMT1	0.13	2.69	4.21276	21.686	16.093	1			SCARNA2
VWCE	0.16	0.83	2.28704	21.415	11.822	1			LINC00301,DKFZP434K028
CNKSR1	0.17	2.74	3.85004	21.239	13.35	1
CRIP1	1.03	9	2.98575	20.983	16.041	1			LINC00638,LINC00226,LINC00221
C6orf132	0.05	0.39	2.88634	20.686	14.602	1			LINC01276
MYO15B	0.18	0.9	2.26805	20.563	14.867	1
MAPK13	0.38	5.31	3.69831	19.915	11.773	1			PANDAR
LAT	0.31	2.53	3.1073	19.881	6.44	1
EVC2	0.08	0.46	2.55132	19.795	16.123	1			LINC01396
MYO5C	0.16	0.91	2.43297	19.045	13.88	1
ACRC	0.18	11.16	5.87014	18.989	13.969	1		RP11-75L1
MYRF	0.66	3.65	2.36521	18.58	9.886	1			DKFZP434K028
ABCA3	0.08	0.9	3.31092	18.192	6.073	1		ABCA17P	LINC00254,SNHG9,SNHG19,MIR940,LINC00921
GFI1	0.08	0.92	3.3185	18.065	12.974	1
TUBA3D	0.07	2.36	4.86279	18.031	22.829	1			LINC01120,LINC01087,C2orf27B
GABRQ	0.06	2.58	5.26586	18.019	44.809	1
LPAR5	0.08	1.11	3.66464	17.884	38.617	1
CABYR	0.8	3.8	2.32824	17.368	28.087	1		CABYRP1
DCAF4L1	0.21	2.01	3.15847	17.352	25	1			LINC00682
TNFRSF6B	2.17	33.8	3.84881	16.866	26.194	1			LINC00029,LINC01056,HAR1B,HAR1A,LINC00266-1
FBLN2	0.19	5.26	4.71962	16.326	17.788	1			LINC01267
NLRP10	0.17	1.42	2.94493	16.021	28.402	1
KIF1A	0.04	1.81	5.43458	15.889	5.474	1
BNC1	0.55	3.63	2.63514	15.761	20.159	1
C16orf54	0.08	1.19	3.66464	15.68	5.372	1
CRABP2	4.03	24.24	2.49192	15.642	2.208	3
BIK	0.36	6.51	4.02512	15.625	4.771	1			OGFRP1,LINC01315,RNU12
TMEM25	0.001	1.42	7.92863	15.512	19.101	1
APCDD1L	0.1	2.29	4.22748	15.411	18.535	1	APCDD1L-AS1		MIR296
PKP3	1.06	5.92	2.40495	14.953	11.249	1			LINC01001,MIR210HG
NEFM	0.8	7.24	3.11333	14.867	18.891	1		NEFMP1
KCNS1	0.15	1.06	2.75279	14.86	22.483	1			OSER1-AS1,LINC01620,LINC01260,STK4-AS1
EPS8L2	1.7	12.93	2.84004	14.712	14.257	1			LINC01001,MIR210HG,FAM99A
CTCFL	0.001	1.81	8.67248	14.561	11.59	1
POU2F3	0.08	1.02	3.55823	14.394	15.788	1
CRACR2B	0.37	2.36	2.57501	14.293	13.293	1			LINC01001,MIR210HG,FAM99A
NOTCH3	0.53	3.67	2.69693	14.031	9.022	1
MYO1A	0.03	1.41	5.26586	13.94	6.25	1
PEAR1	0.14	1.69	3.51459	13.926	13.245	1
EXOC3L4	0.13	1.27	3.15804	13.88	14.662	1			LINC00605,LINC00637
ANPEP	0.03	1.81	5.67988	13.714	19.29	1			MIR9-3HG,LINC00928
HIST1H2AE	0.86	5.96	2.65457	13.516	1.786	3			HCG11,LINC00240
B3GNT3	0.49	4.1	2.95331	13.5	6.967	3			BISPR
GJB2	0.001	1.7	8.10304	13.297	8.093	1			LINC00421,LINC00350,LINC01072
TSPAN1	1.45	8.17	2.39518	13.109	23.886	1			LINC01144
TOR4A	0.28	3.08	3.39292	12.924	12.59	1			DKFZP434A062,C9orf163,LINC01451,FAM157B
SUSD2	1.6	18.59	3.44544	12.589	7.761	3		KB-1183D5	PCAT14
CLIC3	1.88	14.92	2.8824	12.557	25.849	1			DKFZP434A062,C9orf163,LINC01451
TDRD12	0.001	2	7.78243	12.457	26.516	1			LINC01533
C15orf62	0.22	1.41	2.53966	12.194	13.956	1			SRP14-AS1
PTK6	0.09	1.55	3.94359	11.983	4.916	3			LINC00029,LINC01056,HAR1B,HAR1A,LINC00266-1
ZNF781	0.21	1.19	2.37221	11.934	1.301	3			LINC01534,LINC01535
NTSR1	0.53	2.96	2.37546	11.846	8.034	3			LINC00029,LINC01056,HAR1B,HAR1A
TRIM50	0.001	1.29	7.50006	11.73	10.312	1
ARHGAP4	0.37	3.52	3.13516	11.542	21.118	1			CH17-340M24.3,FAM223A,FAM223B
CNTN2	0.04	0.39	3.05542	11.278	4.64	3			LINC00628,BLACAT1
DRAXIN	0.25	1.75	2.65457	11.195	9.359	3		DRAXINP1
DAPK1	0.52	2.77	2.3461	10.508	7.768	3			GAS1RR,C9orf170
SPINT1	3.83	25.66	2.64551	10.488	15.682	3			SRP14-AS1
ARHGAP25	0.12	0.69	2.47385	10.459	13.485	3
FTCD	0.18	1.64	3.05542	9.44	13.072	3	FTCD-AS1		LINC00334,LINC00316
CSF1R	0.31	1.93	2.52977	9.217	17.783	3			CARMN
SCIN	0.001	1.9	8.67248	9.032	5.133	3
AIM1L	0.08	2.36	4.67591	8.976	8.122	3
DUOX1	0.07	0.9	3.82128	8.796	11.329	3			EIF3J-AS1
GMFG	0.64	5.19	3.00123	8.696	11.092	3
OSCAR	0.28	4.61	3.95679	8.687	7.791	3			MIR519A2,MIR371B
NTRK1	0.001	1.38	7.97425	8.537	8.678	3
TEX40	0.31	3.63	3.38227	8.524	0.925	3
SLC10A4	0.27	1.41	2.28704	8.483	13.242	3
ACTA1	0.23	3.3	3.72427	8.472	13.319	3
SOWAHB	0.08	0.78	3.18183	8.43	10.295	3
NR5A1	0.001	0.84	7.50006	8.153	11.076	3
ICAM4	0.51	6.68	3.59142	8.128	20.351	1			ILF3-AS1
ZNF606	0.42	2.32	2.37038	7.928	3.501	3
KRT79	0.05	3.84	5.9424	7.913	7.109	3			C12orf80,LINC00592,CISTR
GRB7	0.49	6.98	3.69622	7.825	6.181	3
MISP	0.5	7.73	3.85265	7.738	11.39	3			MIR1302-11,FAM138F
HES2	0.63	8.69	3.70651	7.706	0.677	3			LINC00337
ARHGEF16	0.38	2.02	2.30083	7.576	6.278	3			LINC01134,LINC01346
CDSN	0.69	9.52	3.68106	7.546	11.606	3			HCG17,LINC00243,HCG22
ANK1	0.7	4.73	2.62766	7.534	9.818	3
HPCAL4	0.1	0.83	3.02741	7.268	4.675	3
TMEM238	0.5	3.08	2.47385	7.257	6.876	3
ZNF185	1.15	8.15	2.90438	6.747	5.471	3
TNXB	0.25	2.86	3.09653	6.357	0	3		TNXA	HCG22,PSMB8-AS1
IGFBP4	7.45	54.65	2.7849	6.264	6.891	3
LY6D	0.001	14.02	9.52505	6.108	4.396	3
KISS1	3.08	65.31	4.30164	6.068	9.086	3			LINC01353,LINC01136,LINC00303,LINC00628
DUSP5	5.15	27.44	2.32448	5.925	0.746	3		DUSP5P2,DUSP5P1
SLC13A5	0.001	0.83	7.56113	5.479	3.251	3			C17orf100
ANKLE1	0.76	4.7	2.51467	5.456	9.299	3			BISPR
INA	0.38	5.73	3.8196	5.355	11.922	3
DMKN	2.25	14.15	2.53455	5.307	1.533	3			SCGB1B2P,LINC00904,ZNF30-AS1,LINC01531,LINC00665
BMP8A	0.08	0.65	2.89862	5.273	8.073	3
SMOC1	1.14	10.99	3.18011	5.146	7.725	3			LINC01269
NPTX2	0.001	1.2	7.83283	5.137	6.856	3
CACNA1G	0.03	0.57	4.17724	5.033	4.883	3	CACNA1G-AS1
FLNC	2.27	25.46	3.40323	5.016	8.669	3		RP11-309L24	SND1-IT1
LGR6	0.07	0.78	3.38227	5.003	8.813	3			LINC01353,LINC01136
PRRT4	0.05	1.89	5.20047	4.959	18.582	3			SND1-IT1
GPR132	0.12	0.82	2.60039	4.353	17.651	3			LINC00638
HPD	0.08	3.22	5.09645	4.311	4.722	3			LINC01089,CLIP1-AS1
ZNF239	0.66	3.56	2.31692	4.252	9.143	3			LINC01518,LINC01264,LINC00619,LINC00840,LINC00841
discarded by criteria
IHH	0.11	1.38	3.50192	4.188	11.815	3
CCK	0.61	3.6	2.89862	4.177	0	3
KCNK15	1.14	6.12	2.32847	4.099	16.276	3	KCNK15-AS1		OSER1-AS1,LINC01620,LINC01260,STK4-AS1
SPTBN4	0.05	1.88	4.27392	4.055	8.505	3			PCAT19,LINC01480
FAM131B	0.28	1.97	2.6922	4.03	3.492	3			TRBV11-2
SDK2	0.04	0.36	3.02741	3.965	5.197	3			LINC00511,LINC00469
CORO6	1.87	11.04	2.46875	3.926	21.922	3			MIR4732
EXOC3L1	0.09	1.73	4.10348	3.823	1.984	3			LINC00920
IGSF9	0.06	1.39	4.49825	3.767	11.864	3			LINC01133
MAOB	0.17	1.57	3.06791	3.626	7.925	3
ESPN	0.32	3.17	3.22806	3.611	7.422	3		ESPNP	LINC00337
SLC52A1	0.37	3.94	3.29168	3.586	7.637	3
ZNF382	0.12	0.92	2.82527	3.466	5.042	3			LINC00665,LINC01534,LINC01535
MEGF6	0.01	0.63	5.16662	3.418	6.641	3			LINC01134,LINC01346
GPR83	0.09	0.63	2.4855	3.41	1.38	3
MFSD4A	0.08	0.48	2.47385	3.371	2.619	3			BLACAT1
EEF1A2	8.41	45.13	2.33359	3.368	5.834	3			LINC00029,LINC01056,HAR1B,HAR1A,LINC00266-1
CALHM3	0.47	5.29	3.39174	3.362	20.352	3
ATF3	8.29	55.31	2.62923	3.315	0.424	3			FLVCR1-AS1
GJB3	1.08	7.55	2.80972	3.292	14.536	3
LRRC4B	0.08	0.73	3.10831	3.22	6.947	3
LSP1	0.28	1.38	2.29394	3.119	6.431	3		LSP1P3,AC027612	FAM99A,LINC01150,LINC01219
SHANK1	0.02	0.42	4.42113	2.75	4.397	3			SPACA6P-AS
RET	0.13	0.85	2.6724	2.694	3.191	3			LINC00839,LINC01518,LINC01264,LINC00619,LINC00840,LINC00841
IL11	4.8	65.31	3.6738	2.67	4.849	3
RHOF	5.16	34.23	2.63838	2.545	16.217	3			LINC01089,CLIP1-AS1
B3GALT4	0.8	4.26	2.31692	2.538	15.099	3			PSMB8-AS1,LINC00336,LINC01016
CYP24A1	0.58	3.16	2.31631	2.333	16.493	3
RASL11B	0.23	4.87	4.28738	2.162	9.995	3			USP46-AS1,LINC01618
PPL	1.04	5.4	2.28491	2.086	14.829	3			LINC01569,GLIS2-AS1
SP6	0.09	1.57	4.02512	2.081	5.609	3
RIMS4	0.04	0.97	4.34666	2.021	3.994	3			OSER1-AS1,LINC01620,LINC01260,STK4-AS1
MAPK15	0.12	1.15	3.10831	1.928	13.91	3
LRRC75B	0.28	1.79	2.55132	1.906	10.127	3
CAMSAP3	0.08	0.85	3.25385	1.845	6.723	3
VSTM2L	0.11	1.82	3.85646	1.809	12.599	3			LINC00489
FBXO2	4.2	32.35	2.85279	1.782	10.729	3
CKM	0.001	2.08	7.88152	1.771	11.902	3
SYN3	0.33	1.71	2.27448	1.676	7.371	3
LSR	1.95	10	2.3549	1.631	3.495	3			SCGB1B2P,LINC00904,ZNF30-AS1,LINC01531
SH2D2A	0.55	19.37	4.98657	1.505	7.427	3
CDC42BPG	0.63	6.28	3.23186	1.498	9.836	3			MIR194-2HG,NEAT1
HAP1	0.23	1.93	2.98326	1.497	5.233	3			LINC00974
RUNDC3A	0.85	4.66	2.45853	1.467	4.146	3	RUNDC3A-AS1		LINC00910,FAM215A,LINC01180
RASD1	0.37	7.67	4.24263	1.33	23.125	3			SMCR2
DOK7	0.2	2.24	3.42044	1.313	6.553	3
GOLT1A	1.19	8.38	2.70408	1.304	11.292	3			LINC01353,LINC01136,LINC00303,LINC00628
KIF26A	0.07	0.4	2.4855	1.278	2.852	3			LINC00605,LINC00637,LINC00638
PPP1R14A	0.75	4.62	2.49255	1.25	13.702	3			LINC01535
PGF	5.13	30.11	2.46479	1.231	6.839	3			LINC01220
PDE2A	0.08	2.06	4.5629	1.168	2.897	3			LINC01537
UNC5B	0.21	1.88	3.08193	1.168	5.562	3	UNC5B-AS1
UNC13A	0.44	2.48	2.41542	1.077	7.832	3			BISPR
PARD6B	0.19	0.98	2.24095	1.059	1.097	3		RP1-315G1	TRERNA1,LINC01273,LINC01270,LINC01271
ARC	0.11	11.59	6.52795	1.048	2.008	3
AQP3	2.58	22.22	3.01424	0.964	1.503	3			CYP4F26P
SLC1A6	0.06	1.22	4.10104	0.91	6.619	3
ACHE	0.11	1.71	3.54649	0.909	4.813	3			LINC01007
HES7	0.27	1.83	2.65457	0.906	1.24	3			LINC00324*
SCN4B	0.23	1.24	2.39445	0.895	4.819	3
PLCH2	0.24	6.02	4.42486	0.894	9.338	3
SMPD3	0.23	1.2	2.27157	0.857	11.866	3
RTN1	0.13	1.14	2.69479	0.855	6.588	3			LINC01500,SALRNA1
KCTD12	0.21	1.63	2.84654	0.812	3.403	3			EDNRB-AS1
FOXA3	0.17	1.51	3.05542	0.796	5.834	3
SCN3B	0.02	0.45	4.30147	0.767	1.326	3
RAPGEF3	0.21	1.35	2.56799	0.754	9.862	3
SLC18A3	0.14	1.31	3.10764	0.741	3.154	3
ARVCF	3.34	20.01	2.49423	0.658	9.662	3			DGCR9,LINC00895,LINC00896
VGF	4.93	34.65	2.72232	0.647	1.835	3			LINC01007
PLAC8	0.56	4.34	2.83537	0.634	4.563	3			LINC00575
ADAMTSL4	2.34	11.86	2.24057	0.611	8.615	3	ADAMTSL4-AS1		LINC00869,FALEC
GRAMD1C	0.06	0.75	3.50192	0.604	15.172	3			ZBTB20-AS3
PLXDC1	0.11	1.25	3.45416	0.601	8.035	3		CTD-2206N4
SH3BGR	1.82	8.72	2.46646	0.531	8.303	3			LINC00114
DDIT3	16.91	96.72	2.37506	0.484	2.679	3
PLCXD2	0.44	4.16	3.16478	0.464	13.913	3	PLCXD2-AS1
CYSRT1	0.96	14.46	3.81079	0.425	5.153	3			DKFZP434A062,C9orf163,LINC01451,FAM157B
POU2F2	0.92	6.54	2.55962	0.363	7.274	3			PCAT19,LINC01480
CASZ1	0.22	0.84	2.24286	0.363	7.108	3
RASA4B	0.37	3.85	3.31871	0.36	3.778	3		RASA4CP	LINC01007
MFNG	0.16	1.08	2.62484	0.341	14.03	3
C15orf48	3.39	26.47	2.85624	0.309	0.449	3			EIF3J-AS1
ALOXE3	0.17	1.19	2.6724	0.282	6.147	3			LINC00324*
PTPN6	0.15	3.3	4.31892	0	6.62	3
IQCD	0.41	2.52	2.49255	0	8.836	3			LINC01234
MYCL	0.24	1.12	2.23851	0.969	6.494	3		MYCLP2,MYCLP1
RBM24	1.32	6.62	2.23341	17.833	7.251	1
ELOVL7	0.49	2.43	2.23301	1.081	2.801	3			PART1
KCNH2	0.13	0.61	2.22399	1.605	5.828	3			LINC00996
BEX4	2.86	14.2	2.21739	0.812	12.665	3			LINC00630
LAMP3	0.47	2.31	2.20658	14.68	14.142	1
TLR2	0.39	1.92	2.19787	11.432	5.224	3		RP11-153M7
EIF4EBP3	1.16	5.69	2.19685	0.355	1.057	3
DISP2	1.03	5.03	2.19257	1.704	2.806	3			SRP14-AS1
ZNF860	0.31	1.52	2.17746	14.563	26.142	1
INHA	0.4	1.94	2.17215	0.685	10.184	3
WNT10A	1.42	6.73	2.15414	15.191	10.669	1
PSTPIP2	0.78	3.65	2.1522	27.543	12.827	1
DUSP1	6.34	30	2.15032	0.876	0.599	3			LINC01484
SEMA3F	0.6	2.82	2.14065	2.39	5.269	3	SEMA3F-AS1		BSN-AS2
OLFM2	0.88	4.18	2.13726	1.871	5.446	3			ILF3-AS1
SLC5A5	0.18	0.88	2.13617	14.1	10.654	1			BISPR
MAST4	0.43	1.97	2.13601	0.844	5.456	3	MAST4-AS1
DBNDD2	5.67	26.13	2.13546	3.176	1.77	3			LINC01620,LINC01260,STK4-AS1
SERPINI1	1.33	6.18	2.13115	1.3	1.01	3			LINC01327
HIC1	0.62	2.79	2.12627	20.323	34.04	1			MIR22HG
MST1R	0.91	4.07	2.11108	3.923	7.263	3			BSN-AS2
IZUMO4	0.79	3.74	2.10972	1.795	5.252	3
ANKRD24	0.25	1.15	2.10896	0.817	14.954	3			MIR7-3HG
COL9A2	1.18	5.38	2.09101	26.198	15.017	1
CXCL2	0.74	3.41	2.08946	0.24	0.647	3
GRHL3	0.62	2.83	2.08654	1.373	12.841	3
PRSS22	1.23	5.6	2.08654	2.624	7.897	3			LINC00254,SNHG9,SNHG19,MIR940,LINC00921
RGMA	0.22	0.96	2.08394	5.794	6.017	3			C15orf32,LINC00930,LINC01580,LINC01581
SLC27A2	0.55	2.32	2.07939	0.215	3.099	3
RAP1GAP	1.18	5.22	2.06997	7.834	13.336	3			LINC00339
PLK3	7.29	32.23	2.05451	0.657	3.496	3			LINC01144
AEBP1	1.81	7.98	2.04813	21.657	17.036	1			LINC00957,SNHG15
CPAMD8	0.09	0.41	2.04731	4.016	4.424	3		AC060834	BISPR
SYP	1.24	5.45	2.04684	1.118	0.797	3	SYP-AS1		USP27X-AS1
PSCA	2.7	12.58	2.04305	0.668	8.111	3
TMEM59L	0.99	4.38	2.0429	1.659	2.77	3
EGR2	0.89	3.76	2.03631	0.637	11.035	3
ACP7	0.23	1	2.02975	11.004	20.461	1
TP53I3	21.41	88.63	2.02696	0.627	2.244	3
ACER2	0.94	4.06	2.01824	11.48	12.546	3		AC017081
DNAAF3	0.75	3.2	1.99791	9.732	5.247	3
SYN1	0.95	4.03	1.99671	0.868	15.648	3			LINC01545,LINC01560
SPAG4	1.72	7.35	1.99444	16.667	2.019	3			NORAD
TP53INP1	1.84	7.8	1.99134	0.643	2.743	3			LINC01298,C8orf37-AS1
CILP2	0.48	2.02	1.98789	41.196	19.158	1
GPR153	1.98	8.32	1.98308	8.036	7.504	3			LINC00337
FUT1	0.37	1.53	1.97756	12.992	16.048	1
TMC8	0.15	0.64	1.97345	0.818	20.039	3
RYR1	0.04	0.18	1.97345	1.511	10.049	3
PLIN4	1.22	5.07	1.97005	12.824	10.998	3			MIR7-3HG
TMEM130	0.3	1.23	1.96439	4.589	4.235	3
PARD6A	1.17	4.87	1.95375	1.069	6.253	3
ZNF620	0.62	2.46	1.95253	7.685	3.634	3		ZNF123P
ACE	0.6	2.47	1.94477	22.23	8.155	1			PRR29-AS1,SNHG25
YPEL3	3.99	15.27	1.94285	0.524	12.02	3
PTPRU	2.17	8.85	1.93839	2.281	5.112	3		RP11-810H18	RNU11
FAM169A	0.98	3.98	1.93385	13.482	2.553	3			LINC01335,LINC01333,LINC01331,LINC01336
EPB41L4B	0.5	2.02	1.9291	2.847	6.516	3
FAM83H-AS1	0.43	1.83	1.92454	1.473	7.774	3
CXCL16	1.53	7.77	1.92094	4.985	2.858	3
ERN1	1.55	6.17	1.90143	0.625	1.188	3			PRR29-AS1,SNHG25
PAK6	0.37	1.56	1.90111	32.315	13.633	1			C15orf54,SRP14-AS1
WNT7A	1.5	5.99	1.89899	8.297	3.84	3			LINC01267
IGDCC4	0.27	1.07	1.88249	9.576	3.045	3
ITGB4	5.45	21.4	1.8813	5.794	13.251	3
ATP2A3	1.05	4.11	1.87623	1.934	9.077	3
RYR2	0.13	0.53	1.87476	6.022	7.837	3			LINC01139
FAM131C	0.52	2.06	1.87456	1.197	6.384	3		RP11-5P18	C1orf195
HES4	1.93	7.34	1.85908	0.886	3.312	3			MIR1302-2,FAM138A,FAM87B,LINC00115,FAM41C,LINC01342
HOXD1	0.91	3.51	1.85908	1.603	16.456	3			HAGLROS,LINC01116,LINC01117
MXRA8	1.24	5.34	1.85529	15.885	10.053	1			FAM87B,LINC00115,FAM41C,LINC01342
BTG2	6.62	25.44	1.85252	0.654	1.075	3			LINC01353,LINC01136,LINC00303
N4BP3	0.17	0.64	1.83979	2.887	4.939	3
SDR42E1	1	3.79	1.82655	13.365	9.648	3		SDR42E1P5
MDM2	20.25	76.17	1.8156	0.397	17.749	3		RP11-702H23,RP11-611O2	LINC01479
ZNF432	3.88	14.53	1.81374	0.991	8.333	3			SPACA6P-AS
HIST3H2A	4.46	16.83	1.8038	1.191	0.544	3			IBA57-AS1
LBHD1	1.35	5.02	1.78648	0.978	0.915	3		RP1-101K10	DKFZP434K028
SLC35G2	2.42	9.12	1.78326	8.984	15.596	3			LINC01210
CDH1	0.3	1.1	1.78087	6.361	10.586	3
DYSF	0.95	3.42	1.77661	25.793	8.979	1			LINC01143
FDXR	27.24	98.8	1.77316	0.423	7.675	3
PITPNM3	0.18	0.68	1.76726	3.4	5.789	3			C17orf100
ZNF582	1.12	4.03	1.74722	0.954	1.608	3	ZNF582-AS1*		ZNF582-AS1,ZNF667-AS1,MIMT1
PTPRN	7.16	25.12	1.74662	1.304	3.353	3		AC053503
CPE	7.47	26.55	1.74039	0.696	4.346	3			LINC01179
RASGRF1	0.52	2.04	1.73891	9.763	7.291	3			ANKRD34C-AS1
BBC3	4.62	16.22	1.73256	0.246	0.655	3
PDE4C	1.25	4.36	1.73061	9.514	6.562	3		AC063976	BISPR
LAMA3	1.85	7.38	1.72857	0.364	10.366	3
LACC1	2.61	9.29	1.72777	2.06	3.612	3			LINC00400,LINC00284,LINC00390,TUSC8,LINC00330
GCH1	1.71	6.64	1.72712	1.042	4.713	3			LINC00520
NPB	2.08	7.36	1.7137	9.207	9.347	3			BAIAP2-AS1,LINC00482
TTC39A	0.45	2.19	1.7137	14.179	12.934	1	TTC39A-AS1
LYNX1	0.92	3.35	1.70753	7.064	3.448	3
GFPT2	6.26	21.67	1.70212	3.967	7.036	3			LINC00847
KIF17	0.33	1.16	1.69876	2.148	10.839	3			LINC01141
CDH15	0.47	1.62	1.69876	4.207	6.68	3			LINC00304,FAM157C
ZNF600	1.3	4.56	1.69778	1.733	2.998	3		CTD-2331H12	MIR519A2
NEURL1	0.87	3.01	1.69075	10.883	19.131	1	NEURL1-AS1
DMTN	1.44	4.96	1.69075	11.763	6.091	3
HSPB6	2	6.89	1.69062	2.875	13.21	3			LINC00904,ZNF30-AS1,LINC01531,LINC00665,LINC01534
IGF2	0.71	2.43	1.68884	7.098	2.848	3	IGF2-AS		FAM99A,LINC01150,LINC01219
SAT1	21.31	71.53	1.67837	0.537	1.072	3			PTCHD1-AS
STYK1	1.37	4.66	1.67777	1.053	0.644	3			LINC01252
CDIP1	5.79	19.69	1.67749	2.166	19.372	3			LINC01569,GLIS2-AS1
PIP5KL1	1.03	3.58	1.67491	14.622	11.132	1			MIR3911,PTGES2-AS1,MIR219A2
BMP2	6.02	20.37	1.67086	0.798	11.779	3			CASC20,LINC01428
IRF7	5.48	18.45	1.65256	12.879	17.616	1			LINC01001,MIR210HG
FBXO32	4.61	15.41	1.65032	0.565	2.797	3			LINC01151,RNF139-AS1
ASS1	1.61	5.43	1.64065	4.601	5.915	3		ASS1P6,ASS1P9,ASS1P10,RP11-382M14,RP11-336N8,ASS1P11,RP11-655B23,ASS1P5,RP11-267D19,ASS1P7,ASS1P4,ASS1P12,ASS1P1,ASS1P2
EGFLAM	1.02	4.35	1.63301	10.632	7.756	3	EGFLAM-AS4, EGFLAM-AS3, EGFLAM-AS2, EGFLAM-AS1		OSMR-AS1
NDRG4	1.62	5.29	1.62711	5.035	9.413	3
TTC9	0.25	0.84	1.62684	0.641	1.779	3			LINC01269
PADI2	0.31	1.01	1.62684	5.53	3.477	3
MX1	3.02	10.19	1.61939	1.119	17.019	3			LINC00111,LINC00479,ZNF295-AS1
LAD1	1.25	4.08	1.61909	4.396	4.15	3
NATD1	2.08	6.79	1.61806	0.719	3.558	3			LINC01563
ARPC4-TTLL3	0.52	1.73	1.61288	0.48	8.894	3			LINC00606
BSN	0.13	0.43	1.61288	0.498	12.964	3	BSN-AS2, BSN-AS1		BSN-AS2
PALM2	0.35	1.13	1.61043	0.648	6.71	3
ZNF256	1.51	4.93	1.61043	9.639	3.238	3
ALDH5A1	0.33	1.05	1.6065	5.926	4.672	3		FER1L4
RASA4	0.96	3.07	1.60626	0.55	1.118	3		RASA4DP,RASA4CP,AC004985
ZNF79	4.55	14.35	1.60574	0.542	5.62	3			MIR3911,PTGES2-AS1,MIR219A2
C15orf38-AP3S2	0.36	1.2	1.60445	1.468	4.558	3			MIR9-3HG,LINC00928
SCNN1A	0.77	2.47	1.59744	9.447	13.456	3
EGR1	5.37	17.25	1.59496	0.588	13.299	3
CDC42EP2	3.25	10.43	1.59082	1.461	4.753	3			MIR194-2HG,NEAT1
PRDM8	0.64	2.17	1.5828	0	11.896	3			LINC00989,PCAT4
ACSL6	0.27	0.86	1.57286	5.357	3.858	3		MEIKIN
CGN	0.6	1.91	1.56772	4.344	8.828	3			FALEC
TMC6	3.28	10.23	1.56496	0.818	7.966	3		RP11-342M1
TCP11L2	1.49	4.86	1.56469	0.863	22.941	3			CASC18
MUC1	7.97	24.68	1.56141	1.128	38.095	3
PDGFB	3.18	9.52	1.56129	20.161	22.538	1
PHLDA2	17.75	55.93	1.56025	3.496	1.361	3			LINC01219
HKDC1	1.2	3.74	1.55399	14.855	14.351	1
SLC17A7	1.01	3.15	1.55216	0.572	3.512	3
PLA2G4C	1.37	4.28	1.54822	9.368	5.312	3	PLA2G4C-AS1
HBEGF	10.08	31.24	1.54302	1.402	2.515	3
ZSCAN18	0.77	2.32	1.54132	0.962	8.76	3
KCNK6	1.17	3.62	1.53422	0.708	6.317	3
HES6	10.76	33.21	1.53421	5.127	3.717	3			LINC01107
CSRNP1	6.5	20.02	1.53351	8.065	7.044	3
RGS9	1.37	4.22	1.53298	2.459	15.824	3			SNHG25
OBSCN	0.17	0.44	1.51779	4.488	9.986	3			IBA57-AS1
ZNF57	0.95	2.9	1.51454	5.054	11.415	3
ISLR2	0.42	1.27	1.51412	4.778	14.721	3			C15orf59-AS1
MAP7	1.37	4.24	1.50195	10.846	9.78	3			LINC00271,NHEG1
TFEB	1.34	4.09	1.49992	1.397	7.332	3			LINC01276
GABRB3	0.39	1.18	1.49135	6.177	5.288	3			LINC00929
IQCG	1.94	5.87	1.49115	0.875	9.286	3
RAB11FIP4	0.82	2.51	1.48912	10.217	7.273	3			MIR365B
TNFAIP3	4.19	12.4	1.4823	0.685	9.52	3			NHEG1
SLC27A3	1.11	3.29	1.47592	13.533	6.281	3
ADRB2	2.57	7.57	1.46678	0.522	12.5	3			CARMN
PTK2B	0.91	2.78	1.4637	0.478	13.549	3
MSLN	2.49	7.24	1.45753	3.75	4.516	3			WASIR2,LINC00235
MAFF	10.15	29.64	1.45653	0.419	4.285	3
SESN2	7.5	21.78	1.45071	0.657	1.718	3			RNU11
ZNF350	3.71	10.79	1.45037	34.741	17.113	1	ZNF350-AS1		SPACA6P-AS
CYP4F2	1.02	2.97	1.44908	3.476	0	3
ZFP42	0.97	2.81	1.44908	25.702	2.966	1			LINC01060
ZNF773	2.71	8.1	1.43675	1.22	2.142	3			MIMT1
TRIM39	3.61	10.35	1.43629	0.767	0.924	3			HCG9,HCG17,LINC00243,HCG22
ZFHX2	0.29	0.83	1.43418	2.143	9.886	3
PLCG2	0.29	0.84	1.43029	0	3.994	3
ALS2CL	4.03	10.81	1.42469	13.155	6.059	3
GALNT6	1.74	4.97	1.42162	16.554	8.749	1			C12orf80,LINC00592
AQP11	1.1	3.14	1.42138	14.563	2.065	3
CBLN1	1.66	4.68	1.40719	1.102	6.936	3
KLF5	6.77	19.07	1.40602	0.43	0.691	3			LINC00392
ARHGEF37	0.77	2.18	1.40021	1.175	12.039	3			CARMN
KDM7A	1.21	3.39	1.39595	1.054	5.111	3
AIFM3	1.14	3.2	1.3912	6.935	11.151	3			LINC00896
SEMA7A	16.94	47.24	1.39043	1.005	5.424	3			C15orf59-AS1
TMEM184A	2.23	6.17	1.38139	14.614	14.793	1			PSMG3-AS1,ELFN1-AS1
ZNF816	1.87	5.22	1.38129	0.573	1.969	3		RP11-618P13,ZNF137P,ZNF969P,ZNF321P	MIR519A2,MIR371B
C10orf35	3.48	9.7	1.38047	0.605	7.871	3
EFEMP2	2.39	6.7	1.37788	0.654	9.367	3			MIR194-2HG,NEAT1
NEBL	0.69	1.88	1.37278	19.777	4.376	1	NEBL-AS1
ZNF667	1.04	2.83	1.37203	3.578	2.15	3	ZNF667-AS1		ZNF582-AS1,ZNF667-AS1,MIMT1
FBXO27	1.8	4.95	1.37203	17.66	7.256	1
FAS	9.17	25.08	1.35882	1.638	0.919	3	FAS-AS1		LINC00865,LINC01375
ZNF528	1.12	3	1.33963	1.208	1.346	3	ZNF528-AS1		SPACA6P-AS
RASSF5	3.55	9.49	1.3361	26.175	4.481	1
FABP5	6.61	17.87	1.33587	24.531	19.299	1		FABP5P3,FABP5P2,FABP5P7,FABP5P11,FABP5P1,FABP5P10,FABP5P13,CTD-2262B20,RP11-382A20,FABP5P12,FABP5P4
NOS1AP	0.96	2.57	1.33467	0.529	1.911	3
CORO2A	1.31	3.48	1.33015	1.066	3.331	3
FKBP1B	4	10.72	1.32147	0.407	1.36	3
ZNF569	2.1	5.57	1.3192	19.758	13.137	1			LINC01534,LINC01535
RAB3B	2.13	5.62	1.3135	0.863	3.27	3		RP11-331G2
CDCP1	2.73	7.19	1.30889	22.841	31.552	1
RRM2B	14.09	36.97	1.30611	0.593	9.796	3
ZNF420	2.16	5.69	1.30533	0.451	0.936	3			LINC00665,LINC01534,LINC01535
A4GALT	2.72	7.12	1.29525	0.497	9.732	3			OGFRP1,LINC01315,RNU12
SLFN13	0.57	1.49	1.29468	30.434	2.186	1			C17orf102
CHST2	2.24	5.84	1.29094	1.917	3.644	3
SYNGR3	2.76	7.17	1.28421	1.471	13.661	3			LINC00254,SNHG9,SNHG19,MIR940
KITLG	1.09	2.83	1.27753	7.185	0.872	3
SH3D21	2.33	6.02	1.27368	1.641	15.522	3
NXT2	3.86	9.56	1.26349	1.653	0.557	3
SUSD1	1.72	4.38	1.26217	8.872	3.446	3			FAM225B*,FAM225A
ANKEF1	1.65	4.2	1.26148	1.264	3.091	3
FMNL1	2.24	5.68	1.25695	8.933	7.936	3			LINC01180
TBC1D2	6.71	17	1.25486	0.974	13.633	3
KCTD11	7.49	18.96	1.25075	1.999	2.379	3			C17orf100,LINC00324*
CORO2B	1.4	3.39	1.24913	0.809	7.62	3			IQCH-AS1,EWSAT1,DRAIC,PCAT29
ZNF10	1.21	3.04	1.24404	2.134	22.222	3
DSP	10.23	25.38	1.23846	0.922	6.55	3
STAG3	2.91	7.17	1.22665	0.567	12.553	3		CTA-313A17,STAG3L4,RP11-163E9
SLC8B1	7.46	18.54	1.22563	0.765	7.327	3			LINC01234
ZC3H10	3.36	8.28	1.21232	0.206	0.622	3
GCHFR	9.48	23.51	1.21018	0.739	6.196	3			SRP14-AS1
IL1RAP	12.75	6.33	-1.20014	0.535	18.006	2
ZNF618	2.1	0.97	-1.20154	1.211	11.726	2			FAM225B*,FAM225A
UAP1L1	8.61	3.96	-1.20692	6.797	8.447	2			DKFZP434A062,C9orf163,LINC01451
FBXL7	6.53	3.11	-1.20892	0.9	20.643	2
STMN1	118.29	54.05	-1.21078	1.419	1.328	2		STMN1P2
SPATC1L	25.5	11.81	-1.21239	0.767	19.69	2			LINC00334,LINC00316
ZBTB18	8	3.61	-1.21309	0.818	1.582	2			LINC01347
CUX1	25.53	15.86	-1.21499	0.907	14.45	2			LINC01007
VASH1	6.23	2.85	-1.21501	1.004	9.063	2			LINC01629
GMDS	15.71	7.46	-1.21743	1.562	14.927	2	GMDS-AS1		FOXCUT,GMDS-AS1,LINC01600,SERPINB9P1,LINC01011
SPAG5	48.32	22.01	-1.22203	0.728	10.687	2	SPAG5-AS1		MIR4732
COL5A1	39.5	17.96	-1.22358	0.869	12.042	2	COL5A1-AS1		C9orf62,LINC01502
NCAPD3	12.89	5.82	-1.2349	0.847	6.011	2
NFIC	22.44	10.09	-1.2384	2.033	14.252	2
STK32B	11.16	5.03	-1.23847	5.208	15.058	2			LINC01396
CERK	18.46	8.29	-1.24161	0.977	13.938	2			MIRLET7BHG,GTSE1-AS1,LINC00898
PRKCA	15.75	7.05	-1.24699	1.437	11.26	2	PRKCA-AS1
NOD1	2.63	1.18	-1.24831	0.503	5.239	2			LINC01176
ZNF469	1.78	0.8	-1.24944	13.809	16.919	2			LINC00304
EHBP1	25.92	11.36	-1.25257	1.032	19.665	2
TUBGCP3	18.82	8.82	-1.25412	1.812	9.832	2			LINC00354,LINC01070,LINC01043,LINC01044,ATP11AUN
MCM5	49.77	22.17	-1.25505	0.474	16.041	2			LINC01399
ARPIN	2.94	1.3	-1.26117	1.468	4.426	2			MIR9-3HG,LINC00928
PHF2	6.21	2.73	-1.26932	0.42	7.218	2		PHF2P2	MIRLET7DHG
IFT81	16.6	7.35	-1.27158	0.753	12.569	2			LINC01486,LINC01405
KIF4A	27.35	12.01	-1.27422	0.552	13.349	2		KIF4CP
GNB1L	24.75	10.84	-1.28104	0.739	9.796	2			DGCR9,LINC00895,LINC00896
CCNF	11.15	4.87	-1.28327	3.424	13.422	2			LINC00254,SNHG9,SNHG19,MIR940,LINC00921
NID1	84.16	36.71	-1.28379	12.981	16.194	2			LINC01348
SVIL	41.62	17.94	-1.2858	0.895	6.123	2	SVIL-AS1	SVILP1	LINC00837,C10orf126
KIFC1	36.72	16.01	-1.28634	0.947	9.318	2			PSMB8-AS1,LINC00336,LINC01016
DIAPH3	12	5.47	-1.29071	0.654	2.893	2	DIAPH3-AS1, DIAPH3-AS2		LINC00434,LINC00378
NCAM1	13.11	5.7	-1.2919	0	6.244	2	NCAM1-AS1
MELK	20.3	8.95	-1.29214	1.153	14.825	2			RMRP,LINC00950
LMNB2	108.97	47.26	-1.29258	1.582	9.62	2
GAD1	8.56	3.93	-1.29571	9.441	19.663	2			LINC01124
RAPGEF5	2.43	1.05	-1.29756	5.704	6.126	2			KLHL7-AS1
DTYMK	68.73	29.66	-1.29769	0.429	4.949	2
SDC3	89.04	38.45	-1.29857	6.72	1.97	2
CRYL1	9.37	4.05	-1.2995	1.068	18.579	2			LINC00350,LINC01072,LINC01046,LINC00539
AR	1.37	0.58	-1.30271	0.883	6.479	2
ERCC6L	8.09	3.47	-1.30727	8.512	29.438	2			LINC00891
FANCD2	8.19	3.5	-1.31094	0.627	18.631	2		FANCD2P2,EMC3-AS1	LINC00606
EXOC4	30.1	13.62	-1.3114	21.053	23.182	1			FLJ40288
TMEM178B	4.81	2.06	-1.31184	2.36	13.526	2			TRBV11-2
TWIST2	9.25	4.02	-1.31412	4.225	4.793	2			LINC01107
ICOSLG	4.16	1.77	-1.31533	4.237	12.429	2			LINC00322,LINC00319,LINC00313,LINC01547,LINC00163,PICSAR,LINC00334
ADAM12	3.29	1.56	-1.32804	19.705	5.382	2			FLJ37035,LINC00601
FOXM1	66.04	27.93	-1.32976	0.69	16.667	2			LINC00940
CELSR1	6	2.53	-1.33049	1.466	19.216	2			MIRLET7BHG,GTSE1-AS1
ZNF367	4.4	1.86	-1.33081	0.48	0.916	2			LINC00092
HDAC4	3.47	1.46	-1.33704	2.359	14.235	2			LINC01107
FZD2	11.94	5.01	-1.34015	0.552	7.347	2			FAM215A,LINC01180
SPIDR	8.31	3.52	-1.34518	19.627	15.621	2			LINC00293
TBX2	39.43	16.47	-1.34752	23.847	18.627	1	TBX2-AS1		C17orf82
UHRF1	41.35	17.32	-1.34849	1.021	18.668	2			MIR7-3HG
FRY	2.89	1.2	-1.35166	9.132	8.42	2	FRY-AS1		LINC00423
RASA3	27.37	11.39	-1.35248	1.306	16.832	2			GAS6-AS2,LINC00452,LINC00565*
ARHGEF10	8.4	3.46	-1.36809	0.518	17.573	2			KBTBD11-OT1
GTSE1	21.92	8.95	-1.37931	1.695	9.35	2	GTSE1-AS1		MIRLET7BHG,GTSE1-AS1
ST8SIA1	0.85	0.35	-1.38184	2.464	11.192	2
KIF11	21.92	8.91	-1.38534	0.522	4.712	2
FANCB	8.1	3.28	-1.38763	0.589	0.596	2
PXMP2	12.83	5.22	-1.38967	4.159	1.242	2
AGPAT3	23.37	9.5	-1.39011	1.124	11.941	2			ERVH48-1,LINC00322,LINC00319,LINC00313,LINC01547
PDE5A	10.14	4.11	-1.39198	0.349	7.028	2		RP11-33B1	LINC01365
E2F2	2.35	0.95	-1.39609	0.554	1	2			LINC01355
CRYZL1	8.45	3.4	-1.40026	0.793	17.056	2			LINC00945,LINC01548,LINC00310
COL18A1	78.19	31.43	-1.40117	4.94	15.419	2	COL18A1-AS2, COL18A1-AS1		LINC01547,LINC00163,PICSAR,LINC00334,LINC00316
COLEC12	10.17	4.09	-1.40238	0.936	5.129	2			LINC00470
TFDP1	78.69	31.63	-1.40405	11.403	10.745	2		RP11-621H8,BX842568,RP11-385M4	ATP11AUN,GAS6-AS2,LINC00452,LINC00565*
PRR11	17.05	6.8	-1.41224	0.782	21.346	2		RP1-57E3	LINC01476,TBC1D3P1-DHX40P1
PCNT	11.25	4.47	-1.41573	0.616	15.422	2			LINC00316
ANLN	88.53	35.28	-1.41646	0.772	7.758	2			SEPT7-AS1
SNAP25	3.92	1.55	-1.42215	0.624	7.619	2	SNAP25-AS1
PTCH1	7.29	2.86	-1.42609	1.37	3.144	2			LINC00092
FAM64A	33.62	13.33	-1.43098	0.718	17.231	2		AC064836,RP11-63K6,AC004066,RP11-293A21
PDZD4	4.44	1.72	-1.43254	4.409	16.958	2			CH17-340M24.3,FAM223A,FAM223B
PRUNE2	2.37	0.92	-1.44429	0.45	8.434	2
FLT1	12.44	5.41	-1.46441	7.443	1.712	2		FLT1P1	LINC00543
FARP1	22.01	8.5	-1.4659	2.78	11.79	2	FARP1-AS1		LINC00456,UBAC2-AS1
PHF19	56.76	21.53	-1.47481	0.347	0.581	2			LINC01613
ADGRL2	3	1.14	-1.47975	5.238	8.433	2			LINC01361
DPYD	4	2.12	-1.48305	1.275	7.668	2	DPYD-AS1, DPYD-AS2		MIR137HG
PLK1	57.61	21.91	-1.4839	10.334	18.495	2		RP11-505K9,CTD-2571E19	LINC01567
TNFRSF19	22.7	8.72	-1.48415	0.858	3.735	2			SACS-AS1,LINC00327*,SPATA13,LINC00566
ITIH5	13.46	5.62	-1.49088	3.355	8.01	2			LINC00706,LINC00707*,GATA3-AS1,LINC00708
KIF15	6.71	2.53	-1.49409	20.4	15.908	2
MKI67	30.23	11.17	-1.51716	0.584	3.617	2		MKI67P1	LINC01163
EFNB3	3.89	1.44	-1.5234	0.814	4.123	2			LINC00324*
MAN1C1	1.64	0.6	-1.52356	0.906	13.053	2
MMP17	21.5	7.93	-1.52629	1.844	7.779	2			LINC01257
FAM20C	159.94	58.65	-1.53594	1.11	15.813	2			WI2-2373I1.2,HRAT92
B4GALNT4	4.21	1.54	-1.53996	3.32	24.576	2			LINC01001,MIR210HG
POU3F2	2.73	0.99	-1.54862	2.667	0.589	2
TBCD	26.17	9.48	-1.55265	6.539	13.406	2
TBC1D5	14.05	5.07	-1.55353	0.389	15.026	2			LINC00690
C1orf21	5.73	2.06	-1.55929	0.67	8.527	2			GS1-279B7.1,LINC01350
TRIB2	23.95	8.62	-1.56155	0.553	4.005	2			MIR3681HG
SLC19A1	22.19	8.47	-1.56223	10.741	12.592	2			LINC01547,LINC00163,PICSAR,LINC00334,LINC00316
PLK4	7.32	2.64	-1.56484	0.305	7	2
KIF18B	19.3	6.93	-1.56703	0.596	3.156	2			LINC01180
NUSAP1	42.04	15.04	-1.56871	0.374	5.867	2
PKNOX2	5.6	2	-1.57204	2.778	5.662	2	PKNOX2-AS1		PKNOX2-AS1
BAHCC1	3.39	1.2	-1.58616	20.482	14.742	2			BAIAP2-AS1,LINC00482
GINS1	5.11	1.8	-1.59929	0.612	2.973	2
SULF1	3.5	1.22	-1.63854	0.771	2.207	2			LINC01592,LINC01603
MBP	15.92	4.43	-1.63884	10.164	9.979	2			C18orf65,LINC00908,LINC00683,LINC01029
AGAP1	5.51	2.77	-1.63925	3.203	18.274	2		RP11-96C23,RP11-549A6,RP11-545A16	LINC01173
PIEZO2	4.77	1.62	-1.64093	10.943	17.622	2			LINC01254,LINC01255
PARPBP	8.76	2.98	-1.64117	0.39	9.303	2			LINC00485
RGS7	2.89	0.97	-1.64271	1.245	8.927	2
FAM78B	7.14	2.43	-1.64462	0.518	0.924	2
MMP15	34.44	11.69	-1.6463	10.528	8.365	2
SLC25A16	4.36	1.46	-1.66081	0.632	8.75	2
DOCK1	10.25	3.42	-1.67099	0.736	18.634	2		RP11-395G17	LINC00601,LINC01163
ARL15	2.06	0.68	-1.67196	1.013	11.666	2			LINC01033
ANKRD20A3	1.05	0.34	-1.67767	1.986	0.816	2
SYNE2	2.64	0.93	-1.68912	0.572	11.641	2
EFR3B	1.96	0.64	-1.68976	0.575	4.854	2
FARS2	5.89	1.94	-1.69037	0.518	11.916	2
LOXL3	121.83	39.31	-1.71261	12.637	26.084	2			LINC01291
HS6ST3	0.54	0.17	-1.71602	1.232	5.545	2			DNAJC3-AS1,LINC00359,LINC00456
NPTX1	0.77	0.25	-1.71602	2.601	4.826	2			BAIAP2-AS1,LINC00482
LDLRAD4	0.97	0.32	-1.72132	19.773	21.237	2	LDLRAD4-AS1
MAP2K6	3.84	1.22	-1.73534	10.147	10.773	2			LINC01482,LINC01483,LINC01497,LINC01028
MUC6	0.8	0.25	-1.74459	2.672	10.961	2			LINC01001,MIR210HG,FAM99A,LINC01150,LINC01219
SORCS1	1.94	0.63	-1.74557	6.635	5.284	2			LINC01435
ANKRD44	2.71	0.81	-1.76119	0.629	8.977	2
ITGA9	4.68	1.45	-1.77242	1.116	8.232	2	ITGA9-AS1		C3orf35
SNED1	1.23	0.38	-1.78239	1.605	12.81	2
STXBP6	2.18	0.72	-1.78965	1.481	11.019	2
FAM117B	2.98	0.91	-1.79172	0.933	13.834	2
CACNA1D	0.68	0.21	-1.80157	1.713	13.013	2
NFATC2	20.43	6.17	-1.81647	18.28	22.764	2			LINC01429
CPS1	2.89	0.86	-1.82043	1.19	25.08	2
MOXD1	22.65	6.78	-1.82804	2.912	6.31	2			LINC01013,LINC00326
IRF4	0.64	0.19	-1.83331	13.375	8.711	2			LINC00266-3
LRRK2	0.54	0.16	-1.84492	1.08	11.909	2
LZTS1	19.8	5.77	-1.86615	11.773	8.318	2	LZTS1-AS1		LZTS1-AS1
PRKD1	3.2	0.92	-1.88026	3.359	8.168	2			LINC01551*
CXCL12	2.1	0.55	-1.89382	4.254	5.727	2			LINC00619,LINC00840,LINC00841
LMNB1	28.92	8.72	-1.9056	1.396	7.39	2
ERBB3	60.17	18.97	-1.91112	0.891	0.767	2
PAQR8	3.59	0.99	-1.93493	5.437	5.602	2			LINCMD1,TRAM2-AS1
CDKN2C	21.98	6.42	-1.94172	0.536	0.632	2
TMEM121	4.95	1.35	-1.95229	1.45	6.532	2			LINC00638,LINC00226,LINC00221
IMMP2L	7.3	2.01	-1.96864	0.83	11.469	2
TRAPPC9	6.67	1.8	-1.96999	0.288	11.443	2
UNC5C	1.09	0.29	-1.97269	3.745	7.179	2			BMPR1B-AS1
GPM6B	17.9	5.21	-1.98208	2.318	1.717	2		GPM6BP3,GPM6BP2,GPM6BP1	LINC01203
CHL1	1.92	0.69	-1.9877	3.953	5.819	2	CHL1-AS2, CHL1-AS1		LINC01266
FAM155A	1.15	0.29	-2.04978	5.301	8.909	2			LINC00460,LINC00551,LINC00443
LARGE1	7.31	1.85	-2.06693	0.922	10.865	2
PDE3B	0.82	0.2	-2.08337	3.407	1.433	2
ADM5	1.97	0.49	-2.08765	10.35	25.337	2
SOX5	4.7	1.16	-2.09227	0.91	15.373	2		SOX5P1	LINC00477,C12orf77
BCL2	1.23	0.58	-2.10161	1.083	9.978	2			LINC00305,LINC01538
NCAM2	1.37	0.34	-2.10161	12.167	11.399	2			LINC00320,LINC00317,LINC01425,LINC00308
NALCN	1.26	0.31	-2.11211	0.475	5.894	2	NALCN-AS1		LINC00411,FGF14-AS2
GAS7	89.29	21.52	-2.1367	1.767	11.564	2
GAS1	13.78	3.32	-2.14227	0.984	0.958	2			GAS1RR,C9orf170
FOXD3	22.3	5.18	-2.19408	12.729	1.002	2	FOXD3-AS1
MNX1	1.51	0.36	-2.20974	2.788	11.21	2	MNX1-AS2, MNX1-AS1		LINC01006,LINC00244,MNX1-AS1
HMCN1	7.39	1.68	-2.21845	0.544	11.216	2			GS1-279B7.1,LINC01350,PACERR
LRP2	0.41	0.09	-2.23478	2.967	2.613	2
SLC47A1	1.6	0.35	-2.28179	4.371	1.429	2
GNG7	3.56	0.77	-2.29869	0.583	12.086	2
PIF1	4.96	1.1	-2.32085	20.7	20.824	2
TMTC2	15.63	3.27	-2.34306	0.555	8.21	2
ARHGAP33	3.32	0.68	-2.3681	0.762	12.948	2			LINC00904,ZNF30-AS1,LINC01531,LINC00665,LINC01534
GRIK2	9.74	1.89	-2.47333	21.022	22.261	2
GRIK3	1.84	0.34	-2.51771	4.6	3.711	2
HAND2	1.42	0.24	-2.61813	12.51	7.212	2	HAND2-AS1
PTPRZ1	12.42	1.92	-2.74407	1.726	5.291	2
SLC35F1	8	1.22	-2.81143	0.589	1.539	2
PRIMA1	2.88	0.43	-2.81495	4.325	3.291	2
IGSF11	1.36	0.2	-2.84485	0.644	1.188	2	IGSF11-AS1
SPATS1	2.23	0.31	-2.88599	19.409	8.66	2
GFRA2	0.86	0.11	-3.12577	9.565	5.322	2
PCDHGC4	0.49	0.04	-3.37505	31.022	15.068	2			SPRY4-IT1
NLGN1	0.9	0.05	-4.30069	2.843	14.779	2	NLGN1-AS1
ABHD14A-ACY1	2.79	0.001	-8.55959	1.159	5.136	2
MSH5-SAPCD1	1.29	0.001	-8.59054	1.598	9.305	2			LINC00243,HCG22
SYS1-DBNDD2	4.41	0.001	-8.73603	0.435	3.203	2			LINC01620,LINC01260,STK4-AS1
			quantile
			0	0
			0.25	0.9015
			0.5	2.9395
			0.75	10.606
			1	44.508
