# Supplementary material for: Network assessment of demethylation treatment in melanoma: Differential transcriptome-methylome and antigen profile signatures
Source: PLoS One. 2018 Nov 28;13(11):e0206686. doi: 10.1371/journal.pone.0206686 (PMC6261551; doi:10.1371/journal.pone.0206686)
Supplement: S4 Tables — (XLSX) [file pone.0206686.s004.xlsx]

## Sheet: intersection
							full list of genes
Hs294T vs SK-MEL-2 gene DMR intersection with transcriptome DE gene							Hs294T vs SK-MEL-2 gene DMR intersection with transcriptome DE gene
biotype	count	Hs294T	SK-EML-2				biotype	count	Hs294T	SK-EML-2
antisense	50	4 (17)*1	5 (30)				antisense	50	AFAP1-AS1,NEXN-AS1,C1QTNF1-AS1,ZNF571-AS1	VPS9D1-AS1,LOXL1-AS1,TSPOAP1-AS1,C1QTNF1-AS1,ZNF571-AS1
lincRNA	41	2 (22)	1 (38)				lincRNA	41	LINC00886,SCHLAP1	LINC00886
pseudogene	27	2 (15)	2 (26)				pseudogene	27	MYH16,TRIM43B	MYH16,DUSP5P1
protein_coding	1978	252 (1435)	354 (1810)				protein_coding	1978	AEBP1,ANK1,ARVCF,ASS1,KIF1A,BNC1,C3,MYRF,LDLRAD4,CBLN1,CDH1,CDH15,CES1,COL1A1,COL5A1,CPE,CSPG4,DAPK1,ACE,DSP,TYMP,EEF1A2,MEGF6,EGR2,ELF3,DMTN,EXTL1,FBLN2,FLNC,NR5A1,GABRB3,GCHFR,GFI1,GFRA2,GLI2,GNG7,GPX3,GRIK3,HCK,HIC1,ITGA9,ITPK1,KCNJ12,KISS1,KRT19,LAD1,LSP1,LTBP2,MARCKS,MBP,CIITA,MMP15,MMP17,CD200,MYCL,MYO7A,NCAM2,NFIC,NOTCH3,NTRK1,NTSR1,PCDHGC3,PCSK5,PDE2A,PDE4C,PDGFB,SERPINB5,PLAU,POU2F2,PPP2…	ABCA1,ABR,ACTN2,ADCY2,PLIN2,ADORA2A,ADPRH,ASS1,KIF1A,HCN2,BCR,C3,MYRF,CACNA1A,CACNB3,SERPINH1,CDH1,CDH3,CDH15,COL1A1,COL5A1,COL6A1,COL9A1,COL13A1,CTSZ,CYBA,ACE,CFD,DLX3,DNM1,DPYSL3,DSP,TYMP,EEF1A2,EFNB2,MEGF6,EGR2,EGR3,ELF3,ELF4,EXTL1,FBLN2,FGFR1,FHL1,FHL3,FLNC,GATA2,GATM,GCHFR,GFI1,GJB1,GNG7,GPX3,GRIN1,GRIN2D,H1F0,HCK,HIC1,HNF4A,HOXA10,HOXB2,HOXD13,IL6R,INPP5A,IRAK2,KCNJ11,KCNJ12,KISS1,KIT,KRT19…
		128*2							ASS1,KIF1A,C3,MYRF,CDH1,CDH15,COL1A1,COL5A1,ACE,DSP,TYMP,EEF1A2,MEGF6,EGR2,ELF3,EXTL1,FBLN2,FLNC,GCHFR,GFI1,GNG7,GPX3,HCK,HIC1,KCNJ12,KISS1,KRT19,LAD1,LTBP2,MBP,MMP15,MMP17,MYO7A,NOTCH3,NTSR1,PDE2A,PDGFB,SERPINB5,PLAU,POU2F2,PPP2R2B,PTHLH,RAP1GAP,RBP1,RRAD,RYR1,SEMA3F,SLC5A5,SLC19A1,TGM2,THY1,TNXB,UCHL1,RNF112,LAPTM5,MAFK,PSCA,DNAH17,CACNA1G,F2RL3,SH2D2A,NEURL1,CHST2,ADAMTS4,PLCH2,FAM131B,B3GNT3,…
		*1, count of intersection (cnt of all DEG of corresponding bioentity in a listed cell line)
		*2, intersection between 252 and 354
							full list of genes
Hs294T vs SK-MEL-2 promoter DMR intersection with transcriptome DE gene							Hs294T vs SK-MEL-2 promoter DMR intersection with transcriptome DE gene
biotype	count	Hs294T	SK-EML-2				biotype	count	Hs294T	SK-EML-2
antisense	33	2 (17)*1	2 (30)				antisense	33	AFAP1-AS1,ZNF571-AS1	TSPOAP1-AS1,ZNF571-AS1
lincRNA	18	0 (22)	0 (38)				lincRNA	18
pseudogene	16	1 (15)	0 (26)				pseudogene	16	NOC2LP2
protein_coding	823	102 (1435)	140 (1810)				protein_coding	823	ABCA3,AEBP1,LDLRAD4,CBLN1,DAPK1,ACE,DSP,TYMP,FBLN2,FLT1,GABRB3,GAD1,GCHFR,GFI1,GFRA2,GJB2,GRIK3,HIC1,HSPA2,KISS1,LRP2,MMP15,NCAM2,NOTCH3,NTRK1,PDE4C,PDGFB,PLAU,POU3F2,PRKCA,PTHLH,PXMP2,RBP1,RGS7,RYR2,CXCL12,SOX10,TBX2,TNXB,UCHL1,RNF112,ZNF239,CACNA1G,CHST2,CELSR1,RAPGEF5,FSTL3,CORO2B,NEBL,GPR83,GALNT6,TMC6,KIF21B,ICOSLG,DAAM2,BHMT2,GREM1,G0S2,PARD6A,ETV7,SDK2,HES2,PIDD1,DNAJA4,HES6,BTBD2,FAM20C,L…	tABCA1,ABCA3,ABR,ADCY2,PLIN2,ADORA2A,HCN2,CA2,COL9A1,CYBA,CYP1B1,CYP26A1,ACE,DSP,TYMP,EFNB2,EGR3,ELF4,FBLN2,GATA2,GBX2,GCHFR,GFI1,GJB2,H1F0,HIC1,HOXD13,IGFBP3,IL6R,IRAK2,KISS1,LFNG,LLGL2,MC1R,MDFI,MMP15,NFATC4,NOTCH3,NPR2,PDGFB,ATP8B1,PLAU,PNMT,POU3F2,MAPK11,PTHLH,RBP1,SRMS,TBX3,TNXB,UCHL1,VTN,RNF112,PDLIM4,STX11,TNFRSF25,CACNA1H,CACNA1G,SLC16A5,LPAR2,DHRS3,CHST2,TOX,TSPAN2,RAMP1,FSTL3,SPEG,B3GAL…
		49*2							ABCA3,ACE,DSP,TYMP,FBLN2,GCHFR,GFI1,GJB2,HIC1,KISS1,MMP15,NOTCH3,PDGFB,PLAU,POU3F2,PTHLH,RBP1,TNXB,UCHL1,RNF112,CACNA1G,CHST2,FSTL3,GALNT6,TMC6,KIF21B,BHMT2,GREM1,G0S2,PARD6A,SDK2,HES2,BTBD2,PRSS22,SUSD1,SH3D21,OBSCN,TMEM25,CORO6,ESAM,FBXO27,SLFN13,APCDD1L,ZNF620,CRACR2B,EXOC3L1,KRT79,BMP8A,PEAR1,
		*1, count of intersection (cnt of all DEG of corresponding bioentity in a listed cell line)
		*2, intersection between 102 and 140
							full list of genes
Hs294T vs SK-MEL-2 promoter DMR intersection with gene DMR							Hs294T vs SK-MEL-2 promoter DMR intersection with gene DMR
biotype	count						biotype	count
antisense	13						antisense	13	MYCNOS,TSPEAR-AS1,DHRS4-AS1,AFAP1-AS1,B3GALT5-AS1,GCSAML-AS1,C1RL-AS1,CACTIN-AS1,NR2F1-AS1,MIR92B,HOTTIP,TSPOAP1-AS1,ZNF571-AS1
lincRNA	6						lincRNA	6	VENTXP1,LINC00475,LINC01018,LINC00221,FENDRR,C2orf27B
pseudogene	6						pseudogene	6	MAGEA5,MT1L,INGX,C2orf27A,SLC9A7P1,TPTEP1
protein_coding	530						protein_coding	530	ABR,ASIC2,ACVRL1,ADCY2,ADCYAP1R1,PLIN2,ADORA2A,ADRA2C,AEBP1,AMPD3,BIN1,RERE,HCN2,BMP4,ZFP36L1,LDLRAD4,CACNA1B,RUNX3,CBLN1,ENTPD2,CDH2,CDH4,CEBPA,CETN1,CMKLR1,CNTFR,COL4A1,COL4A2,COL9A1,COL11A2,COL16A1,CTBP2,CTNNA2,CTNND2,CYBA,DAPK1,BRINP1,ACE,DHCR7,DMRT1,DOCK2,DOK1,DPP6,DSC2,DSC3,DSP,ECE1,TYMP,S1PR3,EFNB2,EGFR,EGR3,ELAVL2,ELAVL3,ELF4,EPHX2,EYA4,F2R,FBLN1,FBLN2,FBN2,FGF12,FGF14,FOXL1,GABRB3,GABRG3…
