# Supplementary material for: Network assessment of demethylation treatment in melanoma: Differential transcriptome-methylome and antigen profile signatures
Source: PLoS One. 2018 Nov 28;13(11):e0206686. doi: 10.1371/journal.pone.0206686 (PMC6261551; doi:10.1371/journal.pone.0206686)
Supplement: S5 Tables — (XLSX) [file pone.0206686.s005.xlsx]

## Sheet: Hs294T
up-regulated DE genes in Hs294T							down-regulated DE genes in Hs294T
	promoter methyl level >=10, gene body methl level >=10							promoter methyl level >=10, gene body methl level >=10
			methylation level							methylation level
gene ID	gene name	logFC	promoter	gene body			gene ID	gene name	logFC	promoter	gene body
11259	FILIP1L	7.97425	44.508	48.187			4784	NFIX	-1.13226	41.426	16.899
148113	CILP2	1.98789	41.196	19.158			56098	PCDHGC4	-3.37505	31.022	15.068
144406	WDR66	2.71822	40.492	16.414			23151	GRAMD4	-1.16636	26.415	14.232
6795	AURKC	4.47743	39.72	45.109			6909	TBX2	-1.34752	23.847	18.627
100302652	GPR75-ASB3	8.01847	38.206	23.596			60412	EXOC4	-1.3114	21.053	23.182
101	ADAM8	3.19486	36.697	12.623			11004	KIF2C	-1.07899	21.041	16.833
10974	ADIRF	2.7068	35.479	15.995			2898	GRIK2	-2.47333	21.022	22.261
59348	ZNF350	1.45037	34.741	17.113			80119	PIF1	-2.32085	20.7	20.824
50511	SYCP3	5.63108	34.049	18.25			57597	BAHCC1	-1.58616	20.482	14.742
56924	PAK6	1.90111	32.315	13.633			56992	KIF15	-1.49409	20.4	15.908
5947	RBP1	6.11204	30.541	15.183			54796	BNC2	-1.1693	19.911	14.054
3373	HYAL1	2.96015	29.461	17.465			753	LDLRAD4	-1.72132	19.773	21.237
113828	FAM83F	4.68683	28.751	22.471			23514	SPIDR	-1.34518	19.627	15.621
113730	KLHDC7B	3.42044	28.34	24.526			4773	NFATC2	-1.81647	18.28	22.764
80736	SLC44A4	2.6724	28.324	14.395			84627	ZNF469	-1.24944	13.809	16.919
9050	PSTPIP2	2.1522	27.543	12.827			4811	NID1	-1.28379	12.981	16.194
100316904	SAP25	3.14142	26.954	11.8			55643	BTBD2	-1.09157	12.89	13.274
1298	COL9A2	2.09101	26.198	15.017			84695	LOXL3	-1.71261	12.637	26.084
55200	PLEKHG6	3.18183	25.486	17.724			4685	NCAM2	-2.10161	12.167	11.399
3664	IRF6	3.55823	25.072	20.507			84722	PSRC1	-1.14763	11.753	16.387
55124	PIWIL2	3.05542	24.681	21.335			7027	TFDP1	-1.40405	11.403	10.745
2171	FABP5	1.33587	24.531	19.299			63895	PIEZO2	-1.64093	10.943	17.622
54457	TAF7L	2.30146	24.316	15.543			6573	SLC19A1	-1.56223	10.741	12.592
79961	DENND2D	3.38659	23.663	19.954			199800	ADM5	-2.08765	10.35	25.337
7070	THY1	4.86552	23.515	21.315			5347	PLK1	-1.4839	10.334	18.495
4232	MEST	5.88111	23.426	29.595			5608	MAP2K6	-1.73534	10.147	10.773
9074	CLDN6	4.23771	23.369	15.039
90952	ESAM	7.36957	23.356	22.601				promoter methyl level >=10, gene body methyl level <10
64866	CDCP1	1.30889	22.841	31.552						methylation level
57538	ALPK3	3.95679	22.602	25.629			gene ID	gene name	logFC	promoter	gene body
27165	GLS2	2.81819	22.557	11.8			8038	ADAM12	-1.32804	19.705	5.382
26585	GREM1	3.75957	21.956	26.509			221409	SPATS1	-2.88599	19.409	8.66
51513	ETV7	3.76374	21.8	25.588			3662	IRF4	-1.83331	13.375	8.711
23743	BHMT2	2.4855	21.734	25.783			27022	FOXD3	-2.19408	12.729	1.002
113802	HENMT1	4.21276	21.686	16.093			9464	HAND2	-2.61813	12.51	7.212
165	AEBP1	2.04813	21.657	17.036			64131	XYLT1	-1.15627	11.805	7.041
220001	VWCE	2.28704	21.415	11.822			11178	LZTS1	-1.86615	11.773	8.318
10256	CNKSR1	3.85004	21.239	13.35			3619	INCENP	-1.06505	11.324	8.529
1396	CRIP1	2.98575	20.983	16.041			4324	MMP15	-1.6463	10.528	8.365
647024	C6orf132	2.88634	20.686	14.602			4155	MBP	-1.63884	10.164	9.979
80022	MYO15B	2.26805	20.563	14.867
3090	HIC1	2.12627	20.323	34.04				promoter methyl level <10, gene body methyl level >=10
5155	PDGFB	1.56129	20.161	22.538						methylation level
5603	MAPK13	3.69831	19.915	11.773			gene ID	gene name	logFC	promoter	gene body
132884	EVC2	2.55132	19.795	16.123			2571	GAD1	-1.29571	9.441	19.663
148266	ZNF569	1.3192	19.758	13.137			54821	ERCC6L	-1.30727	8.512	29.438
55930	MYO5C	2.43297	19.045	13.88			6904	TBCD	-1.55265	6.539	13.406
93953	ACRC	5.87014	18.989	13.969			148252	DIRAS1	-1.1574	6.218	10.767
2672	GFI1	3.3185	18.065	12.974			57664	PLEKHA4	-1.10057	6.116	15.937
113457	TUBA3D	4.86279	18.031	22.829			55351	STK32B	-1.23847	5.208	15.058
55879	GABRQ	5.26586	18.019	44.809			80781	COL18A1	-1.40117	4.94	15.419
57121	LPAR5	3.66464	17.884	38.617			57595	PDZD4	-1.43254	4.409	16.958
26256	CABYR	2.32824	17.368	28.087			23308	ICOSLG	-1.31533	4.237	12.429
285429	DCAF4L1	3.15847	17.352	25			899	CCNF	-1.28327	3.424	13.422
8771	TNFRSF6B	3.84881	16.866	26.194			338707	B4GALNT4	-1.53996	3.32	24.576
2199	FBLN2	4.71962	16.326	17.788			116987	AGAP1	-1.63925	3.203	18.274
338322	NLRP10	2.94493	16.021	28.402			22871	NLGN1	-4.30069	2.843	14.779
54587	MXRA8	1.85529	15.885	10.053			3110	MNX1	-2.20974	2.788	11.21
646	BNC1	2.63514	15.761	20.159			10160	FARP1	-1.4659	2.78	11.79
84866	TMEM25	7.92863	15.512	19.101			4588	MUC6	-1.74459	2.672	10.961
164284	APCDD1L	4.22748	15.411	18.535			6489	ST8SIA1	-1.38184	2.464	11.192
80326	WNT10A	2.15414	15.191	10.669			100507421	TMEM178B	-1.31184	2.36	13.526
11187	PKP3	2.40495	14.953	11.249			9759	HDAC4	-1.33704	2.359	14.235
4741	NEFM	3.11333	14.867	18.891			4782	NFIC	-1.2384	2.033	14.252
3787	KCNS1	2.75279	14.86	22.483			8522	GAS7	-2.1367	1.767	11.564
80201	HKDC1	1.55399	14.855	14.351			776	CACNA1D	-1.80157	1.713	13.013
64787	EPS8L2	2.84004	14.712	14.257			25992	SNED1	-1.78239	1.605	12.81
27074	LAMP3	2.20658	14.68	14.142			2762	GMDS	-1.21743	1.562	14.927
138429	PIP5KL1	1.67491	14.622	11.132			29091	STXBP6	-1.78965	1.481	11.019
202915	TMEM184A	1.38139	14.614	14.793			9620	CELSR1	-1.33049	1.466	19.216
344787	ZNF860	2.17746	14.563	26.142			5578	PRKCA	-1.24699	1.437	11.26
140690	CTCFL	8.67248	14.561	11.59			79414	LRFN3	-1.12016	1.341	22.811
25833	POU2F3	3.55823	14.394	15.788			22821	RASA3	-1.35248	1.306	16.832
283229	CRACR2B	2.57501	14.293	13.293			114991	ZNF618	-1.20154	1.211	11.726
22996	TTC39A	1.7137	14.179	12.934			1373	CPS1	-1.82043	1.19	25.08
6528	SLC5A5	2.13617	14.1	10.654			285590	SH3PXD2B	-1.12519	1.188	14.879
7056	THBD	1.1598	13.994	21.176			9833	MELK	-1.29214	1.153	14.825
375033	PEAR1	3.51459	13.926	13.245			56894	AGPAT3	-1.39011	1.124	11.941
91828	EXOC3L4	3.15804	13.88	14.662			56975	FAM20C	-1.53594	1.11	15.813
290	ANPEP	5.67988	13.714	19.29			120892	LRRK2	-1.84492	1.08	11.909
10103	TSPAN1	2.39518	13.109	23.886			51084	CRYL1	-1.2995	1.068	18.579
2523	FUT1	1.97756	12.992	16.048			23301	EHBP1	-1.25257	1.032	19.665
54863	TOR4A	3.39292	12.924	12.59			152579	SCFD2	-1.16832	1.027	18.271
3665	IRF7	1.65256	12.879	17.616			29128	UHRF1	-1.34849	1.021	18.668
729359	PLIN4	1.97005	12.824	10.998			54622	ARL15	-1.67196	1.013	11.666
9022	CLIC3	2.8824	12.557	25.849			64781	CERK	-1.24161	0.977	13.938
91646	TDRD12	7.78243	12.457	26.516			659	BMPR2	-1.09052	0.937	14.599
643338	C15orf62	2.53966	12.194	13.956			150864	FAM117B	-1.79172	0.933	13.834
135892	TRIM50	7.50006	11.73	10.312			9215	LARGE1	-2.06693	0.922	10.865
393	ARHGAP4	3.13516	11.542	21.118			6660	SOX5	-2.09227	0.91	15.373
340485	ACER2	2.01824	11.48	12.546			1523	CUX1	-1.21499	0.907	14.45
390928	ACP7	2.02975	11.004	20.461			57134	MAN1C1	-1.52356	0.906	13.053
9148	NEURL1	1.69075	10.883	19.131			23194	FBXL7	-1.20892	0.9	20.643
6692	SPINT1	2.64551	10.488	15.682			1289	COL5A1	-1.22358	0.869	12.042
9938	ARHGAP25	2.47385	10.459	13.485			83943	IMMP2L	-1.96864	0.83	11.469
							6839	SUV39H1	-1.10088	0.795	13.811
	promoter methyl level >=10, gene body methyl level <10						9946	CRYZL1	-1.40026	0.793	17.056
			methylation level				55771	PRR11	-1.41224	0.782	21.346
gene ID	gene name	logFC	promoter	gene body			84221	SPATC1L	-1.21239	0.767	19.69
8351	HIST1H3D	3.14564	40.708	0.493			115703	ARHGAP33	-2.3681	0.762	12.948
146857	SLFN13	1.29468	30.434	2.186			28981	IFT81	-1.27158	0.753	12.569
3768	KCNJ12	2.56759	27.515	6.005			1793	DOCK1	-1.67099	0.736	18.634
83593	RASSF5	1.3361	26.175	4.481			10615	SPAG5	-1.22203	0.728	10.687
8291	DYSF	1.77661	25.793	8.979			54478	FAM64A	-1.43098	0.718	17.231
132625	ZFP42	1.44908	25.702	2.966			2305	FOXM1	-1.32976	0.69	16.667
55466	DNAJA4	4.68294	25.28	3.813			51659	GINS2	-1.17429	0.685	16.125
64761	PARP12	1.12117	24.461	9.751			2177	FANCD2	-1.31094	0.627	18.631
201294	UNC13D	2.82849	24.299	7.453			5116	PCNT	-1.41573	0.616	15.422
1636	ACE	1.94477	22.23	8.155			2788	GNG7	-2.29869	0.583	12.086
27040	LAT	3.1073	19.881	6.44			3705	ITPK1	-1.13157	0.573	11.217
10529	NEBL	1.37278	19.777	4.376			23224	SYNE2	-1.68912	0.572	11.641
745	MYRF	2.36521	18.58	9.886			24137	KIF4A	-1.27422	0.552	13.349
21	ABCA3	3.31092	18.192	6.073			83872	HMCN1	-2.21845	0.544	11.216
221662	RBM24	2.23341	17.833	7.251			3556	IL1RAP	-1.20014	0.535	18.006
126433	FBXO27	1.37203	17.66	7.256			10667	FARS2	-1.69037	0.518	11.916
6676	SPAG4	1.99444	16.667	2.019			9639	ARHGEF10	-1.36809	0.518	17.573
11226	GALNT6	1.42162	16.554	8.749			4174	MCM5	-1.25505	0.474	16.041
547	KIF1A	5.43458	15.889	5.474			9779	TBC1D5	-1.55353	0.389	15.026
283897	C16orf54	3.66464	15.68	5.372			83696	TRAPPC9	-1.96999	0.288	11.443
1382	CRABP2	2.49192	15.642	2.208			23500	DAAM2	-1.18545	0	12.913
638	BIK	4.02512	15.625	4.771
5744	PTHLH	1.17411	14.627	5.086				promoter methyl level <10, gene body methyl level <10
282679	AQP11	1.42138	14.563	2.065						methylation level
4854	NOTCH3	2.69693	14.031	9.022			gene ID	gene name	logFC	promoter	gene body
4640	MYO1A	5.26586	13.94	6.25			9700	ESPL1	-1.08435	9.938	8.095
11000	SLC27A3	1.47592	13.533	6.281			107	ADCY1	-1.08031	9.921	8.65
3012	HIST1H2AE	2.65457	13.516	1.786			6663	SOX10	-1.09391	9.649	9.202
10331	B3GNT3	2.95331	13.5	6.967			2675	GFRA2	-3.12577	9.565	5.322
26049	FAM169A	1.93385	13.482	2.553			84978	FRMD5	-1.08276	9.164	6.46
93517	SDR42E1	1.82655	13.365	9.648			10129	FRY	-1.35166	9.132	8.42
2706	GJB2	8.10304	13.297	8.093			2321	FLT1	-1.46441	7.443	1.712
259173	ALS2CL	1.42469	13.155	6.059			91373	UAP1L1	-1.20692	6.797	8.447
56241	SUSD2	3.44544	12.589	7.761			9672	SDC3	-1.29857	6.72	1.97
5753	PTK6	3.94359	11.983	4.916			114815	SORCS1	-1.74557	6.635	5.284
163115	ZNF781	2.37221	11.934	1.301			29906	ST8SIA5	-1.17477	6.595	9.168
4923	NTSR1	2.37546	11.846	8.034			9771	RAPGEF5	-1.29756	5.704	6.126
2039	DMTN	1.69075	11.763	6.091			54982	CLN6	-1.09315	5.671	1.222
7097	TLR2	2.19787	11.432	5.224			85315	PAQR8	-1.93493	5.437	5.602
6900	CNTN2	3.05542	11.278	4.64			728215	FAM155A	-2.04978	5.301	8.909
374946	DRAXIN	2.65457	11.195	9.359			23266	ADGRL2	-1.47975	5.238	8.433
2274	FHL2	1.1564	10.907	1.243			2899	GRIK3	-2.51771	4.6	3.711
9053	MAP7	1.50195	10.846	9.78			55244	SLC47A1	-2.28179	4.371	1.429
133584	EGFLAM	1.63301	10.632	7.756			145270	PRIMA1	-2.81495	4.325	3.291
1612	DAPK1	2.3461	10.508	7.768			6387	CXCL12	-1.89382	4.254	5.727
84440	RAB11FIP4	1.48912	10.217	7.273			117581	TWIST2	-1.31412	4.225	4.793
							5827	PXMP2	-1.38967	4.159	1.242
	promoter methyl level <10, gene body methyl level >=10						10752	CHL1	-1.9877	3.953	5.819
			methylation level				8633	UNC5C	-1.97269	3.745	7.179
gene ID	gene name	logFC	promoter	gene body			4311	MME	-1.07305	3.619	5
6337	SCNN1A	1.59744	9.447	13.456			5140	PDE3B	-2.08337	3.407	1.433
10841	FTCD	3.05542	9.44	13.072			5587	PRKD1	-1.88026	3.359	8.168
1436	CSF1R	2.52977	9.217	17.783			80760	ITIH5	-1.49088	3.355	8.01
80723	SLC35G2	1.78326	8.984	15.596			4036	LRP2	-2.23478	2.967	2.613
53905	DUOX1	3.82128	8.796	11.329			26002	MOXD1	-1.82804	2.912	6.31
9535	GMFG	3.00123	8.696	11.092			63876	PKNOX2	-1.57204	2.778	5.662
201780	SLC10A4	2.28704	8.483	13.242			5454	POU3F2	-1.54862	2.667	0.589
58	ACTA1	3.72427	8.472	13.319			4884	NPTX1	-1.71602	2.601	4.826
345079	SOWAHB	3.18183	8.43	10.295			2824	GPM6B	-1.98208	2.318	1.717
2516	NR5A1	7.50006	8.153	11.076			441425	ANKRD20A3	-1.67767	1.986	0.816
3386	ICAM4	3.59142	8.128	20.351			4326	MMP17	-1.52629	1.844	7.779
5909	RAP1GAP	2.06997	7.834	13.336			10426	TUBGCP3	-1.25412	1.812	9.832
1277	COL1A1	1.34036	7.752	10.458			5803	PTPRZ1	-2.74407	1.726	5.291
126353	MISP	3.85265	7.738	11.39			51512	GTSE1	-1.37931	1.695	9.35
1041	CDSN	3.68106	7.546	11.606			100532732	MSH5-SAPCD1	-8.59054	1.598	9.305
150209	AIFM3	1.3912	6.935	11.151			84823	LMNB2	-1.29258	1.582	9.62
999	CDH1	1.78087	6.361	10.586			348110	ARPIN	-1.26117	1.468	4.426
3691	ITGB4	1.8813	5.794	13.251			80757	TMEM121	-1.95229	1.45	6.532
9118	INA	3.8196	5.355	11.922			3925	STMN1	-1.21078	1.419	1.328
7421	VDR	1.13302	5.273	11.444			4001	LMNB1	-1.9056	1.396	7.39
126295	ZNF57	1.51454	5.054	11.415			5793	PTPRG	-1.19401	1.389	8.834
401399	PRRT4	5.20047	4.959	18.582			5727	PTCH1	-1.42609	1.37	3.144
57611	ISLR2	1.51412	4.778	14.721			1806	DPYD	-1.48305	1.275	7.668
29933	GPR132	2.60039	4.353	17.651			6000	RGS7	-1.64271	1.245	8.927
3549	IHH	3.50192	4.188	11.815			266722	HS6ST3	-1.71602	1.232	5.545
60598	KCNK15	2.32847	4.099	16.276			4628	MYH10	-1.09972	1.227	9.179
84940	CORO6	2.46875	3.926	21.922			100526760	ABHD14A-ACY1	-8.55959	1.159	5.136
7169	TPM2	2.21029	3.839	16.073			3680	ITGA9	-1.77242	1.116	8.232
57549	IGSF9	4.49825	3.767	11.864			596	BCL2	-2.10161	1.083	9.978
11173	ADAMTS7	1.17014	3.405	14.161			22846	VASH1	-1.21501	1.004	9.063
119395	CALHM3	3.39174	3.362	20.352			2619	GAS1	-2.14227	0.984	0.958
2707	GJB3	2.80972	3.292	14.536			3833	KIFC1	-1.28634	0.947	9.318
126393	HSPB6	1.69062	2.875	13.21			81035	COLEC12	-1.40238	0.936	5.129
54509	RHOF	2.63838	2.545	16.217			6840	SVIL	-1.2858	0.895	6.123
8705	B3GALT4	2.31692	2.538	15.099			2065	ERBB3	-1.91112	0.891	0.767
8787	RGS9	1.53298	2.459	15.824			367	AR	-1.30271	0.883	6.479
1591	CYP24A1	2.31631	2.333	16.493			9962	SLC23A2	-1.08645	0.881	9.731
29965	CDIP1	1.67749	2.166	19.372			10198	MPHOSPH9	-1.1625	0.879	9.507
57576	KIF17	1.69876	2.148	10.839			55504	TNFRSF19	-1.48415	0.858	3.735
7556	ZNF10	1.24404	2.134	22.222			23310	NCAPD3	-1.2349	0.847	6.011
5493	PPL	2.28491	2.086	14.829			10472	ZBTB18	-1.21309	0.818	1.582
23046	KIF21B	1.17085	2.05	10.654			1949	EFNB3	-1.5234	0.814	4.123
225689	MAPK15	3.10831	1.928	13.91			8975	USP13	-1.15194	0.8	3.825
388886	LRRC75B	2.55132	1.906	10.127			54443	ANLN	-1.41646	0.772	7.758
128434	VSTM2L	3.85646	1.809	12.599			23213	SULF1	-1.63854	0.771	2.207
26232	FBXO2	2.85279	1.782	10.729			57045	TWSG1	-1.07483	0.766	1.837
1158	CKM	7.88152	1.771	11.902			54584	GNB1L	-1.28104	0.739	9.796
79729	SH3D21	1.27368	1.641	15.522			5422	POLA1	-1.10223	0.725	9.915
7052	TGM2	1.25847	1.632	11.569			6319	SCD	-1.19251	0.724	0.596
113026	PLCD3	1.05063	1.614	22.123			10721	POLQ	-1.09503	0.721	3.255
598	BCL2L1	1.08835	1.604	11.585			3148	HMGB2	-1.10086	0.709	4.946
3231	HOXD1	1.85908	1.603	16.456			10211	FLOT1	-1.16537	0.707	0.897
6261	RYR1	1.97345	1.511	10.049			81563	C1orf21	-1.55929	0.67	8.527
9143	SYNGR3	1.28421	1.471	13.661			81624	DIAPH3	-1.29071	0.654	2.893
3679	ITGA7	1.08211	1.399	16.747			152404	IGSF11	-2.84485	0.644	1.188
57822	GRHL3	2.08654	1.373	12.841			8034	SLC25A16	-1.66081	0.632	8.75
51655	RASD1	4.24263	1.33	23.125			91526	ANKRD44	-1.76119	0.629	8.977
127845	GOLT1A	2.70408	1.304	11.292			6616	SNAP25	-1.42215	0.624	7.619
94274	PPP1R14A	2.49255	1.25	13.702			9837	GINS1	-1.59929	0.612	2.973
389337	ARHGEF37	1.40021	1.175	12.039			10460	TACC3	-1.05319	0.607	9.881
4582	MUC1	1.56141	1.128	38.095			146909	KIF18B	-1.56703	0.596	3.156
4599	MX1	1.61939	1.119	17.019			222553	SLC35F1	-2.81143	0.589	1.539
55357	TBC1D2	1.25486	0.974	13.633			2187	FANCB	-1.38763	0.589	0.596
6853	SYN1	1.99671	0.868	15.648			150468	CKAP2L	-1.12264	0.585	0.541
255394	TCP11L2	1.56469	0.863	22.941			4288	MKI67	-1.51716	0.584	3.617
55512	SMPD3	2.27157	0.857	11.866			22979	EFR3B	-1.68976	0.575	4.854
147138	TMC8	1.97345	0.818	20.039			7272	TTK	-1.13628	0.564	8.7
170961	ANKRD24	2.10896	0.817	14.954			160335	TMTC2	-2.34306	0.555	8.21
56271	BEX4	2.21739	0.812	12.665			1870	E2F2	-1.39609	0.554	1
650	BMP2	1.67086	0.798	11.779			28951	TRIB2	-1.56155	0.553	4.005
3623	INHA	2.17215	0.685	10.184			2535	FZD2	-1.34015	0.552	7.347
4053	LTBP2	1.12463	0.662	12.684			1031	CDKN2C	-1.94172	0.536	0.632
1959	EGR2	2.03631	0.637	11.035			10194	TSHZ1	-1.11433	0.532	4.863
54762	GRAMD1C	3.50192	0.604	15.172			55355	HJURP	-1.11248	0.532	4.19
1958	EGR1	1.59496	0.588	13.299			3832	KIF11	-1.38534	0.522	4.712
10734	STAG3	1.22665	0.567	12.553			149297	FAM78B	-1.64462	0.518	0.924
83719	YPEL3	1.94285	0.524	12.02			259266	ASPM	-1.1497	0.511	8.017
154	ADRB2	1.46678	0.522	12.5			10392	NOD1	-1.24831	0.503	5.239
8927	BSN	1.61288	0.498	12.964			195828	ZNF367	-1.33081	0.48	0.916
2185	PTK2B	1.4637	0.478	13.549			259232	NALCN	-2.11211	0.475	5.894
257068	PLCXD2	3.16478	0.464	13.913			158471	PRUNE2	-1.44429	0.45	8.434
4193	MDM2	1.8156	0.397	17.749			54892	NCAPG2	-1.14989	0.441	6.752
3909	LAMA3	1.72857	0.364	10.366			767557	SYS1-DBNDD2	-8.73603	0.435	3.203
4242	MFNG	2.62484	0.341	14.03			1841	DTYMK	-1.29769	0.429	4.949
56978	PRDM8	1.5828	0	11.896			5253	PHF2	-1.26932	0.42	7.218
							55010	PARPBP	-1.64117	0.39	9.303
	promoter methyl level <10, gene body methyl level <10						9727	RAB11FIP3	-1.10604	0.381	8.404
			methylation level				51203	NUSAP1	-1.56871	0.374	5.867
gene ID	gene name	logFC	promoter	gene body			8654	PDE5A	-1.39198	0.349	7.028
5923	RASGRF1	1.73891	9.763	7.291			26147	PHF19	-1.47481	0.347	0.581
352909	DNAAF3	1.99791	9.732	5.247			10733	PLK4	-1.56484	0.305	7
10172	ZNF256	1.61043	9.639	3.238			4684	NCAM1	-1.2919	0	6.244
57722	IGDCC4	1.88249	9.576	3.045
5143	PDE4C	1.73061	9.514	6.562
10272	FSTL3	1.15065	9.391	2.22
8605	PLA2G4C	1.54822	9.368	5.312
256933	NPB	1.7137	9.207	9.347
85477	SCIN	8.67248	9.032	5.133
55057	AIM1L	4.67591	8.976	8.122
752	FMNL1	1.25695	8.933	7.936
64420	SUSD1	1.26217	8.872	3.446
126014	OSCAR	3.95679	8.687	7.791
4914	NTRK1	7.97425	8.537	8.678
25858	TEX40	3.38227	8.524	0.925
7476	WNT7A	1.89899	8.297	3.84
64651	CSRNP1	1.53351	8.065	7.044
387509	GPR153	1.98308	8.036	7.504
80095	ZNF606	2.37038	7.928	3.501
338785	KRT79	5.9424	7.913	7.109
2886	GRB7	3.69622	7.825	6.181
54626	HES2	3.70651	7.706	0.677
253639	ZNF620	1.95253	7.685	3.634
27237	ARHGEF16	2.30083	7.576	6.278
1890	TYMP	1.11536	7.558	7.677
286	ANK1	2.62766	7.534	9.818
51440	HPCAL4	3.02741	7.268	4.675
388564	TMEM238	2.47385	7.257	6.876
4254	KITLG	1.27753	7.185	0.872
3481	IGF2	1.68884	7.098	2.848
66004	LYNX1	1.70753	7.064	3.448
7739	ZNF185	2.90438	6.747	5.471
7148	TNXB	3.09653	6.357	0
3487	IGFBP4	2.7849	6.264	6.891
2562	GABRB3	1.49135	6.177	5.288
8581	LY6D	9.52505	6.108	4.396
3814	KISS1	4.30164	6.068	9.086
6262	RYR2	1.87476	6.022	7.837
55367	PIDD1	1.14348	5.959	8.154
7915	ALDH5A1	1.6065	5.926	4.672
1847	DUSP5	2.32448	5.925	0.746
56963	RGMA	2.08394	5.794	6.017
3856	KRT8	1.55383	5.639	2.121
27106	ARRDC2	1.12398	5.531	6.533
11240	PADI2	1.62684	5.53	3.477
284111	SLC13A5	7.56113	5.479	3.251
126549	ANKLE1	2.51467	5.456	9.299
23305	ACSL6	1.57286	5.357	3.858
93099	DMKN	2.53455	5.307	1.533
353500	BMP8A	2.89862	5.273	8.073
64093	SMOC1	3.18011	5.146	7.725
4885	NPTX2	7.83283	5.137	6.856
55502	HES6	1.53421	5.127	3.717
65009	NDRG4	1.62711	5.035	9.413
8913	CACNA1G	4.17724	5.033	4.883
2318	FLNC	3.40323	5.016	8.669
59352	LGR6	3.38227	5.003	8.813
58191	CXCL16	1.92094	4.985	2.858
445	ASS1	1.64065	4.601	5.915
222865	TMEM130	1.96439	4.589	4.235
84033	OBSCN	1.51779	4.488	9.986
3898	LAD1	1.61909	4.396	4.15
57530	CGN	1.56772	4.344	8.828
3242	HPD	5.09645	4.311	4.722
8187	ZNF239	2.31692	4.252	9.143
1013	CDH15	1.69876	4.207	6.68
885	CCK	2.89862	4.177	0
57731	SPTBN4	4.27392	4.055	8.505
9715	FAM131B	2.6922	4.03	3.492
27151	CPAMD8	2.04731	4.016	4.424
9945	GFPT2	1.70212	3.967	7.036
54549	SDK2	3.02741	3.965	5.197
4486	MST1R	2.11108	3.923	7.263
283849	EXOC3L1	4.10348	3.823	1.984
10232	MSLN	1.45753	3.75	4.516
50486	G0S2	2.04716	3.678	1.613
4129	MAOB	3.06791	3.626	7.925
83715	ESPN	3.22806	3.611	7.422
55065	SLC52A1	3.29168	3.586	7.637
63934	ZNF667	1.37203	3.578	2.15
7262	PHLDA2	1.56025	3.496	1.361
8529	CYP4F2	1.44908	3.476	0
84911	ZNF382	2.82527	3.466	5.042
1953	MEGF6	5.16662	3.418	6.641
10888	GPR83	2.4855	3.41	1.38
83394	PITPNM3	1.76726	3.4	5.789
148808	MFSD4A	2.47385	3.371	2.619
1917	EEF1A2	2.33359	3.368	5.834
467	ATF3	2.62923	3.315	0.424
94030	LRRC4B	3.10831	3.22	6.947
55861	DBNDD2	2.13546	3.176	1.77
4046	LSP1	2.29394	3.119	6.431
4493	MT1E	1.43096	3.086	5.607
23138	N4BP3	1.83979	2.887	4.939
54566	EPB41L4B	1.9291	2.847	6.516
50944	SHANK1	4.42113	2.75	4.397
5979	RET	2.6724	2.694	3.191
3589	IL11	3.6738	2.67	4.849
64063	PRSS22	2.08654	2.624	7.897
7975	MAFK	1.15807	2.534	9.217
140612	ZFP28	1.155	2.458	0.906
6405	SEMA3F	2.14065	2.39	5.269
10076	PTPRU	1.93839	2.281	5.112
65997	RASL11B	4.28738	2.162	9.995
85446	ZFHX2	1.43418	2.143	9.886
2872	MKNK2	1.19168	2.131	9.751
80320	SP6	4.02512	2.081	5.609
144811	LACC1	1.72777	2.06	3.612
140730	RIMS4	4.34666	2.021	3.994
147040	KCTD11	1.25075	1.999	2.379
489	ATP2A3	1.87623	1.934	9.077
9435	CHST2	1.29094	1.917	3.644
93145	OLFM2	2.13726	1.871	5.446
57662	CAMSAP3	3.25385	1.845	6.723
113177	IZUMO4	2.10972	1.795	5.252
162966	ZNF600	1.69778	1.733	2.998
85455	DISP2	2.19257	1.704	2.806
8224	SYN3	2.27448	1.676	7.371
25789	TMEM59L	2.0429	1.659	2.77
55916	NXT2	1.26349	1.653	0.557
355	FAS	1.35882	1.638	0.919
51599	LSR	2.3549	1.631	3.495
3757	KCNH2	2.22399	1.605	5.828
9047	SH2D2A	4.98657	1.505	7.427
55561	CDC42BPG	3.23186	1.498	9.836
9001	HAP1	2.98326	1.497	5.233
100128338	FAM83H-AS1	1.92454	1.473	7.774
100526783	C15orf38-AP3S2	1.60445	1.468	4.558
10900	RUNDC3A	2.45853	1.467	4.146
10435	CDC42EP2	1.59082	1.461	4.753
8877	SPHK1	1.19689	1.436	0.878
1839	HBEGF	1.54302	1.402	2.515
7942	TFEB	1.49992	1.397	7.332
285489	DOK7	3.42044	1.313	6.553
5798	PTPRN	1.74662	1.304	3.353
5274	SERPINI1	2.13115	1.3	1.01
26153	KIF26A	2.4855	1.278	2.852
63926	ANKEF1	1.26148	1.264	3.091
5228	PGF	2.46479	1.231	6.839
374928	ZNF773	1.43675	1.22	2.142
84436	ZNF528	1.33963	1.208	1.346
348487	FAM131C	1.87456	1.197	6.384
92815	HIST3H2A	1.8038	1.191	0.544
219699	UNC5B	3.08193	1.168	5.562
5138	PDE2A	4.5629	1.168	2.897
1606	DGKA	1.18651	1.121	1.456
6855	SYP	2.04684	1.118	0.797
869	CBLN1	1.40719	1.102	6.936
79993	ELOVL7	2.23301	1.081	2.801
23025	UNC13A	2.41542	1.077	7.832
50855	PARD6A	1.95375	1.069	6.253
7464	CORO2A	1.33015	1.066	3.331
84612	PARD6B	2.24095	1.059	1.097
80853	KDM7A	1.39595	1.054	5.111
55359	STYK1	1.67777	1.053	0.644
23237	ARC	6.52795	1.048	2.008
2643	GCH1	1.72712	1.042	4.713
64840	PORCN	1.10821	1.041	0.229
8482	SEMA7A	1.39043	1.005	5.424
9668	ZNF432	1.81374	0.991	8.333
79081	LBHD1	1.78648	0.978	0.915
4610	MYCL	2.23851	0.969	6.494
360	AQP3	3.01424	0.964	1.503
65982	ZSCAN18	1.54132	0.962	8.76
147948	ZNF582	1.74722	0.954	1.608
27244	SESN1	1.13134	0.931	6.102
1832	DSP	1.23846	0.922	6.55
6511	SLC1A6	4.10104	0.91	6.619
43	ACHE	3.54649	0.909	4.813
84667	HES7	2.65457	0.906	1.24
6330	SCN4B	2.39445	0.895	4.819
9651	PLCH2	4.42486	0.894	9.338
57801	HES4	1.85908	0.886	3.312
1843	DUSP1	2.15032	0.876	0.599
84223	IQCG	1.49115	0.875	9.286
5865	RAB3B	1.3135	0.863	3.27
6252	RTN1	2.69479	0.855	6.588
375449	MAST4	2.13601	0.844	5.456
11322	TMC6	1.56496	0.818	7.966
115207	KCTD12	2.84654	0.812	3.403
10391	CORO2B	1.24913	0.809	7.62
3171	FOXA3	3.05542	0.796	5.834
55800	SCN3B	4.30147	0.767	1.326
56658	TRIM39	1.43629	0.767	0.924
80024	SLC8B1	1.22563	0.765	7.327
10411	RAPGEF3	2.56799	0.754	9.862
4189	DNAJB9	1.09258	0.749	0.521
6572	SLC18A3	3.10764	0.741	3.154
2644	GCHFR	1.21018	0.739	6.196
256302	NATD1	1.61806	0.719	3.558
5129	CDK18	1.19843	0.711	8.178
8444	DYRK3	1.15941	0.711	0.656
9424	KCNK6	1.53422	0.708	6.317
1363	CPE	1.74039	0.696	4.346
7128	TNFAIP3	1.4823	0.685	9.52
8000	PSCA	2.04305	0.668	8.111
421	ARVCF	2.49423	0.658	9.662
1263	PLK3	2.05451	0.657	3.496
83667	SESN2	1.45071	0.657	1.718
30008	EFEMP2	1.37788	0.654	9.367
7832	BTG2	1.85252	0.654	1.075
114299	PALM2	1.61043	0.648	6.71
4791	NFKB2	1.05703	0.648	4.171
7425	VGF	2.72232	0.647	1.835
94241	TP53INP1	1.99134	0.643	2.743
23508	TTC9	1.62684	0.641	1.779
51316	PLAC8	2.83537	0.634	4.563
9540	TP53I3	2.02696	0.627	2.244
2081	ERN1	1.90143	0.625	1.188
54507	ADAMTSL4	2.24057	0.611	8.615
219738	C10orf35	1.38047	0.605	7.871
57125	PLXDC1	3.45416	0.601	8.035
50484	RRM2B	1.30611	0.593	9.796
8744	TNFSF9	1.49126	0.589	7.473
125893	ZNF816	1.38129	0.573	1.969
57030	SLC17A7	1.55216	0.572	3.512
114907	FBXO32	1.65032	0.565	2.797
10156	RASA4	1.60626	0.55	1.118
3995	FADS3	1.19095	0.546	2.735
7633	ZNF79	1.60574	0.542	5.62
6303	SAT1	1.67837	0.537	1.072
6450	SH3BGR	2.46646	0.531	8.303
9722	NOS1AP	1.33467	0.529	1.911
8349	HIST2H2BE	1.16204	0.526	1.175
53947	A4GALT	1.29525	0.497	9.732
1026	CDKN1A	2.0902	0.488	4.205
57763	ANKRA2	1.19955	0.485	0.521
1649	DDIT3	2.37506	0.484	2.679
100526693	ARPC4-TTLL3	1.61288	0.48	8.894
10370	CITED2	1.06857	0.468	0.562
7076	TIMP1	1.37444	0.466	6.12
147923	ZNF420	1.30533	0.451	0.936
688	KLF5	1.40602	0.43	0.691
375791	CYSRT1	3.81079	0.425	5.153
2232	FDXR	1.77316	0.423	7.675
23764	MAFF	1.45653	0.419	4.285
2281	FKBP1B	1.32147	0.407	1.36
3162	HMOX1	1.18157	0.395	1.67
5452	POU2F2	2.55962	0.363	7.274
54897	CASZ1	2.24286	0.363	7.108
100271927	RASA4B	3.31871	0.36	3.778
8637	EIF4EBP3	2.19685	0.355	1.057
84419	C15orf48	2.85624	0.309	0.449
59344	ALOXE3	2.6724	0.282	6.147
29950	SERTAD1	1.10981	0.279	8.423
27113	BBC3	1.73256	0.246	0.655
2920	CXCL2	2.08946	0.24	0.647
11001	SLC27A2	2.07939	0.215	3.099
84872	ZC3H10	1.21232	0.206	0.622
115811	IQCD	2.49255	0	8.836
5777	PTPN6	4.31892	0	6.62
5336	PLCG2	1.43029	0	3.994

## Sheet: SK-MEL-2
up-regulated DE genes of SK-MEL-2							down-regulated DE genes of SK-MEL-2
	promoter methyl level >=10, gene body methl level >=10							promoter methyl level >=10, gene body methl level >=10
			methylation level							methylation level
gene id	gene name	logFC	promoter	gene body			gene id	gene name	logFC	promoter	gene body
253639	ZNF620	4.06399	49.213	19.162			100534593	STX16-NPEPL1	-2.14418	31.559	10.765
63898	SH2D4A	5.23241	47.258	27.617			57597	BAHCC1	-1.3808	24.964	14.926
26136	TES	1.81104	46.154	19.691			257	ALX3	-2.29883	23.98	22.262
148113	CILP2	2.44081	40.657	17.847			60412	EXOC4	-1.07955	23.403	21.379
100302652	GPR75-ASB3	2.29884	39.437	23.007			54796	BNC2	-1.55685	23.058	13.915
653140	FAM228A	8.10246	39.317	20.919			2898	GRIK2	-1.52843	22.435	22.611
126433	FBXO27	1.33741	39.042	16.921			23514	SPIDR	-1.31812	19.391	15.454
1618	DAZL	10.6342	38.571	18.75			388650	FAM69A	-1.1087	19.312	12.998
196385	DNAH10	2.57384	38.456	15.815			7625	ZNF74	-2.00532	17.291	19.794
141	ADPRH	2.88883	34.758	15.15			6573	SLC19A1	-1.58788	12.57	15.991
144406	WDR66	2.70686	34.731	15.116			108	ADCY2	-1.57075	12.11	14.089
84941	HSH2D	4.28011	34.283	10.023			7027	TFDP1	-1.42804	11.467	10.571
114757	CYGB	1.51531	32.575	25.448			4155	MBP	-1.33205	10.015	10.272
19	ABCA1	3.57516	32.412	12.392
3664	IRF6	3.10648	32.271	19.094				promoter methyl level >=10, gene body methyl level <10
56924	PAK6	4.06399	30.642	11.96						methylation level
10388	SYCP2	1.34362	30.381	17.949			gene ID	gene name	logFC	promoter	gene body
26508	HEYL	1.86449	30.271	24.547			10572	SIVA1	-1.16017	33.595	8.287
138009	DCAF4L2	8.52643	29.985	29.13			1124	CHN2	-1.45542	30.469	7.529
91544	UBXN11	1.08345	29.759	26.106			136332	LRGUK	-1.46238	26.068	9.574
10417	SPON2	1.85985	29.628	15.393			140707	BRI3BP	-1.66494	25.627	8.668
3373	HYAL1	5.81598	29.602	14.287			5608	MAP2K6	-2.58313	19.223	8.78
441161	OOEP	3.18068	29.597	20.029			64131	XYLT1	-1.56612	18.677	6.773
84074	QRICH2	1.41614	29.22	16.662			4324	MMP15	-1.10882	17.949	9.63
113730	KLHDC7B	7.49948	28.403	26.623			1675	CFD	-1.46696	13.708	5.018
29	ABR	1.10286	28.239	16.042			8601	RGS20	-1.31682	13.623	2.108
8291	DYSF	1.70666	27.744	10.487			22998	LIMCH1	-1.8709	13.32	8.066
7373	COL14A1	2.12771	27.185	13.986			27324	TOX3	-1.63852	11.388	5.125
100316904	SAP25	3.29122	27.071	11.626			5454	POU3F2	-1.20878	11.004	0.499
126669	SHE	3.17163	26.601	23.441
64866	CDCP1	3.71617	26.223	31.316				promoter methyl level <10, gene body methyl level >=10
113828	FAM83F	7.78185	25.918	22.892						methylation level
4232	MEST	6.5778	25.466	36.269			gene ID	gene name	logFC	promoter	gene body
6954	TCP11	2.90488	25.298	22.826			6904	TBCD	-1.22351	9.03	13.326
340075	ARSI	3.2565	24.998	24.245			51555	PEX5L	-1.54467	6.883	17.702
341405	ANKRD33	7.43571	24.99	23.179			8379	MAD1L1	-1.32954	5.298	15.066
54836	BSPRY	1.74728	24.82	18.214			339983	NAT8L	-1.49149	4.501	10.942
79729	SH3D21	1.51246	24.481	16.505			84552	PARD6G	-1.40128	4.197	10.284
1298	COL9A2	2.14837	24.288	14.995			5557	PRIM1	-1.18329	3.791	17.337
283212	KLHL35	4.30035	23.925	26.493			116987	AGAP1	-1.77138	3.358	21.857
159163	RBMY1F	8.6719	23.744	22.897			4948	OCA2	-2.63585	2.826	13.916
9074	CLDN6	5.749	23.727	14.769			134265	AFAP1L1	-1.22942	2.137	10.648
29911	HOOK2	1.17817	23.391	22.285			6497	SKI	-1.10666	2.125	13.987
4070	TACSTD2	3.48005	23.153	17.363			55643	BTBD2	-1.08723	2.116	12.281
57538	ALPK3	4.55709	22.991	24.317			29801	ZDHHC8	-1.10554	2.093	13
55124	PIWIL2	1.58322	22.604	17.42			56899	ANKS1B	-1.67885	1.861	17.073
8111	GPR68	1.96321	22.292	16.174			7023	TFAP4	-1.25385	1.524	11.497
55200	PLEKHG6	4.72893	21.831	16.057			8514	KCNAB2	-1.10113	1.244	10.877
84171	LOXL4	6.82282	21.527	25.353			55084	SOBP	-1.50636	1.207	23.555
101	ADAM8	4.14592	21.429	10.334			9024	BRSK2	-2.55722	1.173	12.956
3090	HIC1	5.13084	21.363	32.169			596	BCL2	-1.18854	1.168	10.991
134526	ACOT12	1.91369	21.27	11.554			23513	SCRIB	-1.13957	1.076	15.147
84940	CORO6	7.67544	21.043	12.584			25771	TBC1D22A	-1.49577	1.003	13.989
1396	CRIP1	4.30035	20.816	24.603			6660	SOX5	-1.51582	1.001	15.826
374654	KIF7	1.57309	20.524	27.406			1373	CPS1	-1.11175	0.994	26.437
1948	EFNB2	3.15729	20.196	24.598			107	ADCY1	-1.47973	0.921	11.167
27163	NAAA	2.82411	20.024	18.052			8522	GAS7	-1.17495	0.9	10.269
360200	TMPRSS9	2.1493	19.913	21.166			386593	CHKB-CPT1B	-8.08253	0.892	12.502
126129	CPT1C	2.92494	19.905	12.943			3632	INPP5A	-1.87989	0.864	15.846
7802	DNALI1	4.31776	19.708	15.814			9946	CRYZL1	-1.42994	0.858	17.73
79153	GDPD3	2.53334	19.531	20.421			9779	TBC1D5	-1.12066	0.828	15.86
64420	SUSD1	6.12859	19.471	10.913			152579	SCFD2	-1.12826	0.802	17.717
149478	BTBD19	1.55437	19.213	17.352			57706	DENND1A	-1.1119	0.789	10.938
55879	GABRQ	7.61913	19.155	46.184			201255	LRRC45	-1.24555	0.766	19.412
160428	ALDH1L2	3.60883	19.147	15.508			7410	VAV2	-1.06862	0.763	11.905
93953	ACRC	5.23074	18.95	12.391			120892	LRRK2	-1.27525	0.737	12.41
55930	MYO5C	4.4635	18.71	11.646			54438	GFOD1	-1.53823	0.73	20.946
9260	PDLIM7	1.30291	18.631	18.768			10743	RAI1	-1.05349	0.702	13.522
2242	FES	2.42932	18.49	19.508			56894	AGPAT3	-1.31653	0.7	11.552
1545	CYP1B1	3.25269	18.333	28.614			54927	CHCHD3	-1.13545	0.678	13.147
57121	LPAR5	2.4961	18.155	39			57475	PLEKHH1	-1.15621	0.651	10.259
84624	FNDC1	1.90777	18.054	10.484			2788	GNG7	-1.44936	0.648	12.203
344787	ZNF860	2.99105	18.016	26.383			1793	DOCK1	-1.62938	0.63	19.789
11135	CDC42EP1	3.25614	17.983	10.716			160335	TMTC2	-1.27462	0.627	10.289
3206	HOXA10	3.14447	17.978	19.313			1730	DIAPH2	-1.42956	0.603	13.82
362	AQP5	4.87476	17.859	11.603			9215	LARGE1	-1.30062	0.596	11.759
81027	TUBB1	3.17163	17.463	21.225			51690	LSM7	-1.21583	0.591	14.879
375607	NAT16	7.92805	17.3	22.897			9639	ARHGEF10	-1.89418	0.58	16.842
80022	MYO15B	6.74754	17.004	14.089			9910	RABGAP1L	-1.29072	0.559	17.414
9961	MVP	1.08132	16.814	17.102			83943	IMMP2L	-1.57821	0.552	12.101
26873	OPLAH	2.22282	16.808	11.55			22871	NLGN1	-2.15813	0.552	21.626
132884	EVC2	2.44268	16.728	17.076			64781	CERK	-1.13506	0.513	14.207
51804	SIX4	1.55637	16.592	18.949			10301	DLEU1	-1.21083	0.475	21.415
8771	TNFRSF6B	5.18892	16.385	30.141			83696	TRAPPC9	-1.8467	0.455	12.54
29108	PYCARD	2.41394	16.341	20.856			51071	DERA	-1.14595	0.414	14.209
2487	FRZB	3.32394	16.167	35.45			84274	COQ5	-1.24285	0.407	10.539
9022	CLIC3	7.92805	16.021	25.367			83872	HMCN1	-1.38583	0.403	10
10267	RAMP1	4.77455	15.924	18.518
390928	ACP7	7.83225	15.894	26.437				promoter methyl level <10, gene body methyl level <10
79400	NOX5	5.62995	15.76	15.592						methylation level
3783	KCNN4	2.00127	15.612	28.95			gene ID	gene name	logFC	promoter	gene body
80201	HKDC1	2.16037	15.271	13.644			134728	IRAK1BP1	-2.04752	9.573	0.472
64787	EPS8L2	4.22405	14.959	10.808			51329	ARL6IP4	-1.45608	8.041	1.38
4493	MT1E	3.23963	14.783	27.508			11178	LZTS1	-1.55235	7.871	1.373
124935	SLC43A2	1.19147	14.68	15.503			643988	FNDC10	-2.31307	6.749	7.577
65266	WNK4	2.00896	14.602	16.831			9672	SDC3	-1.19141	6.708	1.207
55349	CHDH	1.88578	14.346	17.058			29968	PSAT1	-1.03126	6.187	4.501
84329	HVCN1	2.35864	14.216	11.526			161145	TMEM229B	-1.34677	5.374	6.257
122402	TDRD9	4.80013	14.081	21.807			63876	PKNOX2	-2.46335	5.051	6.497
54413	NLGN3	2.01582	13.824	12.973			84766	CRACR2A	-1.45608	4.58	9.029
57449	PLEKHG5	2.5633	13.658	12.081			80760	ITIH5	-1.32551	4.257	4.169
80115	BAIAP2L2	2.64285	13.634	13.209			5244	ABCB4	-1.44309	3.638	4.415
10317	B3GALT5	1.58831	13.581	17.234			9781	RNF144A	-1.22762	3.587	8.826
27190	IL17B	4.36142	13.53	11.647			9136	RRP9	-1.17787	2.98	8.168
123	PLIN2	5.63259	13.151	25.123			83988	NCALD	-1.19507	2.283	9.025
11187	PKP3	3.77226	13.115	13.389			138311	FAM69B	-1.18206	2.15	6.343
5205	ATP8B1	3.14803	13.1	18.495			91768	CABLES1	-1.26593	2.092	5.553
138429	PIP5KL1	2.15417	12.978	10.549			64756	ATPAF1	-1.30534	1.935	0.523
338322	NLRP10	4.81877	12.871	27.324			3781	KCNN2	-1.46588	1.894	7.86
140701	ABHD16B	1.62197	12.833	34.384			1780	DYNC1I1	-1.50657	1.882	2.397
27074	LAMP3	4.73532	12.8	27.547			29767	TMOD2	-1.35082	1.852	0.825
142680	SLC34A3	2.89745	12.739	12.466			4001	LMNB1	-1.28386	1.731	7.44
7006	TEC	1.5426	12.431	12.659			145567	TTC7B	-1.31167	1.541	8.142
91056	AP5B1	1.25182	12.209	11.561			4326	MMP17	-1.27636	1.521	6.376
9121	SLC16A5	4.41727	11.86	14.336			6187	RPS2	-1.03991	1.355	0.71
2672	GFI1	3.02624	11.808	11.394			83992	CTTNBP2	-1.81728	1.328	1.928
202915	TMEM184A	2.43051	11.735	13.312			22843	PPM1E	-1.59895	1.232	1.004
23231	SEL1L3	3.66612	11.647	13.382			10659	CELF2	-1.21568	1.199	3.406
10045	SH2D3A	1.92419	11.579	10.353			5803	PTPRZ1	-1.86305	1.157	3.796
54863	TOR4A	2.40909	11.577	14.159			1468	SLC25A10	-1.1103	1.084	2.228
51807	TUBA8	1.77481	11.425	19.89			79605	PGBD5	-1.88232	1.047	7.933
9148	NEURL1	3.88135	11.4	11.981			238	ALK	-1.88232	0.98	6.653
6692	SPINT1	3.57026	11.323	18.006			10752	CHL1	-1.37147	0.956	3.02
7473	WNT3	2.44081	11.274	14.777			5140	PDE3B	-1.14168	0.901	1.23
65249	ZSWIM4	1.42049	11.273	13.268			89853	MVB12B	-1.18755	0.848	9.99
389333	PROB1	2.06189	11.103	17.635			23189	KANK1	-1.01975	0.843	6.956
3665	IRF7	2.89189	11.032	16.591			2824	GPM6B	-1.59169	0.842	1.419
90952	ESAM	7.92805	11.011	16.185			5425	POLD2	-1.26314	0.839	0.628
27132	CPNE7	2.30994	10.963	16.98			8019	BRD3	-1.29404	0.826	8.678
9314	KLF4	2.10909	10.869	17.243			6777	STAT5B	-1.07671	0.824	1.678
1535	CYBA	4.16987	10.728	13.279			57473	ZNF512B	-1.53785	0.804	8.839
2840	GPR17	2.79278	10.694	23.758			6509	SLC1A4	-1.58722	0.797	0.635
393	ARHGAP4	2.3489	10.676	22.765			5349	FXYD3	-1.0821	0.783	4.042
2637	GBX2	1.36107	10.671	14.513			283489	CHAMP1	-1.10126	0.783	0.656
164284	APCDD1L	2.72758	10.588	13.138			8790	FPGT	-1.27844	0.766	0.565
375033	PEAR1	2.92494	10.501	10.731			100526835	FPGT-TNNI3K	-3.30943	0.766	4.174
2826	CCR10	3.38112	10.265	22.08			5253	PHF2	-1.21955	0.763	7.06
91828	EXOC3L4	4.58272	10.241	14.871			25805	BAMBI	-1.08004	0.726	0.535
84502	JPH4	3.67641	10.203	16.052			56474	CTPS2	-1.25085	0.721	5.626
23743	BHMT2	2.34005	10.177	18.645			10360	NPM3	-1.44737	0.716	0.8
6932	TCF7	1.35935	10.166	13.432			23446	SLC44A1	-1.16902	0.711	3.153
							81567	TXNDC5	-1.66195	0.71	4.937
	promoter methyl level >=10, gene body methyl level <10						1809	DPYSL3	-1.31207	0.705	1.604
			methylation level				8681	JMJD7-PLA2G4B	-2.58383	0.7	9.292
gene ID	gene name	logFC	promoter	gene body			642	BLMH	-1.23255	0.695	0.889
155185	AMZ1	3.32225	44.981	8.8			9962	SLC23A2	-1.10492	0.693	9.199
27122	DKK3	1.18697	41.068	7.068			3925	STMN1	-1.05904	0.69	1.786
51673	TPPP3	1.66539	37.015	5.243			93664	CADPS2	-1.16276	0.689	3.734
604	BCL6	1.27749	36.637	8.962			202374	STK32A	-1.23554	0.689	7.216
11033	ADAP1	1.73631	35.363	9.979			8323	FZD6	-1.2774	0.684	0.624
122970	ACOT4	2.91612	34.149	4.16			2619	GAS1	-1.37922	0.675	0.681
8351	HIST1H3D	1.69847	33.01	0.649			2065	ERBB3	-1.56826	0.669	0.506
9249	DHRS3	1.87038	32.976	8.097			10613	ERLIN1	-1.12783	0.668	0.543
11117	EMILIN1	1.92894	31.346	8.944			4157	MC1R	-1.189	0.661	0.633
54457	TAF7L	2.86484	29.227	9.696			6484	ST3GAL4	-1.10089	0.657	3.203
5010	CLDN11	1.45127	28.942	3.511			10194	TSHZ1	-1.20183	0.656	5.218
10642	IGF2BP1	2.30994	27.031	3.641			3655	ITGA6	-1.04291	0.639	4.075
5106	PCK2	1.62295	26.66	4.338			8971	H1FX	-1.19914	0.633	5.906
51259	TMEM216	2.17098	26.618	6.739			818	CAMK2G	-1.46653	0.628	8.274
55552	ZNF823	1.35306	26.512	2.337			4869	NPM1	-1.09695	0.604	1.119
166655	TRIM60	7.67544	25.995	7.2			10404	CPQ	-1.13437	0.593	1.889
1001	CDH3	2.72892	25.939	9.283			2054	STX2	-1.14116	0.589	8.415
3768	KCNJ12	2.84319	25.405	3.945			6916	TBXAS1	-1.50306	0.587	7.061
1404	HAPLN1	3.93682	25.253	8.311			152404	IGSF11	-2.45303	0.583	0.755
57722	IGDCC4	3.38112	24.734	2.087			195828	ZNF367	-1.18323	0.578	0.682
3159	HMGA1	1.37514	24.362	0.982			8099	CDK2AP1	-1.06587	0.576	7.841
201294	UNC13D	2.31959	22.857	8.124			8503	PIK3R3	-1.19158	0.572	2.195
3239	HOXD13	1.8341	22.528	1.593			143458	LDLRAD3	-1.25664	0.567	7.228
6528	SLC5A5	1.91672	22.433	6.504			5793	PTPRG	-1.12509	0.556	9.505
9720	CCDC144A	2.19567	22.328	4.302			6489	ST8SIA1	-1.62499	0.553	7.265
10840	ALDH1L1	1.22772	21.541	9.171			57026	PDXP	-1.3941	0.549	0.531
4776	NFATC4	3.25374	20.426	7.949			5567	PRKACB	-1.0462	0.548	0.528
27040	LAT	1.30234	20.425	6.742			8440	NCK2	-1.03243	0.54	6.364
5697	PYY	8.72622	20.312	6.796			23678	SGK3	-1.39547	0.535	4.199
21	ABCA3	2.99608	20.259	5.815			116151	FAM210B	-1.32295	0.529	3.837
55924	FAM212B	1.4539	20.178	4.044			158038	LINGO2	-1.87772	0.526	6.294
7074	TIAM1	1.35062	19.522	9.38			1130	LYST	-1.06649	0.51	4.799
54502	RBM47	1.2642	18.975	8.041			152002	XXYLT1	-1.12557	0.465	9.397
54626	HES2	2.18539	18.943	2.326			149297	FAM78B	-1.17128	0.464	0.715
745	MYRF	1.97404	18.942	8.405			4651	MYO10	-1.23705	0.458	9.314
6676	SPAG4	1.60326	18.848	1.004			347734	SLC35B2	-1.02769	0.453	0.508
6253	RTN2	2.16463	18.648	4.266			10901	DHRS4	-1.22738	0.453	5.414
285429	DCAF4L1	3.36825	18.608	0			201798	TIGD4	-1.39435	0.44	0.746
220136	CFAP53	2.49138	18.535	1.134			55909	BIN3	-1.05856	0.435	6.255
146857	SLFN13	2.5031	18.374	1.007			23682	RAB38	-1.22612	0.428	0.892
5603	MAPK13	4.42449	18.262	9.991			2821	GPI	-1.07103	0.399	4.88
3004	GZMM	5.0223	17.834	8.715			145773	FAM81A	-1.31381	0.393	1.954
57481	KIAA1210	1.97638	17.507	8.66			85451	UNK	-1.06724	0.382	9.7
100506658	OCLN	1.80435	17.243	7.351			100631383	FAM47E-STBD1	-7.99268	0.377	3.435
6329	SCN4A	2.19567	16.906	2.861			84750	FUT10	-1.44678	0.355	8.247
283897	C16orf54	2.4134	16.197	6.183			84823	LMNB2	-1.24529	0.348	9.496
51702	PADI3	3.64974	15.788	4.644			8819	SAP30	-1.18137	0.336	0.517
83592	AKR1E2	2.13578	15.668	9.3			23024	PDZRN3	-1.42213	0.188	8.664
25791	NGEF	2.57384	15.593	8.342			1184	CLCN5	-1.10787	0	1.549
8614	STC2	2.05105	15.525	6.379
727800	RNF208	2.32681	15.344	9.581
83593	RASSF5	1.63759	14.972	4.335
197358	NLRC3	1.68479	14.683	7.216
116362	RBP7	4.42001	14.634	5.809
56241	SUSD2	3.50003	14.627	7.358
9123	SLC16A3	2.9838	14.594	8.524
80270	HSD3B7	1.64119	14.446	8.908
79776	ZFHX4	2.19567	14.437	2.98
2247	FGF2	1.39499	14.431	0.803
54587	MXRA8	1.67309	14.385	3.832
10290	SPEG	3.01491	14.187	9.536
256949	KANK3	1.87338	14.075	5.878
347733	TUBB2B	1.78136	14	2.237
10331	B3GNT3	3.50356	13.802	2.258
4882	NPR2	7.36899	13.739	9.048
2000	ELF4	1.57805	13.69	8.198
140690	CTCFL	2.53848	13.681	6.141
80326	WNT10A	4.23658	13.393	5.244
4846	NOS3	5.17379	13.094	8.706
3815	KIT	7.61913	13.031	2.285
1382	CRABP2	2.94792	12.877	3.635
259173	ALS2CL	3.00342	12.813	2.669
79870	BAALC	2.30424	12.774	8.017
10079	ATP9A	1.92943	12.679	9.557
135892	TRIM50	7.67544	12.604	8.017
547	KIF1A	5.79936	12.498	6.731
147798	TMC4	4.36142	12.202	9.477
402381	SOHLH1	5.85897	12.121	8.963
54549	SDK2	3.30279	12.106	6.133
6913	TBX15	2.88518	11.396	9.496
5446	PON3	3.91102	11.366	3.329
85452	CFAP74	2.76034	11.269	7.322
51422	PRKAG2	2.03585	11.246	7.274
113802	HENMT1	1.51895	11.171	1.641
80774	LIMD2	1.20224	11.098	8.238
5947	RBP1	2.47269	10.997	3.607
2886	GRB7	2.91288	10.962	4.316
653583	PHLDB3	1.22302	10.888	8.498
5409	PNMT	4.58272	10.724	4.06
266727	MDGA1	1.85218	10.714	8.285
3589	IL11	3.82312	10.186	4.191
4192	MDK	2.42732	10.023	3.155
92840	REEP6	1.55651	10.022	7.064
	promoter methyl level <10, gene body methyl level >=10
			methylation level
gene ID	gene name	logFC	promoter	gene body
10103	TSPAN1	2.81916	9.9	23.362
2523	FUT1	2.27783	9.889	12.067
23242	COBL	4.94383	9.729	17.601
2831	NPBWR1	3.53924	9.587	11.148
676	BRDT	8.22069	9.458	17.787
554	AVPR2	3.15688	9.287	14.423
642475	MROH6	1.12878	9.272	18.087
290	ANPEP	4.89153	9.178	14.761
90332	EXOC3L2	5.70255	9.084	13.36
57447	NDRG2	1.05725	8.966	11.569
85441	HELZ2	1.38019	8.949	21.443
6337	SCNN1A	6.16331	8.943	15.353
2199	FBLN2	4.29047	8.672	12.136
119395	CALHM3	8.80404	8.641	16.852
5731	PTGER1	7.43571	8.584	13.586
3386	ICAM4	2.2812	8.47	21.663
345630	FBLL1	2.29277	8.443	25.307
79412	KREMEN2	1.80985	8.368	26.899
9170	LPAR2	1.84054	8.022	14.236
729359	PLIN4	4.89314	7.88	10.568
170689	ADAMTS15	2.24445	7.811	11.797
22996	TTC39A	1.84146	7.806	10.266
3700	ITIH4	3.58268	7.75	10.687
5155	PDGFB	3.67344	7.62	16.514
51177	PLEKHO1	2.00859	7.27	11.806
1041	CDSN	3.1894	7.09	11.932
374946	DRAXIN	3.00977	6.854	11.177
375790	AGRN	1.08888	6.677	18.475
645121	CCNI2	2.62367	6.653	39.326
50846	DHH	3.38112	6.622	18.677
7169	TPM2	3.35497	6.462	15.153
9002	F2RL3	3.00342	6.297	19.227
126393	HSPB6	3.10716	6.282	33.93
6926	TBX3	1.44716	6.26	13.559
10100	TSPAN2	2.10694	6.255	10.833
57716	PRX	2.04123	6.231	13.698
222663	SCUBE3	1.3806	6.157	20.763
84557	MAP1LC3A	3.22962	6.153	15.936
1917	EEF1A2	2.03772	6.103	10.069
64856	VWA1	6.2627	6.079	15.024
137872	ADHFE1	3.25063	6.076	16.346
4099	MAG	7.43571	6.051	10.634
2302	FOXJ1	4.58272	5.961	14.139
5871	MAP4K2	1.55637	5.801	12.021
26256	CABYR	2.43109	5.761	29.28
26585	GREM1	3.6546	5.445	14.019
230	ALDOC	3.2713	5.431	13.942
83716	CRISPLD2	2.02354	5.419	10.936
84561	SLC12A8	2.06912	5.398	22.942
441478	NRARP	3.71388	4.956	10.96
4885	NPTX2	1.903	4.737	11.196
3231	HOXD1	2.61208	4.732	18.219
8718	TNFRSF25	2.69363	4.658	11.733
51161	C3orf18	2.80473	4.629	25.241
30846	EHD2	1.51386	4.598	14.07
201191	SAMD14	2.5841	4.478	15.853
51411	BIN2	2.1493	4.478	11.843
4854	NOTCH3	3.47971	4.426	10.185
286077	FAM83H	2.66502	4.34	26.337
9902	MRC2	3.74682	4.099	10.259
29933	GPR132	8.87788	3.962	17.275
5909	RAP1GAP	2.01508	3.876	12.118
79948	PLPPR3	2.55015	3.866	29.663
401399	PRRT4	4.90334	3.846	16.589
10461	MERTK	1.70402	3.789	15.423
83756	TAS1R3	2.35949	3.771	25.605
81786	TRIM7	1.51741	3.7	15.238
55809	TRERF1	3.18068	3.608	15.15
5493	PPL	5.64094	3.588	17.109
11173	ADAMTS7	1.42574	3.576	12.105
999	CDH1	2.8638	3.448	21.02
57338	JPH3	2.47269	3.398	10.283
9048	ARTN	2.64759	3.315	21.393
54760	PCSK4	2.04778	3.298	19.973
57608	KIAA1462	3.6546	3.195	15.499
2906	GRIN2D	2.72975	3.166	19.241
84866	TMEM25	5.50019	3.104	17.706
10347	ABCA7	1.3152	2.908	13.944
222235	FBXL13	1.45076	2.867	15.314
50855	PARD6A	1.88578	2.821	17.148
4145	MATK	4.86167	2.693	12.574
6920	TCEA3	2.67123	2.679	15.46
201232	SLC16A13	1.77481	2.636	17.708
57707	TLDC1	1.2283	2.592	12.814
10500	SEMA6C	1.36804	2.562	18.782
222950	NYAP1	4.31317	2.468	14.019
85474	LBX2	1.66206	2.404	19.737
138162	C9orf116	1.84054	2.397	11.415
1960	EGR3	1.83208	2.369	26.765
131583	FAM43A	1.70251	2.349	16.766
8787	RGS9	3.46759	2.316	11.269
56548	CHST7	3.33665	2.247	24.885
1158	CKM	8.58639	2.171	13.44
199720	GGN	2.10854	2.125	23.634
399473	SPRED3	1.25018	2.125	18.891
3691	ITGB4	2.94198	2.106	10.634
7975	MAFK	1.41516	2.036	11.919
55679	LIMS2	3.49355	2.022	10.206
84929	FIBCD1	2.8611	2.022	11.528
342667	STAC2	2.07239	1.993	10.666
7351	UCP2	3.02444	1.984	14.757
8153	RND2	2.10991	1.966	20.096
2217	FCGRT	7.43571	1.932	11.445
2872	MKNK2	1.51423	1.917	10.852
85446	ZFHX2	1.90836	1.912	14.597
55512	SMPD3	1.57168	1.843	11.702
60677	CELF6	3.15688	1.826	11.603
10848	PPP1R13L	1.05406	1.787	24.927
9143	SYNGR3	2.5841	1.746	13.861
784	CACNB3	1.26242	1.708	10.749
113026	PLCD3	1.70078	1.63	22.105
78999	LRFN4	1.18261	1.626	18.145
7052	TGM2	2.06523	1.572	15.933
610	HCN2	2.39327	1.523	11.203
1850	DUSP8	1.83964	1.494	19.618
55357	TBC1D2	2.20965	1.493	12.833
3679	ITGA7	1.20186	1.478	16.425
598	BCL2L1	1.19866	1.469	13.576
54509	RHOF	2.67205	1.464	14.687
3656	IRAK2	2.74595	1.416	12.82
126308	MOB3A	1.06364	1.344	14.898
50861	STMN3	2.2374	1.343	10.44
22983	MAST1	1.8622	1.273	24.161
30008	EFEMP2	3.80166	1.254	11.541
1591	CYP24A1	7.07374	1.253	26.539
259307	IL4I1	4.61678	1.241	20.365
10411	RAPGEF3	1.88794	1.233	11.909
773	CACNA1A	4.06399	1.215	16.932
729582	DIRC3	8.01789	1.208	13.722
389337	ARHGEF37	3.01629	1.198	10.944
9760	TOX	2.22282	1.175	16.057
3911	LAMA5	3.38537	1.107	11.439
4054	LTBP3	1.51078	1.088	16.68
57214	CEMIP	3.01657	1.071	15.691
57576	KIF17	2.62086	1.009	10.713
114990	VASN	2.77591	1.004	15.151
4599	MX1	2.15598	1.004	14.636
54869	EPS8L1	1.12594	0.997	20.233
4582	MUC1	2.93653	0.988	29.151
6615	SNAI1	1.35422	0.975	11.717
11182	SLC2A6	2.54986	0.954	13.924
84206	MEX3B	1.74987	0.928	19.232
57216	VANGL2	1.30983	0.921	11.804
51090	PLLP	1.33977	0.897	10.665
9021	SOCS3	1.78837	0.86	21.376
8676	STX11	2.27783	0.854	16.242
338761	C1QL4	1.99297	0.828	19.396
84679	SLC9A7	1.47949	0.812	11.53
20	ABCA2	1.08221	0.8	14.435
1959	EGR2	1.82598	0.737	14.121
26232	FBXO2	3.2564	0.726	13.772
22898	DENND3	1.40499	0.715	10.089
3198	HOXA1	1.19616	0.709	29.943
441151	TMEM151B	7.56055	0.691	11.655
375775	PNPLA7	2.42932	0.687	14.876
8526	DGKE	1.51583	0.678	26.519
4900	NRGN	1.63257	0.67	15.157
8871	SYNJ2	1.12278	0.666	12.454
23457	ABCB9	1.60821	0.659	12.702
860	RUNX2	1.41504	0.654	19.48
84645	C22orf23	1.27012	0.651	10.56
81788	NUAK2	1.21926	0.651	23.914
57535	KIAA1324	2.05514	0.616	10.556
5971	RELB	1.2616	0.614	15.235
255394	TCP11L2	1.62242	0.611	26.929
144404	TMEM120B	1.55419	0.596	12.506
2335	FN1	2.51821	0.587	15.114
283149	BCL9L	1.47658	0.586	12.729
4035	LRP1	1.03625	0.58	16.457
27090	ST6GALNAC4	1.69794	0.565	11.538
9663	LPIN2	1.16013	0.55	12.731
10734	STAG3	1.97447	0.546	10.817
1742	DLG4	1.65814	0.542	11.811
56204	FAM214A	1.18286	0.538	23.472
170961	ANKRD24	2.63223	0.537	13.387
6853	SYN1	2.793	0.524	14.632
8927	BSN	1.74728	0.511	12.052
23268	DNMBP	1.20253	0.502	15.206
54756	IL17RD	1.46124	0.497	14.348
9185	REPS2	1.38094	0.489	10.82
27231	NMRK2	2.53848	0.485	11.995
3017	HIST1H2BD	1.43485	0.485	75
23654	PLXNB2	1.11428	0.442	18.325
83719	YPEL3	1.36468	0.432	12.128
155054	ZNF425	1.72308	0.401	12.651
147138	TMC8	4.06418	0.374	22.189
56271	BEX4	1.83164	0.358	12.474
	promoter methyl level <10, gene body methyl level <10
			methylation level
gene ID	gene name	logFC	promoter	gene body
1942	EFNA1	2.23664	9.913	4.545
56937	PMEPA1	1.03034	9.909	6.084
22891	ZNF365	1.42043	9.598	1.077
5753	PTK6	4.07726	9.579	4.314
7739	ZNF185	1.71515	9.556	6.564
4486	MST1R	5.49256	9.494	7.397
129807	NEU4	1.54577	9.458	5.409
84626	KRBA1	1.28352	9.445	6.874
55765	C1orf106	1.63257	9.441	7.928
9435	CHST2	1.52895	9.391	8.73
93517	SDR42E1	3.59568	9.384	8.508
6097	RORC	3.59568	9.373	2.322
84969	TOX2	2.123	9.354	2.474
1832	DSP	2.62367	9.171	8.695
94059	LENG9	2.15493	9.077	6.744
8605	PLA2G4C	2.50252	8.941	4.682
10272	FSTL3	2.73154	8.567	2.242
3487	IGFBP4	5.56207	8.439	7.981
50486	G0S2	2.96043	8.413	0
26038	CHD5	5.23241	8.377	4.143
124220	ZG16B	3.44218	8.109	5.309
9118	INA	3.7231	8.047	5.347
10123	ARL4C	1.05653	7.977	0.609
114299	PALM2	1.28135	7.975	3.03
1636	ACE	6.07491	7.826	4.958
752	FMNL1	2.02854	7.675	8.02
9053	MAP7	3.3832	7.591	4.619
54206	ERRFI1	1.07088	7.573	0.673
23148	NACAD	2.22703	7.426	8.534
5744	PTHLH	1.80997	7.344	1.106
6398	SECTM1	3.77281	7.336	7.736
51440	HPCAL4	4.17328	7.297	3.757
355	FAS	3.06156	7.223	0.737
3993	LLGL2	1.76546	7.06	5.837
3005	H1F0	2.0194	6.97	8.655
1013	CDH15	3.20145	6.966	7.818
6725	SRMS	4.09991	6.932	7.077
84879	MFSD2A	3.13686	6.896	4.657
5662	PSD	2.56641	6.864	4.248
200879	LIPH	1.74899	6.86	7.459
974	CD79B	2.90986	6.822	3.412
760	CA2	2.5841	6.754	1.313
2006	ELN	4.23658	6.732	5.922
23046	KIF21B	2.2399	6.683	8.636
1847	DUSP5	2.24656	6.599	0.593
64651	CSRNP1	1.23581	6.573	6.815
8912	CACNA1H	2.57384	6.508	9.964
1690	COCH	1.43306	6.498	8.748
387509	GPR153	1.90324	6.445	3.974
10398	MYL9	2.07558	6.392	7.66
56978	PRDM8	2.00612	6.34	2.689
51087	YBX2	1.73223	6.15	4.875
51285	RASL12	3.38112	6.11	1.927
7483	WNT9A	1.79571	5.92	5.347
2706	GJB2	2.8713	5.916	6.787
284422	SMIM24	3.25063	5.649	4.239
63940	GPSM3	1.16247	5.61	1.277
55057	AIM1L	6.27862	5.563	7.402
6768	ST14	2.59854	5.517	5.905
126549	ANKLE1	2.0576	5.488	3.472
93099	DMKN	5.03619	5.461	3.723
27106	ARRDC2	1.44204	5.389	7.845
445	ASS1	2.20049	5.367	5.461
5156	PDGFRA	2.75339	5.263	4.774
146206	CARMIL2	2.71289	5.25	2.455
4923	NTSR1	2.84535	5.22	7.662
5979	RET	7.88094	4.9	3.221
489	ATP2A3	2.65569	4.898	8.396
9715	FAM131B	4.36139	4.834	1.788
7148	TNXB	3.7277	4.771	0.741
54852	PAQR5	1.42019	4.766	4.68
3856	KRT8	2.9096	4.723	0.401
5923	RASGRF1	1.25062	4.679	8.845
1592	CYP26A1	4.09991	4.636	7.14
1436	CSF1R	3.68312	4.477	7.716
53905	DUOX1	4.42001	4.351	9.179
2036	EPB41L1	1.16597	4.301	6.135
3955	LFNG	2.41863	4.248	8.149
352909	DNAAF3	1.25168	4.2	5.296
11151	CORO1A	1.48682	4.173	2.122
7097	TLR2	1.35466	4.153	3.183
414918	DENND6B	2.69363	4.141	3.375
3269	HRH1	1.13702	4.102	6.758
347902	AMIGO2	1.42529	4.074	1.537
222865	TMEM130	2.25042	4.055	3.486
163115	ZNF781	1.48486	4.045	2.239
58191	CXCL16	3.4074	4.019	1.321
2318	FLNC	5.08805	3.983	7.547
5600	MAPK11	2.08536	3.939	1.699
9047	SH2D2A	5.95942	3.838	5.367
284119	PTRF	1.74256	3.794	1.551
348093	RBPMS2	1.8456	3.674	3.509
23138	N4BP3	5.40611	3.664	5.154
6422	SFRP1	1.41809	3.646	5.057
6785	ELOVL4	3.94009	3.629	2.451
347735	SERINC2	3.71357	3.547	7.28
11226	GALNT6	2.96395	3.536	7.532
90102	PHLDB2	1.6544	3.404	1.056
27134	TJP3	3.12299	3.367	4.102
2624	GATA2	1.78572	3.359	3.45
147040	KCTD11	1.54314	3.358	2.191
283229	CRACR2B	3.43951	3.34	2.172
79919	C2orf54	8.90168	3.325	3.137
4188	MDFI	3.10716	3.276	4.943
140766	ADAMTS14	4.98322	3.251	6.065
6405	SEMA3F	3.66612	3.236	4.601
8913	CACNA1G	3.41447	3.225	5.234
3777	KCNK3	4.81877	3.216	5.23
64115	C10orf54	1.3831	3.209	2.288
326624	RAB37	3.38543	3.187	2.875
2707	GJB3	8.14296	3.111	3.464
1843	DUSP1	1.38822	3.107	0.558
84628	NTNG2	4.16987	3.006	1.952
57731	SPTBN4	2.93808	2.995	7.029
122953	JDP2	1.57168	2.983	7.217
57139	RGL3	2.46158	2.978	8.277
1890	TYMP	1.3567	2.885	3.931
392255	GDF6	4.09991	2.854	6.313
2260	FGFR1	2.14539	2.828	7.028
3757	KCNH2	3.31735	2.77	5.551
27143	PALD1	2.80473	2.738	5.041
6543	SLC8A2	4.3455	2.729	8.65
2273	FHL1	8.01789	2.706	7.898
8534	CHST1	1.90994	2.702	9.667
135	ADORA2A	2.46262	2.696	3.865
10207	PATJ	1.33349	2.689	8.291
3566	IL4R	1.69353	2.681	4.259
60598	KCNK15	8.80404	2.668	6.162
8646	CHRD	3.76258	2.579	2.657
100128338	FAM83H-AS1	1.86449	2.565	7.058
9537	TP53I11	4.10233	2.534	2.643
9651	PLCH2	3.44218	2.525	7.28
57549	IGSF9	7.67544	2.513	8.975
10021	HCN4	7.56055	2.486	3.294
4629	MYH11	2.28587	2.393	9.57
84033	OBSCN	3.20747	2.314	7.102
23467	NPTXR	1.34678	2.303	2.383
65009	NDRG4	3.13677	2.259	8.531
3486	IGFBP3	1.64804	2.205	2.824
100533955	SENP3-EIF4A1	8.75263	2.172	1.447
1365	CLDN3	4.52559	2.14	8.421
84808	PERM1	2.34005	2.137	7.445
83394	PITPNM3	2.79278	2.117	3.938
1953	MEGF6	2.0098	2.056	9.132
283849	EXOC3L1	9.75096	2.029	2.172
10518	CIB2	2.5633	2	5.06
83715	ESPN	3.5177	1.995	8.456
2644	GCHFR	1.66634	1.983	8.75
51085	MLXIPL	3.87633	1.955	3.822
6261	RYR1	2.57384	1.83	7.343
26289	AK5	2.44673	1.829	9.901
196996	GRAMD2	2.48433	1.824	4.576
5798	PTPRN	4.51439	1.774	5.383
10044	SH2D3C	2.44268	1.772	6.341
1289	COL5A1	2.54291	1.769	2.856
144811	LACC1	1.62933	1.742	1.028
4897	NRCAM	2.2213	1.739	2.812
168544	ZNF467	4.09991	1.713	1.818
27237	ARHGEF16	3.16519	1.688	5.31
26153	KIF26A	2.23409	1.669	7.261
147	ADRA1B	1.40916	1.661	9.971
56896	DPYSL5	2.29277	1.639	9.292
88	ACTN2	2.45561	1.636	2.7
57630	SH3RF1	1.07108	1.592	1.258
613	BCR	1.27529	1.576	9.507
10435	CDC42EP2	1.26233	1.57	4.772
80320	SP6	3.45021	1.566	4.364
8938	BAIAP3	2.07558	1.563	4.528
79633	FAT4	4.0246	1.544	0.893
5742	PTGS1	2.71275	1.532	4.958
84612	PARD6B	1.59155	1.512	0.877
8900	CCNA1	2.02518	1.503	2.023
92370	PXYLP1	1.21661	1.502	1.583
10316	NMUR1	2.76034	1.48	7.825
50944	SHANK1	2.72758	1.463	3.75
27151	CPAMD8	2.55015	1.463	4.585
162461	TMEM92	3.04197	1.424	0
467	ATF3	2.25426	1.423	0.687
10309	CCNO	1.23525	1.423	4.111
4059	BCAM	1.86827	1.389	2.524
163259	DENND2C	1.61538	1.342	5.836
55450	CAMK2N1	1.80725	1.294	3.996
22901	ARSG	1.77295	1.294	8.018
6508	SLC4A3	1.70981	1.279	8.891
3800	KIF5C	1.59625	1.264	4.159
55107	ANO1	2.0011	1.254	4.308
113177	IZUMO4	4.72893	1.253	3.135
221002	RASGEF1A	2.10991	1.246	4.289
8877	SPHK1	1.64123	1.235	0.832
7942	TFEB	2.37104	1.226	5.112
26050	SLITRK5	2.1493	1.209	5.797
23345	SYNE1	1.10828	1.205	9.381
3601	IL15RA	1.42406	1.198	2.709
1030	CDKN2B	1.84247	1.196	0.817
353500	BMP8A	1.67698	1.196	5.968
55861	DBNDD2	1.38926	1.163	1.223
93550	ZFAND4	1.28941	1.124	6.692
29785	CYP2S1	2.32681	1.122	3.364
3898	LAD1	1.18289	1.111	1.186
171177	RHOV	2.54291	1.107	1.358
360	AQP3	5.84812	1.105	2.363
7781	SLC30A3	4.5305	1.101	1.933
23025	UNC13A	3.49048	1.101	9.377
3678	ITGA5	1.78807	1.077	3.999
91050	CCDC149	1.32079	1.067	3.453
8000	PSCA	3.00007	1.066	8.622
114783	LMTK3	3.18263	1.063	6.406
7471	WNT1	8.0608	1.06	2.63
112476	PRRT2	1.612	1.05	6.574
9674	KIAA0040	1.36125	1.044	0.759
10855	HPSE	1.29436	1.039	5.167
4313	MMP2	1.2466	1.013	8.452
3814	KISS1	4.17307	1.011	2.343
80725	SRCIN1	1.60511	1.007	5.849
8714	ABCC3	4.10938	0.99	5.013
23237	ARC	2.31512	0.982	4.361
23349	PHF24	1.86449	0.976	0.878
8744	TNFSF9	1.73427	0.973	7.076
146330	FBXL16	3.0743	0.972	2.351
928	CD9	1.6703	0.963	9.166
402665	IGLON5	3.32394	0.96	1.134
1839	HBEGF	1.65856	0.958	2.772
256302	NATD1	1.34941	0.945	3.435
284076	TTLL6	3.31735	0.926	1.919
25789	TMEM59L	2.81701	0.918	1.383
147700	KLC3	1.46264	0.91	9.332
85455	DISP2	4.44994	0.894	2.055
23130	ATG2A	1.15588	0.88	9.966
55616	ASAP3	1.1295	0.878	9.962
2064	ERBB2	1.80364	0.877	7.794
481	ATP1B1	1.14074	0.873	0.738
284612	SYPL2	4.30035	0.865	1.737
54842	MFSD6	1.65727	0.863	1.302
9746	CLSTN3	2.4761	0.86	2.45
43	ACHE	3.45021	0.853	3.36
23604	DAPK2	4.68182	0.851	4.323
23348	DOCK9	1.25994	0.851	5.173
7076	TIMP1	2.62889	0.85	6.777
64840	PORCN	1.8549	0.843	0.469
90113	VWA5B2	3.45021	0.842	4.602
2275	FHL3	1.33866	0.829	4.862
65018	PINK1	1.33365	0.82	1.428
64063	PRSS22	5.33834	0.81	7.535
84279	PRADC1	1.17115	0.791	0.396
1747	DLX3	4.2116	0.789	9.492
406	ARNTL	1.1876	0.785	7.925
4242	MFNG	3.31735	0.767	9.566
3162	HMOX1	1.69936	0.76	1.412
100271927	RASA4B	3.11697	0.752	1.03
55785	FGD6	2.77531	0.752	3.692
6331	SCN5A	2.41205	0.752	1.821
7059	THBS3	1.14694	0.749	5.987
57221	ARFGEF3	1.94652	0.746	7.122
22854	NTNG1	2.47269	0.744	3.049
149473	CCDC24	1.8861	0.744	2.13
129607	CMPK2	1.21275	0.743	5.132
254887	ZDHHC23	1.11619	0.743	0.685
8969	HIST1H2AG	3.58268	0.742	0.565
3767	KCNJ11	2.61119	0.739	1.889
100170841	C17orf96	1.7801	0.733	9.288
4606	MYBPC2	7.88094	0.732	7.928
55268	ECHDC2	2.10854	0.728	2.82
51316	PLAC8	1.92829	0.725	5.293
3659	IRF1	1.45327	0.722	2.269
9179	AP4M1	1.29972	0.716	0.588
400954	EML6	1.82459	0.711	7.392
5452	POU2F2	5.7215	0.707	8.904
54566	EPB41L4B	2.68311	0.698	7.262
2669	GEM	1.22877	0.697	0.596
8349	HIST2H2BE	1.31969	0.69	0.604
5138	PDE2A	4.10364	0.688	3.143
115948	CCDC151	2.13499	0.684	5.109
57030	SLC17A7	2.39394	0.682	1.114
57801	HES4	1.32164	0.679	2.957
1263	PLK3	2.10057	0.677	3.807
100526760	ABHD14A-ACY1	7.83225	0.676	5.113
257236	CCDC96	2.99608	0.67	0.297
576	ADGRB2	1.27385	0.667	8.12
2355	FOSL2	1.22425	0.667	5.815
60490	PPCDC	1.20813	0.662	4.255
1649	DDIT3	1.35638	0.661	0
54897	CASZ1	2.85183	0.658	6.571
9020	MAP3K14	1.17709	0.655	7.668
387856	CCDC184	1.58831	0.645	2.448
388552	BLOC1S3	1.24409	0.643	0.663
3909	LAMA3	5.04985	0.623	9.969
100533105	C8orf44-SGK3	8.10246	0.619	4.465
10900	RUNDC3A	4.49874	0.617	2.191
7091	TLE4	2.13853	0.617	0.716
3732	CD82	2.08411	0.609	5.564
1748	DLX4	2.24445	0.604	6.122
3171	FOXA3	1.69255	0.6	4.754
79955	PDZD7	2.51377	0.596	4.643
1318	SLC31A2	1.39096	0.594	3.981
55715	DOK4	1.96283	0.593	2.839
602	BCL3	1.88826	0.59	7.682
6855	SYP	2.59196	0.587	0.842
9424	KCNK6	3.44218	0.585	8.596
79156	PLEKHF1	1.29223	0.585	3.418
1606	DGKA	1.84841	0.581	3.62
89849	ATG16L2	1.43623	0.581	6.956
63951	DMRTA1	1.6179	0.578	0.762
26056	RAB11FIP5	1.5612	0.574	3.77
7477	WNT7B	1.89287	0.573	3.952
6583	SLC22A4	2.75339	0.572	8.345
8651	SOCS1	1.84843	0.567	3.181
414	ARSD	1.18114	0.566	8.092
7425	VGF	3.95851	0.561	2.801
80149	ZC3H12A	2.04994	0.561	6.478
4791	NFKB2	1.45233	0.557	3.165
9322	TRIP10	1.07061	0.556	8.983
84419	C15orf48	3.80418	0.538	0.611
100144748	KLLN	1.97228	0.535	7.812
123879	DCUN1D3	1.31372	0.535	5.248
5653	KLK6	2.10696	0.531	0
5366	PMAIP1	1.24958	0.531	0.644
1026	CDKN1A	2.22057	0.53	4.961
80328	ULBP2	1.76905	0.527	2.797
3791	KDR	2.7306	0.521	6.152
3663	IRF5	2.29586	0.515	3.521
124739	USP43	1.32142	0.512	6.184
114907	FBXO32	1.14112	0.512	0.792
154	ADRB2	2.40919	0.508	3.506
257068	PLCXD2	3.09096	0.501	1.385
222166	MTURN	1.14473	0.497	2.122
29950	SERTAD1	1.37889	0.489	9.044
59344	ALOXE3	4.94383	0.486	6.064
4053	LTBP2	1.98006	0.472	8.206
51380	CSAD	1.39855	0.471	8.122
10811	NOXA1	1.40145	0.468	5.569
83853	ROPN1L	1.44052	0.45	6.431
8637	EIF4EBP3	3.4271	0.444	3.624
9429	ABCG2	1.41054	0.442	1.594
9645	MICAL2	1.1626	0.442	4.373
54507	ADAMTSL4	3.18268	0.424	8.666
2281	FKBP1B	1.76276	0.41	4.052
5865	RAB3B	1.78061	0.382	1.696
53822	FXYD7	2.48494	0.378	1.835
10312	TCIRG1	1.21187	0.376	7.437
11322	TMC6	1.31054	0.374	7.463
7128	TNFAIP3	2.59472	0.373	9.745
1515	CTSV	1.61002	0.372	6.825
7378	UPP1	1.18914	0.365	1.799
23220	DTX4	1.54193	0.351	7.738
688	KLF5	2.33406	0.341	0.623
4494	MT1F	2.17098	0.334	8.333
22943	DKK1	1.16502	0.331	0.157
144110	TMEM86A	1.69431	0.329	1.825
56658	TRIM39	1.54254	0.316	0.934
5274	SERPINI1	1.26989	0.306	2.692
375791	CYSRT1	3.29158	0.293	3.631
79905	TMC7	1.79674	0.288	5.523
1759	DNM1	2.87957	0.255	5.059
84667	HES7	2.94377	0.243	0.792
2919	CXCL1	1.21314	0.24	1.709
333926	PPM1J	1.88348	0	8.721
