# Supplementary material for: Network assessment of demethylation treatment in melanoma: Differential transcriptome-methylome and antigen profile signatures
Source: PLoS One. 2018 Nov 28;13(11):e0206686. doi: 10.1371/journal.pone.0206686 (PMC6261551; doi:10.1371/journal.pone.0206686)
Supplement: S6 Tables — (XLSX) [file pone.0206686.s006.xlsx]

## Sheet: CATEGORY
Category	Term	Count	%	PValue	Genes	List Total	Pop Hits	Pop Total	Fold Enrichment	Bonferroni	Benjamini	FDR
UP_KEYWORDS	Glycoprotein	583	29.3112	2.31931e-23	A2M, PEAR1, LTBP2, LTBP3, CRHBP, PTGS1, FSTL3, PLPPR3, SLC52A3, SYP, HMCN2, HMCN1, MC1R, GRIN2D, KCNK6, HIST1H2BJ, FSTL5, SERPINE1, FAS, ADAM8, HTR1D, ROS1, INA, WNT10A, PTPRG, CRYAB, PTPRH, CDHR2, BSN, CYP1A2, PTPRN, TMEM130, PDCD1LG2, PLAUR, THY1, ADAMTS7, JUP, SERPINF1, ST14, HSD11B1, MST1R, WFDC2, ADAMTS4, HLA-DRA, TNFRSF6B, DNAH10, ERBB3, ERBB2, ACP7, NPY6R, SERPINH1, SYPL2, IL17B, PROCR, RA…	1844	4557	20568	1.42699	1.2014e-20	1.2014e-20	3.35651e-20
UP_KEYWORDS	Secreted	286	14.3791	3.03019e-19	A2M, LTBP2, EFNA1, LTBP3, GDF6, CRHBP, FSTL3, HMCN2, CFP, RTBDN, HMCN1, ISG15, SOSTDC1, LCAT, SBSN, SERPINE1, FSTL5, FAS, CFD, IZUMO4, MUC13, WNT10A, MATN4, STC2, TMEM25, PDCD1LG2, PLAUR, ADAMTS7, SERPINF1, STC1, LAMC2, WFDC2, ADAMTS4, TNFRSF6B, ERBB3, ENPP2, ACP7, ELN, IFI30, ITGBL1, LAMB3, ACE, IL17B, IL23A, AGRN, SPP1, CFB, C6ORF15, CHI3L1, CHI3L2, SERPINI1, TINAGL1, LGALS9, EMILIN1, KDR, LAMA…	1844	1918	20568	1.66322	1.56964e-16	7.84819e-17	4.3853e-16
UP_KEYWORDS	Signal	508	25.5405	1.09287e-15	SLC9A7, A2M, PEAR1, LTBP2, LTBP3, CRHBP, PTGS1, FSTL3, HMCN2, HMCN1, GRIN2D, SBSN, FSTL5, SERPINE1, FAS, ADAM8, ROS1, WNT10A, PTPRG, PTPRH, CDHR2, PTPRN, TMEM130, PDCD1LG2, PLAUR, THY1, ADAMTS7, SERPINF1, TMEM139, MST1R, WFDC2, ADAMTS4, HLA-DRA, TNFRSF6B, ERBB3, ERBB2, ACP7, SERPINH1, IL23A, IL17B, PROCR, RAC2, HLA-DRB4, SPP1, C6ORF15, PCDH12, CD300C, GAS1, TINAGL1, SERPINI1, EMILIN1, APOL3, COL1…	1844	4148	20568	1.36602	5.75096e-13	1.91736e-13	1.60982e-12
UP_KEYWORDS	Disulfide bond	425	21.3675	2.30896e-14	A2M, PEAR1, LTBP2, LTBP3, CRHBP, PTGS1, FSTL3, SLC52A3, HMCN2, HMCN1, ISG15, GRIN2D, FSTL5, CCR10, FAS, ADAM8, HTR1D, WNT10A, PTPRG, PTPRH, PDCD1LG2, PLAUR, THY1, ADAMTS7, ST14, MST1R, WFDC2, HLA-DRA, ADAMTS4, TNFRSF6B, ERBB3, ERBB2, NPY6R, CHCHD7, IL23A, IL17B, PROCR, HLA-DRB4, LFNG, CD300C, TINAGL1, EMILIN1, COL14A1, AREG, FCGBP, MUC5AC, BMP8A, CILP2, ST6GALNAC4, SMPDL3B, XYLT1, NMUR1, ERFE, IL…	1844	3394	20568	1.39672	1.1962e-11	2.9905e-12	3.34177e-11
UP_KEYWORDS	Cell junction	118	5.93263	6.53552e-13	OCLN, SRCIN1, GRIK2, SYT5, IL31RA, SYP, KIAA1462, SH2D5, PRRT2, ANK2, TIAM1, GRIN2D, WNK4, ZNF185, CHRNA1, ARC, BCR, CDHR2, BSN, PATJ, PTPRN, PLAUR, TNS4, JUP, DSP, LRRK2, UNC13C, IGSF9, BIN2, UNC13A, NEURL1, ACHE, ITGB4, BCL2L1, AFAP1L1, SCRIB, PPL, TEK, AGRN, SLC30A3, GABRQ, PARD6A, PHACTR1, PARD6B, SYT11, GRIN1, SYT12, DENND1A, PCDH12, CRB3, SLC6A17, SHANK1, MISP, CAMK2N1, SYNGR3, DNMBP, KDR, …	1844	664	20568	1.98219	3.38559e-10	6.77117e-11	9.45877e-10
UP_KEYWORDS	Cell membrane	377	18.9542	1.13896e-10	ATP1B1, ADCY1, LYPD3, ADCY2, PEAR1, EFNA1, LYPD5, AQP5, LPAR2, CD52, GGT1, AQP1, ADORA1, SLC52A3, AQP3, PRRT2, MC1R, DIRAS3, GRIN2D, CCR10, FAS, HTR1D, CHRNA1, ROS1, MUC13, ADGRB2, GNG7, PIK3CG, ARC, BCR, MDGA1, NOXA1, VANGL2, TTC7B, CDHR2, GPR132, GEM, PTPRN, TMEM25, PDCD1LG2, PLAUR, THY1, RND1, LPAR5, PTRF, PDGFRA, PDGFRB, TMEM184A, UNC13C, BIN2, UNC13A, HLA-DRA, ERBB3, ERBB2, FCGRT, GPR143, EP…	1844	3112	20568	1.35124	5.8998e-08	9.83299e-09	1.6483e-07
UP_KEYWORDS	Polymorphism	1206	60.6335	1.81724e-10	TLDC1, TLDC2, FAM210B, SLC52A3, HMCN1, ISG15, MC1R, ZNF774, CUL9, SBSN, GRIN2D, SERPINE1, ROS1, INA, L3MBTL4, LRRC6, GATM, LRRC2, NOXA1, KIF5C, BSN, CYP1A2, GEM, TMEM130, TOX3, TOX2, JUP, TMEM135, UNC13D, SERPINF1, PTRF, TAGLN, ARFGEF3, RYR1, HSD11B1, UNC13C, UNC13A, HLA-DRA, DNAH10, CYP1B1, DNAH12, DNAH17, CACNB3, SERPINH1, SCRIB, RAC2, DUSP13, VWA5B2, NAT16, PPP2R2B, LFNG, SPP1, ARHGEF37, FAM13…	1844	12042	20568	1.11707	9.41332e-08	1.34476e-08	2.62992e-07
UP_KEYWORDS	Extracellular matrix	56	2.81549	7.34453e-10	MMP9, MMP2, MMP1, MMRN2, HMCN2, WNT1, HMCN1, CILP2, WNT3, SERPINA1, VWA1, SPON2, COL11A1, COCH, WNT10A, LAD1, MMP19, MMP17, MMP16, ADAMTS7, BGN, COL1A2, LAMC2, COL1A1, WNT9A, CHL1, ADAMTS4, ADAMTS14, MAMDC2, ADAMTSL4, ADAMTS15, ELN, COL9A1, COL9A2, COL17A1, LAMB3, COL7A1, COL6A3, COL6A1, AGRN, COL8A2, FN1, HAPLN1, HAPLN4, TNXB, C6ORF15, COL5A3, COL5A1, EMILIN1, WNT7B, COL14A1, LAMA3, SOST, FBLN2,…	1844	256	20568	2.43994	3.80447e-07	4.75558e-08	1.0629e-06
UP_KEYWORDS	Lipoprotein	130	6.53595	1.45301e-09	SLC44A1, LYPD3, EFNA1, LYPD5, F2RL1, TLDC1, APOBEC3G, CD52, LPAR2, APOBEC3H, ADORA1, APOBEC3F, APOBEC3B, WNT1, PTGIR, WNT3, DIRAS3, MC1R, TIAM1, ARL14, PRKACB, SLC4A3, GNG7, WNT10A, STMN3, BST2, NCALD, MDGA1, BSN, NTSR1, THY1, PLAUR, RND2, TMEM106C, LAT2, RND1, LSAMP, DSP, PSCA, DCUN1D3, NEURL1, ACHE, LMNB1, LMNB2, IFITM2, CLU, CHCHD3, APOC1, ITGB4, APOC2, OAS2, ABCA1, PPP1R16B, RAC2, FOLR1, RHEB…	1844	850	20568	1.70591	7.52656e-07	8.36285e-08	2.10279e-06
UP_KEYWORDS	Immunity	81	4.0724	3.39373e-09	F2RL1, TLR2, APOBEC3G, TLR4, APOBEC3H, APOBEC3F, ISG20, IL31RA, APOBEC3B, CFP, NLRC5, SMPDL3B, ISG15, IL4R, DDX60, CFD, SPON2, MX1, SH2D1B, MX2, PIK3CG, BTNL8, BST2, GPER1, NLRP3, HLA-G, HLA-F, GZMM, LAT2, MST1R, HLA-DRA, CRACR2A, IFIH1, C3, C4B_2, IFITM2, CSF1, CLU, MAP4K2, TFEB, IFI30, RSAD2, OAS2, IL34, RNF125, IL23A, FCMR, TAP1, HLA-DRB4, PYCARD, ZC3H12A, BCL6, INPP5D, TEC, CSF1R, CARD9, CFB,…	1844	455	20568	1.98566	1.75795e-06	1.75795e-07	4.9114e-06
UP_KEYWORDS	Calcium	129	6.48567	1.73909e-08	S100A4, S100A3, S100A5, SYT5, MMP9, DLK2, MMP2, MMP1, HMCN2, SYP, HMCN1, DYSF, GRIN2D, FSTL5, CIB2, SPON2, S100A2, PCDHGA12, SCUBE3, NCALD, CDHR2, ACTN2, FIBCD1, PTHLH, PITPNM3, COL1A2, RYR1, COL1A1, CRACR2A, EFCAB7, ENPP2, ITGA10, CACNB3, ITGAM, MYL9, ITGAX, CRB2, PLCH2, AGRN, S100P, HPCAL4, EFEMP2, SYT11, GRIN1, MRC2, PCDH12, TKT, FURIN, CADPS2, S100B, ITGA6, ATP2A3, FREM2, ITGA5, NOTCH4, ITGA7…	1844	876	20568	1.64254	9.00845e-06	8.18953e-07	2.51681e-05
UP_KEYWORDS	Membrane	773	38.8638	3.96165e-08	FAM210B, SLC52A3, DGAT2L6, PIP5KL1, DIRAS3, MC1R, GRIN2D, CCR10, ROS1, PIK3CG, ARC, GATM, NOXA1, GEM, CYP1A2, TMEM130, THY1, JUP, TMEM135, UNC13D, PTRF, ARFGEF3, TMEM139, RYR1, HSD11B1, UNC13C, UNC13A, HLA-DRA, DNAH10, CYP1B1, CHCHD3, BCL2L1, SCRIB, DUSP13, PPP2R2B, LFNG, BRI3BP, TMEM120B, GAS1, CAMK2N1, FAM151A, APCDD1L, RGS5, RGS9, AREG, LZTS1, KCNAB2, ATP10B, KCNAB1, TYR, ST6GALNAC4, MAP1LC3A,…	1844	7420	20568	1.162	2.05211e-05	1.71011e-06	5.7333e-05
UP_KEYWORDS	SH2 domain	30	1.5083	5.03e-08	STAT5B, FES, SHE, HSH2D, SH2D4A, SH2D5, PTK6, SH2B2, INPP5D, PIK3R3, SH2D1B, TEC, MATK, PTPN6, SOCS3, HCK, SOCS1, STAP2, BMX, VAV2, VAV1, TNS4, NCK2, SH2D3C, SH2D2A, SH2D3A, LCK, CHN2, GRB7, SRMS	1844	108	20568	3.09834	2.60551e-05	2.00426e-06	7.27942e-05
UP_KEYWORDS	SH3 domain	46	2.31272	5.74138e-08	SH3RF1, MYO7B, MYO7A, ABI3, CACNB3, STAC3, AMPH, ARHGAP4, MIA2, DOCK1, STAC2, RIMBP3B, SH3D21, PTK6, MYO15B, DLG4, TRIP10, ARHGAP9, MATK, TEC, NGEF, OBSCN, SASH1, NCF2, BAIAP2L2, ARHGEF37, NOXA1, HCK, HCLS1, ARHGEF19, MPP4, ARHGEF16, SHANK1, VAV2, VAV1, PPP1R13L, GAS7, DNMBP, NCK2, CASS4, MLK4, LCK, TJP3, EPS8L2, EPS8L1, SRMS	1844	215	20568	2.38644	2.97399e-05	2.12431e-06	8.30892e-05
UP_KEYWORDS	Innate immunity	51	2.5641	1.41445e-07	F2RL1, TLR2, TLR4, APOBEC3G, APOBEC3H, APOBEC3F, ISG20, APOBEC3B, CFP, NLRC5, ISG15, SMPDL3B, DDX60, MX1, SPON2, CFD, SH2D1B, MX2, BST2, GPER1, NLRP3, GZMM, MST1R, IFIH1, C4B_2, IFITM2, C3, CSF1, CLU, MAP4K2, RSAD2, OAS2, IL34, IL23A, PYCARD, CSF1R, CARD9, CFB, HCK, AIM2, LCN2, IFIT3, DDX58, IFIT2, IFIT1, OASL, IRF5, IRF7, IRF1, NLRP10, CD14	1844	258	20568	2.20486	7.32658e-05	4.88455e-06	0.000204699
UP_KEYWORDS	Alternative splicing	1053	52.9412	2.70821e-07	MEF2C, RBPMS2, ZNF781, SLC52A3, ISG20, HMCN2, HMCN1, PIP5KL1, CUL9, SBSN, BTBD2, SERPINE1, STAG3, L3MBTL4, LRRC6, GATM, NOXA1, KIF5C, CYP1A2, TMEM130, TOX3, TOX2, TMEM135, UNC13D, PTRF, RYR1, DNAH10, DNAH12, DNAH17, FAM212B, CACNB3, BCL2L1, CHCHD7, SCRIB, VWA5B2, DUSP13, RIBC1, CASZ1, NAT16, PPP2R2B, LFNG, SPP1, GAS7, FAM131B, GGN, EMILIN1, COL14A1, FAM151A, FAM214A, AKNAD1, BTBD19, RGS5, RGS9, P…	1844	10594	20568	1.10866	0.000140275	8.76778e-06	0.000391931
UP_KEYWORDS	Angiogenesis	31	1.55857	5.26497e-07	EFNA1, PDE3B, ANPEP, EPHB3, MMP2, MMRN2, TYMP, TEK, ROBO4, ZC3H12A, TIE1, RAPGEF3, BCAS3, FGF2, ANGPT2, COL8A2, FN1, PIK3CG, NOX5, MMP19, EFNB2, VAV2, ARHGAP24, KDR, THSD7A, CXCL17, GPI, SH2D2A, ECSCR, HIF3A, TNFAIP2	1844	126	20568	2.74424	0.000272688	1.60425e-05	0.000761944
UP_KEYWORDS	Developmental protein	127	6.38512	3.37219e-06	MEF2C, RBPMS2, PDGFB, PDLIM7, GDF6, MAEL, HOXD13, RORC, OSGIN1, HOXD1, SOHLH1, TAF7L, WNT1, OLFML3, WNT3, ROBO4, MTURN, CREB3L1, ROBO3, INA, WNT10A, ARC, DRAXIN, PLXNB2, MDGA1, EFNB2, VANGL2, MGP, HES7, SIX4, NME5, HES4, PDGFRA, RYR1, PDGFRB, STMN1, TNFAIP2, IGSF9, MFNG, TSHZ1, TDRD6, DIAPH2, TDRD9, SOX6, EPHB3, MDK, SCRIB, PAQR5, HOXA1, TCP11, NRARP, HOXA10, CASZ1, LHX6, AGRN, NDRG2, LFNG, MDFI,…	1844	945	20568	1.499	0.00174527	9.70396e-05	0.00488013
UP_KEYWORDS	Cell adhesion	74	3.72046	4.7211e-06	ATP1B1, PCDHB18P, MYBPC2, NUAK1, CLSTN3, FERMT3, VTN, BCAM, NRCAM, WISP2, KIAA1462, HPSE, ESAM, SPON2, PCDHGA12, RET, ADGRE2, ICAM4, ICAM2, ADGRE5, CDHR2, SDK2, NECTIN4, JUP, AMIGO2, CD34, LSAMP, LAMC2, CSTA, CHL1, ITGB4, ITGA10, CDH1, ITGB2, CDH3, SCARF1, ITGAM, IGSF11, CD9, LAMB3, COL7A1, ITGAX, FAT4, ITGB7, COL6A3, FAT2, ITGB6, COL6A1, GP1BA, SELPLG, COL8A2, THBS3, FN1, SPP1, MAG, TNXB, COL13A…	1844	479	20568	1.72317	0.00244255	0.000128704	0.00683216
UP_KEYWORDS	Antiviral defense	27	1.35747	9.59163e-06	IFIH1, IFITM2, RSAD2, APOBEC3G, IFI44L, OAS2, APOBEC3H, APOBEC3F, ISG20, APOBEC3B, IL23A, ISG15, DDX60, ZC3H12A, MX1, MX2, BST2, DDX58, IRF9, IFIT3, IFIT2, OASL, IFIT1, IRF5, IRF7, IRF1, SLFN11	1844	116	20568	2.59619	0.00495616	0.000248393	0.0138801
UP_KEYWORDS	Inflammatory response	32	1.60885	1.10127e-05	CXCL1, ELF3, LXN, C3, C4B_2, CSF1, F2RL1, TLR2, CXCL8, TLR4, IL17RE, IL34, CCL26, IL23A, CCL20, SMPDL3B, PYCARD, IL1B, ZC3H12A, BCL6, CSF1R, PIK3CG, ADGRE2, HCK, CHI3L1, CHST2, GPER1, NLRP3, AIM2, CHST1, TNFAIP3, CD14	1844	152	20568	2.34821	0.00568836	0.000271611	0.0159364
UP_KEYWORDS	Tight junction	22	1.10608	1.40658e-05	PARD6A, CLDN7, PARD6B, OCLN, CLDN9, CLDN4, CLDN3, CLDN6, CRB3, EPB41L4B, PATJ, CLDN11, CLDN14, DDX58, EPCAM, WNK4, TBCD, PLXDC1, ESAM, PARD6G, TJP3, SYNPO	1844	85	20568	2.88692	0.00725965	0.000331133	0.0203541
UP_KEYWORDS	Tyrosine-protein kinase	26	1.30719	1.52394e-05	FGFR1, ERBB3, ERBB2, KIT, FES, EPHB3, PTK6, TEK, TIE1, ROS1, MAP2K6, CSF1R, MATK, TEC, RET, HCK, BMX, ALK, KDR, DYRK1B, LCK, PDGFRA, PDGFRB, MST1R, MERTK, SRMS	1844	112	20568	2.58932	0.007863	0.000343162	0.0220522
UP_KEYWORDS	Cytoplasm	498	25.0377	6.81253e-05	RBPMS2, TUBB2B, SELENBP1, CITED4, ISG20, CTTNBP2, PIP5KL1, CDCA7, ISG15, CUL9, BTBD2, MAP2K6, PIK3CG, NWD1, ARC, LRRC6, NCF2, GATM, CRYAB, KIF5A, PTPRH, NOXA1, TTC7B, KIF5C, SKP2, BSN, JUP, UNC13D, ARFGEF3, TAGLN, PTRF, TRAPPC9, SPAG4, UNC13C, UNC13A, IRAK1BP1, DNAH10, TPPP3, CCDC96, GATSL2, DNAH12, DNAH17, ERBB2, CHCHD3, BCL2L1, SCRIB, ADAP1, CDC42EP2, CDC42EP1, RAC2, DUSP13, PIR, MYO15B, PPP2R2…	1844	4794	20568	1.15868	0.0346747	0.00146934	0.0985458
UP_KEYWORDS	Differentiation	90	4.52489	6.86113e-05	MEF2C, PDLIM7, ELF3, MYO7B, FOXA3, MAEL, OSGIN1, ANPEP, SOHLH1, TAF7L, GLI1, ROBO4, PIWIL2, PIWIL4, ROBO3, FGF2, ANGPT2, INA, MDGA1, EFNB2, CDHR2, MMP19, MGP, SPATA31D4, SPATA31D3, GPER1, ARHGAP24, NME5, SH2D2A, TRAPPC9, HES4, MYRF, BRDT, HORMAD1, STMN1, LRRK2, TNFAIP2, IGSF9, CHL1, UNC13A, FKBP6, TDRD6, FHL1, CAMK2G, DIAPH2, TDRD9, C10ORF11, GPM6B, MDK, SCRIB, PAQR5, RASAL1, TYMP, TCP11, SPEG, Z…	1844	662	20568	1.51641	0.0349177	0.00142067	0.0992485
UP_KEYWORDS	Synapse	55	2.76521	7.0837e-05	LZTS1, SRCIN1, KCNAB2, SYT5, GRIK2, IL31RA, SYP, ANK2, PRRT2, SH2D5, GRIN2D, DLG4, CHRNA1, ANKS1B, ARC, BCR, SDK2, BSN, GPER1, PTPRN, UNC13C, LRRK2, IGSF9, UNC13A, NEURL1, ACHE, C4B_2, BCL2L1, AMPH, GPHN, SYN1, AGRN, SLC30A3, CAMK2A, GABRQ, SYNPO, DTNA, CPT1C, PHACTR1, COL13A1, SYT11, GRIN1, SYT12, NLGN1, DENND1A, NLGN3, SLC6A17, SHANK1, CAMK2N1, SYNGR3, DNMBP, SLC17A7, CADPS2, DRP2, CHRNB4	1844	353	20568	1.73788	0.0360298	0.00141035	0.102467
UP_KEYWORDS	Cytoplasmic vesicle	69	3.46908	0.000124346	ATP10B, SYT5, TLR2, FASLG, VGF, FES, SYP, DYSF, MAP1LC3A, EXOC3L1, ARL14, AP3B2, IL15RA, IL1B, FMNL1, ATG9B, ARC, SGK3, ZDHHC8, SOCS1, OPTN, GPER1, ARRDC4, PTPRN, C8ORF44-SGK3, DAPK2, ARHGAP30, RND2, RAB11FIP5, ARFGEF3, TMEM184A, PDGFRB, COMMD1, LRRK2, FGFR1, AP1M2, CLU, BCL2L1, GPRC5A, AMPH, N4BP3, PCSK1, FOLR1, TBC1D5, PRSS16, SLC30A3, PCSK4, TBC1D2, RNF144A, RILP, BAIAP2L2, SYT11, HCK, SYT12, …	1844	483	20568	1.59343	0.0623843	0.0023829	0.179803
UP_KEYWORDS	Epidermolysis bullosa	8	0.402212	0.000154561	COL17A1, LAMB3, LAMA3, ITGA6, COL7A1, ITGB4, DSP, LAMC2	1844	15	20568	5.94881	0.0769469	0.00285551	0.223447
UP_KEYWORDS	EGF-like domain	40	2.01106	0.000163753	PEAR1, LTBP2, LTBP3, SUSD1, PTGS1, DLK2, SCARF1, ITGBL1, HMCN2, HMCN1, CRB2, FAT4, FAT2, TEK, AGRN, TIE1, ADAM8, MUC13, THBS3, VWA2, VASN, HYAL1, MATN4, ADGRE2, TNXB, SCUBE3, ADGRE5, EFEMP2, MUC4, NOTCH3, MUC3A, LRP1, FBLN2, NOTCH4, HBEGF, EGFL8, LRP8, AREG, MEGF6, PLAU	1844	238	20568	1.87462	0.0813323	0.00292093	0.236722
UP_KEYWORDS	Disease mutation	278	13.9769	0.000194329	CYP24A1, TUBB2B, ALOXE3, LTBP2, GDF6, STAT5B, AQP5, RORC, HOXD13, PGAM2, SLC52A3, SYP, CFP, HMCN1, CDCA7, PRRT2, MC1R, LCAT, WNK4, FAS, CHRNA1, CFD, WNT10A, LRRC6, GATM, NCF2, CRYAB, KIF5A, VANGL2, KIF5C, KRT12, OPTN, JUP, PRDM8, NNT, PITPNM3, KRT17, HNF4A, ST14, RYR1, PDGFRB, CYP1B1, NAGS, LMNB2, GPR143, SCRIB, LAMB3, RAC2, DNAAF3, AGRN, LFNG, RLBP1, GPD1, MLC1, CFB, SKI, SERPINI1, HNRNPA1, PORC…	1844	2539	20568	1.22127	0.0957708	0.00335012	0.280866
UP_KEYWORDS	Immunoglobulin domain	73	3.67019	0.000214008	IGDCC4, MYBPC2, BCAM, HMCN2, NRCAM, CILP2, HMCN1, SEMA3G, SEMA3F, FSTL5, ROBO4, ESAM, ROBO3, TIE1, C10ORF54, BTNL8, ICAM4, ICAM2, MDGA1, SDK2, CD160, NFAM1, IL6R, MYBPHL, NECTIN4, PIGR, SIGLEC15, TMEM25, PDCD1LG2, NCR3, THY1, AMIGO2, PSG9, IGFN1, IL18BP, LSAMP, PSG4, PDGFRA, PDGFRB, FCRLB, IGSF9, CHL1, FGFR1, FCGRT, KIT, ISLR, LINGO2, IGSF11, SPEG, MYOM3, KIRREL, FCMR, TEK, LRFN4, CD28, CSF1R, MA…	1844	528	20568	1.54213	0.104943	0.00356999	0.309266
UP_KEYWORDS	Tumor suppressor	31	1.55857	0.000369408	LZTS1, EFNA1, SUSD2, GPR68, FES, GPRC5A, KANK1, HIC1, DLEU1, CDKN2B, RASL10A, C10ORF90, PLEKHO1, PYCARD, NKX3-1, KLK10, NDRG2, XAF1, ERRFI1, CHD5, MUC1, TXNIP, SASH1, AIM2, RASSF5, IRF1, HIF3A, CDK2AP1, MCC, KCTD11, NEURL1	1844	174	20568	1.98721	0.174189	0.00596305	0.53328
UP_KEYWORDS	Cytokine	33	1.65913	0.00040675	CXCL1, CSF3, CSF2, IL16, GDF6, CSF1, CXCL8, FASLG, CD70, IL32, IL34, GREM1, CCL26, IL11, CCL22, IL17B, IL23A, CCL20, CLCF1, IL1B, EBI3, SPP1, IL6, TNFSF4, IL24, TNFSF9, GPI, TNFSF10, CXCL16, IL12A, AREG, GDF15, BMP8A	1844	191	20568	1.92713	0.190015	0.00636569	0.587039
UP_KEYWORDS	Guanine-nucleotide releasing factor	27	1.35747	0.000427322	CYTH4, RGL3, RASGEF1A, DENND2A, DENND2C, DOCK1, RASGRP3, TIAM1, RAPGEF3, FGD6, DENND6B, NGEF, ABR, BCR, ARHGEF37, ARHGEF19, ARHGEF16, DENND1A, DOCK9, VAV2, VAV1, DENND1C, ARHGEF10, PSD, ARFGEF3, RASGRF1, DENND3	1844	144	20568	2.09138	0.198604	0.00649062	0.616644
UP_KEYWORDS	Motor protein	25	1.25691	0.000875633	DYNC1I1, DNAH10, DNAH9, KIF12, DNAH12, MYO7B, KIF17, KIF5A, DNAH17, MYO7A, KIF5C, MYO1G, DNAH1, KLC3, MYL9, DNAH6, MYO10, DNALI1, KIF1A, KIF7, MYH11, KIF26A, KIF21B, DNM1, MYO5C	1844	135	20568	2.06556	0.364775	0.0128814	1.25977
UP_KEYWORDS	GPI-anchor	25	1.25691	0.000875633	ACHE, LYPD3, EFNA1, LYPD5, CD52, ALPP, ART4, RAET1G, SMPDL3B, FOLR1, BST2, MDGA1, CD160, NTNG1, NTNG2, MMP17, LY6K, GAS1, THY1, PLAUR, LSAMP, ULBP2, PSCA, CD14, PRSS21	1844	135	20568	2.06556	0.364775	0.0128814	1.25977
UP_KEYWORDS	Collagen	20	1.00553	0.00100664	COL13A1, COL5A3, SERPINH1, MMP1, PCOLCE, COL5A1, TIMP1, EMILIN1, COL9A1, COL17A1, COL9A2, COL14A1, COL7A1, COL6A3, COL1A2, COL6A1, C1QL4, COL1A1, COL8A2, COL11A1	1844	98	20568	2.27633	0.406491	0.0143872	1.44697
UP_KEYWORDS	Ion channel	51	2.5641	0.001035	LRRC8E, KCNK15, KCNC3, KCNAB2, KCNAB1, GRIK2, TRPV3, ANO1, KCNJ12, HVCN1, KCNJ11, GRIN2D, KCNK6, CHRNA1, CLIC3, RYR1, PLLP, KCNH2, CALHM3, KCNH4, FXYD3, CLCNKB, CACNB3, FXYD7, BEST1, SCN9A, HCN4, SCNN1A, SCN5A, GABRQ, TMC7, TMC6, HCN2, NOX5, MLC1, TMC8, TMC5, TMC4, GRIN1, ASIC3, KCNV2, KCNK3, P2RX5, KCNN4, KCNN2, CACNA1G, CHRNB4, CACNA1H, CACNA1A, SCN4A, KCTD11	1844	357	20568	1.59343	0.415154	0.0143929	1.48745
UP_KEYWORDS	Cell projection	88	4.42433	0.00112786	SH3RF1, LZTS1, KCNAB2, SRCIN1, MYO7B, FERMT3, TTLL6, SPAG17, KANK1, IL31RA, NRCAM, CTTNBP2, DLG4, ATP8B1, SYNJ2, CIB2, FMNL1, ANKS1B, ARC, LRRC6, ADGRE2, STMN3, KIF17, CDHR2, PDXP, GPER1, ARHGAP24, PTPRN, PLAUR, EVC2, PSD, CFAP74, CARMIL2, SPAG4, MCC, LRRK2, BIN2, ARL4C, NEURL1, COBL, DNAH10, DNAH9, DNAH12, C4B_2, DNAH17, TMEM216, IGF2BP1, DNAH1, AFAP1L1, EPHB3, SCRIB, ESPN, DNAH6, CFAP53, GPHN, …	1844	701	20568	1.40022	0.442651	0.0152655	1.6199
UP_KEYWORDS	Kinase	91	4.57516	0.00145374	STK31, CKMT1B, NUAK2, NUAK1, PRKAG2, PINK1, FES, NMRK2, PAK6, PIP5KL1, CDKN2B, WNK4, PRKACB, TIE1, ROS1, MAP2K6, MATK, PIK3CG, RET, BCR, SGK3, HKDC1, SKP2, PBK, ALK, DAPK2, C8ORF44-SGK3, PLAUR, MAST1, DOK2, CKM, LCK, PDGFRA, PDGFRB, NRGN, MST1R, MAP3K14, LRRK2, EPS8L1, FGFR1, ERBB3, ERBB2, CAMK2G, FPGT-TNNI3K, MKNK2, MAP4K2, BRSK2, MAP4K1, KIT, EPHB3, LOC400927-CSNK1E, CMPK2, DGKA, STK32B, STK32A…	1844	736	20568	1.3791	0.529323	0.0191372	2.08337
UP_KEYWORDS	Transmembrane helix	560	28.1549	0.00145685	C15ORF48, SLC9A7, PEAR1, PLPPR3, FAM210B, ANKLE1, SLC52A3, SYP, DGAT2L6, MALL, MC1R, GRIN2D, KCNK6, CCR10, FAS, ADAM8, HTR1D, ROS1, PTPRG, PTPRH, CDHR2, CYP1A2, PTPRN, TMEM130, PDCD1LG2, TMEM135, ARFGEF3, TMEM139, SPAG4, ST14, HSD11B1, RYR1, MST1R, ADAMTS4, HLA-DRA, RTP3, DNAH10, CYP1B1, ERBB3, ERBB2, C3ORF18, CHCHD3, NPY6R, BCL2L1, SYPL2, KIAA1549L, PROCR, DUSP13, HLA-DRB4, LFNG, BRI3BP, TMEM120…	1844	5621	20568	1.11123	0.530083	0.0187029	2.08779
UP_KEYWORDS	Growth factor	24	1.20664	0.00146543	CSF3, CXCL1, CSF2, IL6, PDGFB, GDF6, CSF1, ARTN, IL34, VGF, MDK, IL11, TIMP1, INHBA, GPI, TYMP, INHBE, GMFG, IL12A, HBEGF, AREG, GDF15, FGF2, BMP8A	1844	132	20568	2.028	0.532171	0.0183575	2.09997
UP_KEYWORDS	Blood group antigen	10	0.502765	0.00152776	ART4, ACHE, ICAM4, C4B_2, FUT3, BCAM, FUT1, SLC14A1, AQP1, AQP3	1844	32	20568	3.48563	0.547055	0.0186801	2.18837
UP_KEYWORDS	Transmembrane	561	28.2051	0.00158967	C15ORF48, SLC9A7, PEAR1, PLPPR3, FAM210B, ANKLE1, SLC52A3, SYP, DGAT2L6, MALL, MC1R, GRIN2D, KCNK6, CCR10, FAS, ADAM8, HTR1D, ROS1, PTPRG, PTPRH, CDHR2, CYP1A2, PTPRN, TMEM130, PDCD1LG2, TMEM135, ARFGEF3, TMEM139, SPAG4, ST14, HSD11B1, RYR1, MST1R, ADAMTS4, HLA-DRA, RTP3, DNAH10, CYP1B1, ERBB3, ERBB2, C3ORF18, CHCHD3, NPY6R, BCL2L1, SYPL2, KIAA1549L, PROCR, DUSP13, HLA-DRB4, LFNG, BRI3BP, TMEM120…	1844	5639	20568	1.10967	0.561373	0.0189828	2.27611
UP_KEYWORDS	Integrin	12	0.603318	0.00168397	ITGA6, ITGAX, ITGA5, ITGB7, ITGA7, ITGB6, ITGB4, ITGA10, ITGB2, ADAM8, ITGAM, ITGBL1	1844	45	20568	2.9744	0.582317	0.0196461	2.40959
UP_KEYWORDS	Lysosome	38	1.91051	0.00221744	ARSD, TSPAN1, ARSG, NAAA, CPQ, KIAA1324, FASLG, IL4I1, IFI30, ABCA2, GPR143, CD68, LAPTM5, HPSE, HLA-DRB4, IL1B, SLC30A3, TRIP10, HYAL1, RILP, ABCB9, CTSZ, HCK, FUCA1, CTSV, TMEM55A, PNPLA7, PLEKHF1, CTSK, UNC13D, LAMP3, VAMP8, PDGFRB, TNFAIP3, LRRK2, SLC15A3, HLA-DRA, NEU4	1844	254	20568	1.66871	0.683335	0.0252298	3.16159
UP_KEYWORDS	Myristate	31	1.55857	0.00242304	SLC44A1, LZTS1, CHCHD3, TLDC1, OAS2, RNF125, MSRA, STK32A, TIAM1, ARL14, PHF24, NOS3, PRKACB, FAM129A, FMNL1, PHACTR2, PALD1, NCALD, HCK, HPCAL4, BSN, BAALC, CCDC69, FAM131B, TMEM106C, PDE2A, LCK, PLEKHN1, DCUN1D3, ARL4C, NEURL1	1844	195	20568	1.7732	0.715396	0.0269488	3.44996
UP_KEYWORDS	Phosphoprotein	797	40.0704	0.00262172	MEF2C, PGAM2, SLC52A3, GRIN2D, CUL9, STAG3, ROS1, C17ORF96, INA, PIK3CG, GATM, KIF5A, NOXA1, BSN, GEM, THY1, JUP, UNC13D, TAGLN, PTRF, ARFGEF3, SERPINF1, TMEM139, RYR1, UNC13C, UNC13A, CHCHD3, CACNB3, BCL2L1, SERPINH1, SCRIB, CASZ1, PPP2R2B, SPP1, BRI3BP, GAS7, FAM131B, GGN, PKP3, RGS9, SRMS, GFAP, LZTS1, KCNAB2, NUAK2, NUAK1, ELF4, CDR2L, YBX2, KISS1, STAC2, NCCRP1, MAP1LC3A, IL4R, SERPINA1, FGF…	1844	8250	20568	1.07755	0.743297	0.0285181	3.72788
UP_KEYWORDS	Protease inhibitor	22	1.10608	0.00327721	A2M, LXN, SPINT1, CST2, SERPINI1, TIMP1, CST6, COL7A1, CARD16, CPAMD8, SPINT2, COL6A3, SERPINB7, SERPINE1, ITIH4, ITIH5, SERPINA1, CSTA, SERPIND1, TFPI2, WFDC2, ITIH6	1844	124	20568	1.97894	0.817386	0.0348045	4.63949
UP_KEYWORDS	Growth factor binding	7	0.351936	0.00370237	LTBP2, LTBP3, IGFBP6, FGFBP2, IGFBP3, IGFBP4, IGFBP5	1844	18	20568	4.33767	0.853596	0.0384531	5.22648
UP_KEYWORDS	Collagen degradation	7	0.351936	0.00370237	PEPD, ADAMTS14, MMP9, MMP19, MMP16, MMP2, MMP1	1844	18	20568	4.33767	0.853596	0.0384531	5.22648
UP_KEYWORDS	Heparin-binding	17	0.854701	0.00422441	FGFR1, LTBP2, COL13A1, LXN, CECR1, VTN, MDK, COL5A1, SOD3, SOST, SAA1, LIPH, HBEGF, LAMC2, SERPIND1, FGF2, FN1	1844	87	20568	2.17952	0.888405	0.0429097	5.94262
UP_KEYWORDS	Proto-oncogene	35	1.75968	0.00541814	PDGFB, ELF4, FSTL3, TCL1B, NFKB2, KIT, FES, GLI1, WNT1, WNT3, BCL2, NPM1, BCL3, BCL6, MYEOV, SSX2, BCAS3, ROS1, CSF1R, RET, BCR, BRI3BP, HCK, COMMD3-BMI1, SKI, ALK, VAV1, GAS7, DDIT3, LCK, MLLT11, PDGFRA, MYH11, PDGFRB, MERTK	1844	241	20568	1.61988	0.940049	0.0536861	7.56131
UP_KEYWORDS	Palmoplantar keratoderma	9	0.452489	0.00609436	JUP, WNT10A, KRT17, TRPV3, SERPINB7, GJB3, AQP5, DSP, GJB2	1844	32	20568	3.13707	0.957851	0.059078	8.46672
UP_KEYWORDS	Ion transport	77	3.87129	0.00687489	LRRC8E, ATP1B1, SLC9A7, SLC5A5, KCNK15, KCNC3, KCNAB2, GRIK2, KCNAB1, TRPV3, ANO1, HVCN1, KCNJ12, KCNJ11, SLC23A2, GRIN2D, KCNK6, SLC22A4, CHRNA1, SLC4A3, SLC12A8, ATP4A, MCUB, SLC24A5, TCN2, TCN1, SLC34A3, BSPRY, CLIC3, RYR1, PLLP, KCNH2, CALHM3, KCNH4, CRACR2A, FXYD3, CLCNKB, CACNB3, FXYD7, BEST1, SCN9A, SLC30A3, SLC31A2, HCN4, SCNN1A, SCN5A, GABRQ, TCIRG1, TMC7, TMC6, HCN2, TMC8, SLC8A2, MLC1,…	1844	640	20568	1.34197	0.971942	0.0652015	9.50151
UP_KEYWORDS	ATP-binding	152	7.64203	0.00690086	ADCY1, STK31, ADCY2, NMRK2, NLRC5, NLRC3, PIP5KL1, OPLAH, WNK4, CUL9, MLKL, PRKACB, ROS1, MAP2K6, MATK, PIK3CG, NWD1, NMNAT2, RET, BCR, KIF5A, HKDC1, KIF5C, ATP9A, PDGFRA, PDGFRB, MST1R, LRRK2, KIF26A, ACTBL2, ABCA7, DNAH10, FGFR1, IFIH1, DNAH12, ASS1, ERBB3, DNAH17, ERBB2, TDRD9, MAP4K2, MAP4K1, TOR4A, CTPS2, ABCA2, ABCA1, OAS2, ABCA4, EPHB3, ABCA3, LOC400927-CSNK1E, CMPK2, HSPA1L, TTBK1, SBK3, …	1844	1391	20568	1.21884	0.97232	0.0642684	9.53575
UP_KEYWORDS	Meiosis	16	0.804424	0.00727171	FKBP6, TDRD9, MAEL, MEIOC, SYCP2, KLHDC3, MEI1, REC8, CCNB3, SYCP3, STAG3, PIWIL2, BRDT, HORMAD1, PIWIL4, DMC1	1844	84	20568	2.12457	0.977189	0.0664274	10.0234
UP_KEYWORDS	Basement membrane	10	0.502765	0.00776769	COL17A1, LAMB3, LAMA3, HMCN1, LAD1, COL7A1, LAMA5, LAMC2, VWA1, COL8A2	1844	40	20568	2.7885	0.982391	0.0695916	10.6718
UP_KEYWORDS	Calmodulin-binding	24	1.20664	0.00887356	OBSCN, ADCY1, SLC8A2, MYO7A, CAMK2G, SPHK1, MYO1G, RRAD, GEM, DAPK2, KCNN4, MYO10, ENKUR, KCNN2, SNTB1, MYH11, RYR1, NOS3, NRGN, NOS2, CAMK2A, SCN5A, MYLK, MYO5C	1844	152	20568	1.76116	0.990118	0.0778066	12.1018
UP_KEYWORDS	Serine protease inhibitor	16	0.804424	0.00903964	A2M, SPINT1, SERPINI1, COL7A1, CPAMD8, SPINT2, COL6A3, SERPINB7, SERPINE1, ITIH4, ITIH5, SERPINA1, SERPIND1, TFPI2, WFDC2, ITIH6	1844	86	20568	2.07517	0.990939	0.0778989	12.3148
UP_KEYWORDS	Hydroxylation	17	0.854701	0.00905526	LTBP2, ELN, COL5A3, COL5A1, COL9A1, COL17A1, COL9A2, ADRB2, COL14A1, COL7A1, COL6A3, COL1A2, HIF3A, COL6A1, COL1A1, COL8A2, COL11A1	1844	94	20568	2.01722	0.991013	0.0767583	12.3348
UP_KEYWORDS	Cleavage on pair of basic residues	40	2.01106	0.00959677	PPY, PRH1, ADAMTS14, PDGFB, C4B_2, C3, ENPP2, GDF6, ADAMTS15, TAC1, NMB, CDH1, VGF, CDH3, PCSK1, KISS1, CILP2, SCG5, SELPLG, PCSK4, KLK6, CFB, CAMP, ERVFRD-1, MMP17, MMP16, MMP15, FURIN, PTHLH, ADAMTS7, INHBA, CDH15, ITGA6, INHBE, ITGA5, ITGA7, MST1R, PYY, GDF15, ADAMTS4	1844	296	20568	1.5073	0.993229	0.079881	13.0255
UP_KEYWORDS	Nucleotide-binding	189	9.50226	0.00977495	GNA15, ADCY1, STK31, ADCY2, TUBB2B, RRAD, NMRK2, NLRC5, NLRC3, PIP5KL1, OPLAH, DIRAS3, WNK4, CUL9, ARL14, MLKL, PRKACB, RAPGEF3, MX1, MX2, ROS1, MAP2K6, MATK, PIK3CG, NWD1, NMNAT2, RET, BCR, KIF5A, HKDC1, KIF5C, GEM, RND2, RND1, ATP9A, PDGFRA, TUBA4A, PDGFRB, MST1R, KIF26A, LRRK2, EEFSEC, ACTBL2, ABCA7, DNAH10, FGFR1, IFIH1, DNAH12, ASS1, ERBB3, DNAH17, ERBB2, TDRD9, MAP4K2, TOR4A, MAP4K1, CTPS2,…	1844	1787	20568	1.17969	0.993832	0.080031	13.2517
UP_KEYWORDS	Zymogen	31	1.55857	0.00999171	ADAMTS14, NAAA, CPQ, MMP9, ADAMTS15, GGT1, MMP2, MMP1, PRSS8, PCSK1, PAPPA, CFD, PCSK4, KLK6, CPA4, CTSZ, CFB, MMP19, MMP17, MMP16, MMP15, FURIN, CTSV, CTSW, GZMM, ADAMTS7, CTSK, CTSE, PLAU, PRSS21, ADAMTS4	1844	215	20568	1.60825	0.994493	0.0804759	13.5261
UP_KEYWORDS	Actin-binding	37	1.86023	0.0122875	COBL, SHROOM3, MYBPC2, MYO7B, MYO7A, TPM2, VILL, SYNPO2L, ESPN, SYN1, SNTB1, LMOD1, MYO5C, SYNPO, PHACTR1, PHACTR2, SPTBN5, MICAL2, SPTBN4, MYO1G, EVL, SYNPO2, ACTN2, FLNC, MISP, TNS4, SYNE1, MYO10, CORO1A, EPB41L1, XIRP1, TAGLN, TMOD2, MYH11, TMSB4X, MYLK, SPTB	1844	273	20568	1.51172	0.998346	0.0966601	16.3832
UP_KEYWORDS	Chemotaxis	17	0.854701	0.0133515	PIK3CG, IL16, ENPP2, CXCL8, LGALS9, CCL26, CXCL17, TYMP, CCL22, CCL20, CXCL16, ECSCR, PDGFRA, PDGFRB, SERPIND1, ROBO3, PTAFR	1844	98	20568	1.93488	0.999053	0.103082	17.6774
UP_KEYWORDS	Alternative promoter usage	16	0.804424	0.0135854	TCF7, ADAMTS14, PDGFB, IL16, RORC, IL4I1, GGT1, KANK1, MSRA, MYO10, DYSF, DUSP13, HNF4A, SPEG, PKP3, MAATS1	1844	90	20568	1.98294	0.999163	0.103276	17.9594
UP_KEYWORDS	Albinism	6	0.301659	0.0142285	TYR, BLOC1S3, C10ORF11, SLC24A5, GPR143, OCA2	1844	17	20568	3.93671	0.999403	0.106379	18.73
UP_KEYWORDS	Potassium transport	19	0.955254	0.0149866	HCN2, ATP1B1, KCNK15, SLC9A7, SLC12A8, KCNC3, KCNAB2, ATP4A, KCNAB1, SLC24A5, ATP1A2, KCNJ12, KCNV2, KCNJ11, KCNK3, KCNK6, HCN4, KCNH2, KCNH4	1844	116	20568	1.82695	0.999599	0.110186	19.6299
UP_KEYWORDS	Cytoskeleton	123	6.18401	0.0152744	PDLIM7, TUBB2B, SRCIN1, HOOK2, ANK2, ZNF185, MAP2K6, ARC, KIF5A, KIF5C, RELB, PDXP, BSN, TNS4, JUP, EVC2, RND1, CFAP74, SPAG4, MLLT11, DSP, TUBA4A, BIN3, STMN1, KIF26A, SPTB, ACTBL2, CCDC96, TPPP3, COBL, DNAH10, DNAH12, DNAH17, TMEM216, BCL2L1, DENND2A, CDC42EP2, CDC42EP1, PPL, TEK, NPM1, C10ORF90, PPP2R2B, FGD6, TEC, PTPN7, UBXN11, SPTBN5, SPTBN4, EVL, MISP, DNMBP, DDX58, SYNE1, MYO10, CORO1A, C…	1844	1126	20568	1.21842	0.999655	0.11064	19.9691
UP_KEYWORDS	Apoptosis	64	3.2177	0.0175199	MEF2C, NUAK2, GDF6, FASLG, PMAIP1, CDCA7, HMOX1, FAS, MAP2K6, KLLN, CHAC1, PTPRH, BCL2A1, IL24, GPER1, DAPK2, TOX3, DDIT3, TNS4, GZMM, TNFRSF10A, TNFRSF10D, G0S2, TNFAIP3, TRIM39, PEG3, TNFRSF6B, SIVA1, TNFRSF25, ADAMTSL4, CLU, BRSK2, MKNK2, BEX2, BCL2L1, TNFRSF1B, DOCK1, BCL2, PYCARD, ZC3H12A, XAF1, INPP5D, PPP2R2B, SRGN, MZB1, CHI3L1, BMX, BIRC3, S100A14, PPP1R13L, AIM2, CIDEC, LCN2, PLEKHF1, I…	1844	539	20568	1.32441	0.999894	0.124265	22.57
UP_KEYWORDS	Intermediate filament	14	0.703871	0.0187125	INA, PRPH, GFAP, LMNB1, LMNB2, KRT12, KRT81, KRT19, KRT80, KRT17, KRT7, KRT79, KRT8, KRT86	1844	77	20568	2.028	0.999944	0.130454	23.9191
UP_KEYWORDS	Pharmaceutical	10	0.502765	0.0220265	SIVA1, CSF3, CSF2, TNFRSF1B, PPY, PDGFB, SOCS3, CTLA4, PLAU, IL11	1844	47	20568	2.37319	0.99999	0.149981	27.5542
UP_KEYWORDS	Acute phase	6	0.301659	0.0230166	IL6, SAA2, SAA1, ITIH4, SERPINA1, FN1	1844	19	20568	3.52232	0.999994	0.154246	28.6084
UP_KEYWORDS	Palmitate	41	2.06134	0.0238935	DHH, AVPR2, IFITM2, F2RL1, ITGB4, LPAR2, ABCA1, RHOV, ADORA1, ZDHHC23, CD9, PPP1R16B, PTGIR, MC1R, PALM2, DLG4, PALM3, NOS3, SLC4A3, INPP5A, MUC1, MAG, PLP1, STMN3, HCK, ZDHHC8, BAALC, NTSR1, PORCN, LAT, LAT2, RGS20, ADRB2, ITGA6, PDE2A, LCK, PLSCR3, PECAM1, ADRA1B, RAB38, SMPD3	1844	324	20568	1.41146	0.999996	0.157688	29.5302
UP_KEYWORDS	Dynein	8	0.402212	0.024628	DYNC1I1, DNAH10, DNAH9, DNALI1, DNAH12, DNAH17, DNAH1, DNAH6	1844	33	20568	2.704	0.999998	0.160169	30.2937
UP_KEYWORDS	LIM domain	13	0.653595	0.0255748	CRIP1, LIMS2, PDLIM7, MICAL2, FHL1, PDLIM4, FHL3, ZNF185, LIMCH1, LIMD2, LHX6, LIMS4, TES	1844	72	20568	2.01392	0.999999	0.16384	31.2666
UP_KEYWORDS	Citrullination	16	0.804424	0.0255794	H1F0, S100A3, HIST2H2AA3, GFAP, HIST2H2AA4, HIST1H1C, HIST1H2AG, CXCL8, H1FX, RPS2, MBP, HIST1H2AI, HIST1H3D, NRGN, HIST1H3H, HIST1H4H	1844	97	20568	1.83984	0.999999	0.161895	31.2712
UP_KEYWORDS	Voltage-gated channel	22	1.10608	0.0267914	HCN2, KCNK15, KCNC3, KCNAB2, KCNAB1, CLCNKB, CACNB3, HVCN1, KCNJ12, KCNV2, KCNJ11, CLIC3, KCNK6, CACNA1G, SCN9A, CACNA1H, HCN4, KCNH2, SCN5A, CACNA1A, SCN4A, KCNH4	1844	150	20568	1.63592	0.999999	0.166975	32.4981
UP_KEYWORDS	Autocatalytic cleavage	11	0.553042	0.0287568	MUC1, KLK6, MUC2, DHH, ADGRE2, NAAA, CTSE, MYRF, FURIN, MMP2, MMP1	1844	57	20568	2.15253	1	0.176156	34.4443
UP_KEYWORDS	Sodium transport	18	0.904977	0.0316476	HCN2, ATP1B1, SLC5A5, SLC9A7, SLC8A2, SLC12A3, SLC24A5, ASIC3, ATP1A2, SLC34A3, SLC17A7, SLC23A2, SLC22A4, SCN9A, HCN4, SCNN1A, SCN5A, SCN4A	1844	117	20568	1.716	1	0.190118	37.2122
UP_KEYWORDS	Methylation	48	2.41327	0.034588	RHOJ, HIST2H2AA3, RAB3B, HIST2H2AA4, TUBB2B, LMNB1, HIST1H2AG, LMNB2, MBP, PTGIR, PPP1R16B, RAC2, DIRAS3, SAA1, KRT7, RASL10A, HIST1H2BJ, PALM2, PALM3, PIWIL2, PIWIL4, RHOF, SCN5A, FGF2, INPP5A, HIST1H4H, GNG7, RHEBL1, HIST1H2BC, HIST1H2BD, HIST1H1C, ACTA2, EEF1A2, HIST1H2BG, RAB4B, HNRNPA1, HMGA1, RND2, RND1, PTP4A3, RAB37, HIST2H2BE, HIST1H2AI, MYH11, HIST1H3D, CD79A, PLA2G4C, HIST1H3H	1844	401	20568	1.33514	1	0.203814	39.9156
UP_KEYWORDS	Osteogenesis imperfecta	6	0.301659	0.0347052	WNT1, SERPINF1, COL1A2, CREB3L1, COL1A1, SERPINH1	1844	21	20568	3.18686	1	0.20219	40.021
UP_KEYWORDS	Amyloidosis	7	0.351936	0.0347703	ABCA7, TTR, SAA2, SAA1, TACSTD2, NLRP3, IL31RA	1844	28	20568	2.7885	1	0.20033	40.0796
UP_KEYWORDS	Exocytosis	12	0.603318	0.0349859	UNC13D, SRCIN1, CADPS2, EXOC3L1, HCK, EXOC4, BRSK2, UNC13C, SYTL1, UNC13A, SLC17A9, LLGL2	1844	67	20568	1.99773	1	0.19929	40.273
UP_KEYWORDS	Potassium	19	0.955254	0.0392904	HCN2, ATP1B1, KCNK15, SLC9A7, SLC12A8, KCNC3, KCNAB2, ATP4A, KCNAB1, SLC24A5, ATP1A2, KCNJ12, KCNV2, KCNJ11, KCNK3, KCNK6, HCN4, KCNH2, KCNH4	1844	129	20568	1.64284	1	0.218999	44.0148
UP_KEYWORDS	Retinol-binding	4	0.201106	0.039986	RBP7, RBP1, CRABP2, RLBP1	1844	9	20568	4.95734	1	0.220175	44.5986
UP_KEYWORDS	Sodium channel	7	0.351936	0.0406306	HCN2, SCN9A, ASIC3, HCN4, SCNN1A, SCN5A, SCN4A	1844	29	20568	2.69235	1	0.221074	45.1345
UP_KEYWORDS	Symport	17	0.854701	0.0445359	SLC16A13, SLC5A5, SLC12A8, SLC12A3, SLC6A12, SLC24A5, MFSD2A, SLC6A17, SLC34A3, SLC16A3, SLC17A7, SLC1A4, SLC16A5, SLC6A9, SLC23A2, SLC22A4, SLC15A3	1844	113	20568	1.67804	1	0.237577	48.2796
UP_KEYWORDS	Prenylation	23	1.15636	0.04575	RHOJ, RAB3B, LMNB1, LMNB2, RAB4B, UCHL1, RND2, PPP1R16B, PTGIR, RND1, RAC2, PTP4A3, RAB37, DIRAS3, RASL10A, PALM2, PALM3, RAB38, PLA2G4C, RHOF, INPP5A, GNG7, RHEBL1	1844	168	20568	1.52704	1	0.240926	49.2225
UP_KEYWORDS	Phagocytosis	6	0.301659	0.0494921	ABCA7, GATA2, DOCK1, HCK, PECAM1, ITGB2	1844	23	20568	2.90974	1	0.255787	52.0294
UP_KEYWORDS	Lipid degradation	16	0.804424	0.050792	RARRES3, ENPP2, APOC2, PNPLA2, JMJD7-PLA2G4B, SMPDL3B, PLCH2, PLA2G7, PLCD3, LIPH, PLA2G4C, PLCB2, PLA2G4B, PLCXD2, NEU4, PLA2G4D	1844	106	20568	1.68362	1	0.259198	52.9701
UP_KEYWORDS	Sodium	18	0.904977	0.0509053	HCN2, ATP1B1, SLC5A5, SLC9A7, SLC8A2, SLC12A3, SLC24A5, ASIC3, ATP1A2, SLC34A3, SLC17A7, SLC23A2, SLC22A4, SCN9A, HCN4, SCNN1A, SCN5A, SCN4A	1844	124	20568	1.61913	1	0.257256	53.0513
UP_KEYWORDS	Laminin EGF-like domain	7	0.351936	0.0541238	LAMB3, LAMA3, LAMA5, NTNG1, NTNG2, LAMC2, AGRN	1844	31	20568	2.51865	1	0.268967	55.3035
UP_KEYWORDS	Stress response	15	0.754148	0.0580087	MAP4K2, BMX, GPR132, MAPK11, SERPINH1, DDIT3, HSPA1L, HSPB6, DUSP1, MAPK13, HSPB7, HIF3A, ZC3H12A, FAM129A, MAP2K6	1844	99	20568	1.69	1	0.283124	57.888
UP_KEYWORDS	Dejerine-Sottas syndrome	3	0.15083	0.0668248	PRX, EGR2, GJB1	1844	5	20568	6.69241	1	0.31691	63.2458
UP_KEYWORDS	Stickler syndrome	3	0.15083	0.0668248	COL9A1, COL9A2, COL11A1	1844	5	20568	6.69241	1	0.31691	63.2458
UP_KEYWORDS	Amelogenesis imperfecta	5	0.251383	0.0712405	DLX3, LAMB3, LTBP3, ITGB6, FAM83H	1844	18	20568	3.09834	1	0.331674	65.6841
UP_KEYWORDS	GTPase activation	25	1.25691	0.0724246	ABR, BCR, RAP1GAP, ARHGEF19, ARHGAP28, RABGAP1L, ARHGAP29, ARHGAP24, TBC1D22A, ADAP1, ARHGAP30, ARHGAP4, RASAL1, AGAP11, RASA4B, PLEKHG6, TBCD, TBC1D5, CHN2, AGAP1, LRRK2, RASA4, ALS2CL, ARHGAP9, TBC1D2	1844	196	20568	1.42271	1	0.333467	66.3118
UP_KEYWORDS	Postsynaptic cell membrane	23	1.15636	0.0727963	ANKS1B, ARC, LZTS1, BCR, SRCIN1, GRIK2, COL13A1, GRIN1, NLGN1, GPER1, SHANK1, CAMK2N1, GPHN, SH2D5, ANK2, GRIN2D, DRP2, CHRNB4, DLG4, CHRNA1, GABRQ, NEURL1, SYNPO	1844	177	20568	1.44939	1	0.332104	66.5066
UP_KEYWORDS	Oxidation	6	0.301659	0.0776243	ACTBL2, PTPN7, ACTA2, CRYAB, ARSI, UCHL1	1844	26	20568	2.574	1	0.347602	68.944
UP_KEYWORDS	Sulfation	9	0.452489	0.082381	C4B_2, SCG5, ANPEP, VTN, GP1BA, SERPIND1, SELPLG, COL5A1, FN1	1844	51	20568	1.96836	1	0.362269	71.1829
UP_KEYWORDS	Complement alternate pathway	4	0.201106	0.0856674	CFP, C3, CFB, CFD	1844	12	20568	3.718	1	0.371189	72.641
UP_KEYWORDS	Neurogenesis	30	1.5083	0.0870948	MEF2C, CAMK2G, BRSK2, GPM6B, EPHB3, ZC3H12A, LHX6, ROBO3, NDRG2, CHD5, DCLK1, INA, NGEF, CHAC1, MDGA1, PLXNB3, EFNB2, NTNG1, NTNG2, INSC, GPER1, SHANK1, GAS7, PRDM8, SEMA6B, SEMA6C, HES4, STMN1, IGSF9, CHL1	1844	249	20568	1.34386	1	0.373336	73.2527
UP_KEYWORDS	Sialic acid	5	0.251383	0.0980044	BCHE, APOC2, GGT1, SELPLG, SPP1	1844	20	20568	2.7885	1	0.407745	77.5241

## Sheet: FUNCTIONS
Category	Term	Count	%	PValue	Genes	List Total	Pop Hits	Pop Total	Fold Enrichment	Bonferroni	Benjamini	FDR
GOTERM_CC_DIRECT	GO:0005615~extracellular space	230	11.5636	4.37388e-20	S100A4, LYPD3, LTBP2, GDF6, CRHBP, FSTL3, GGT1, SELENBP1, CFP, SOSTDC1, LCAT, SERPINE1, HIST1H2BJ, STAG3, FAS, CFD, MUC13, INA, WNT10A, STC2, PTPRG, MDGA1, SERPINF1, TACSTD2, ST14, STC1, LAMC2, WFDC2, ADAMTS4, TNFRSF6B, MFNG, ERBB3, ENPP2, ELN, CD70, SERPINH1, ACE, IL17B, SPP1, CFB, CHI3L1, CHI3L2, SERPINI1, TINAGL1, LGALS9, COL14A1, SFRP1, LAMA5, MUC5AC, PYY, AREG, PON3, PLAU, BMP8A, PRH1, ARSG,…	1699	1361	18202	1.81049	2.81678e-17	2.81678e-17	6.52244e-17
GOTERM_CC_DIRECT	GO:0005886~plasma membrane	498	25.0377	5.18172e-12	SLC9A7, SLC52A3, MALL, MC1R, DIRAS3, GRIN2D, KCNK6, CCR10, SERPINE1, FAS, ADAM8, HTR1D, ROS1, GNG7, PIK3CG, ARC, CRYAB, TTC7B, PTPRN, PDCD1LG2, PLAUR, THY1, JUP, ST14, RYR1, MST1R, UNC13C, HLA-DRA, ERBB3, ERBB2, RUNDC3A, CACNB3, SCRIB, ADAP1, CDC42EP2, CDC42EP1, PROCR, RAC2, HLA-DRB4, SPHK1, PCDH12, CD300C, GAS1, KCNK3, PKP3, RGS5, SYTL3, RGS9, SYTL1, GPR84, KCNK15, ATP10B, KCNAB2, KCNAB1, TRPV3,…	1699	4095	18202	1.30287	3.33704e-09	1.66852e-09	7.72714e-09
GOTERM_CC_DIRECT	GO:0005576~extracellular region	225	11.3122	1.93e-10	A2M, EFNA1, LTBP3, GDF6, FSTL3, CFP, RTBDN, ISG15, LCAT, SERPINE1, FSTL5, CFD, IZUMO4, WNT10A, MATN4, STC2, TMEM25, SERPINF1, TUBA4A, LAMC2, WFDC2, ADAMTS4, TNFRSF6B, ACP7, ELN, IFI30, EPHB3, ITGBL1, ACE, LAMB3, IL17B, IL23A, PROCR, CDA, AGRN, LFNG, SPP1, CFB, TINAGL1, KDR, EMILIN1, NOTCH3, APOL3, COL14A1, LAMA3, SFRP1, LAMA5, NOTCH4, MUC5AC, PYY, PLA2G4B, PLAU, BMP8A, ARSI, IL4I1, CDCP1, KISS1, …	1699	1607	18202	1.5	1.24292e-07	4.14306e-08	2.87806e-07
GOTERM_CC_DIRECT	GO:0005887~integral component of plasma membrane	201	10.1056	7.48147e-10	ADCY1, ADCY2, EFNA1, AQP5, CD52, LPAR2, PLPPR3, AQP1, SLC52A3, ADORA1, AQP3, MC1R, CCR10, FAS, ADAM8, HTR1D, PTPRG, PTPRH, EFNB2, TMEM130, THY1, PLAUR, TACSTD2, CD34, ST14, PDGFRA, RYR1, MST1R, CALHM3, HLA-DRA, SLC2A12, TNFRSF6B, ERBB3, ENPP2, CD70, NPY6R, EPHB3, PROCR, HLA-DRB4, FCER1G, SLC31A2, PCDH12, CD300C, KCNK3, KDR, SEMA6B, SEMA6C, ATP2A3, NOTCH4, CHRNB4, CLCN5, SLC16A13, GPR84, KCNK15, T…	1699	1417	18202	1.51968	4.81806e-07	1.20452e-07	1.11565e-06
GOTERM_CC_DIRECT	GO:0070062~extracellular exosome	345	17.3454	9.37227e-09	S100A4, HIST2H2AA3, ATP1B1, HIST2H2AA4, ADCY1, A2M, LTBP2, EFNA1, LTBP3, PTGS1, AQP5, PGAM2, SELENBP1, GGT1, AQP1, HMCN1, LCAT, SBSN, SERPINE1, FAS, RAPGEF3, CFD, MUC13, MVB12B, GNG7, BCR, GATM, PTPRG, CRYAB, CYSRT1, CDHR2, KRT12, AP4M1, PDCD1LG2, PLAUR, THY1, JUP, KRT19, KRT17, SERPINF1, TACSTD2, TXNDC5, ST14, RYR1, TUBA4A, PDGFRB, EPS8L2, EPS8L1, WFDC2, HLA-DRA, TPPP3, GCNT3, ALDOC, CHCHD3, CD7…	1699	2799	18202	1.32051	6.03573e-06	1.20715e-06	1.39762e-05
GOTERM_CC_DIRECT	GO:0030054~cell junction	77	3.87129	3.3938e-07	PRX, OCLN, LZTS1, KCNAB2, SRCIN1, GRIK2, SYT5, FERMT3, IL31RA, HMCN2, SYP, HMCN1, SH2D5, PRRT2, GRIN2D, DLG4, CHRNA1, ANKS1B, ARC, BCR, CDHR2, SDK2, ARHGAP28, BSN, GPER1, PTPRN, LDLRAD3, XIRP1, DSP, UNC13C, LRRK2, IGSF9, BIN2, UNC13A, NEURL1, ABCA7, ACHE, ITGB4, IFI30, CDH1, BCL2L1, AFAP1L1, SCRIB, AMPH, GPHN, SYN1, AGRN, SLC30A3, CAMK2A, GABRQ, TBC1D2, TES, DTNA, CPT1C, PARD6A, PHACTR1, SYT11, G…	1699	454	18202	1.81702	0.000218537	3.64262e-05	0.000506091
GOTERM_CC_DIRECT	GO:0016324~apical plasma membrane	56	2.81549	9.15862e-07	ATP1B1, OCLN, LZTS1, CLDN4, MYO7A, ANO1, AQP5, DUOX1, AQP1, SLC52A3, EPCAM, KISS1, ANK2, SLC23A2, SLC22A4, ATP8B1, FAS, MUC13, BST2, VANGL2, CDHR2, PATJ, IL6R, SLC34A3, THY1, ADRB2, MUC3A, CD34, PDGFRB, STC1, ABCA7, SHROOM3, ERBB3, ERBB2, OXTR, CACNB3, SLC19A1, GPR143, CD9, FOLR1, TEK, SCNN1A, FN1, TCIRG1, MUC1, MLC1, SLC12A3, MUC20, CRB3, ABCB4, FZD6, ABCG2, CYBA, KCNN4, PROM2, PDZK1	1699	301	18202	1.99318	0.000589641	8.42558e-05	0.00136575
GOTERM_CC_DIRECT	GO:0005578~proteinaceous extracellular matrix	51	2.5641	2.11526e-06	MAMDC2, ADAMTS14, LTBP2, MMP9, ADAMTS15, ELN, VTN, MMP2, MMP1, TIMP1, HMCN2, WNT1, COL9A1, WISP2, COL17A1, COL9A2, WNT3, CILP2, CRISPLD2, HPSE, COL6A3, SERPINA1, SPON2, TFPI2, COL11A1, COL8A2, COCH, HAPLN1, WNT10A, HAPLN4, TNXB, PTPRZ1, MMP19, CHI3L1, MGP, MMP17, MMP16, COL5A1, MUC4, EMILIN1, ADAMTS7, WNT7B, SOST, BGN, COL14A1, SFRP1, FBLN2, COL1A2, WNT9A, CHL1, ADAMTS4	1699	271	18202	2.01617	0.0013613	0.000170264	0.00315428
GOTERM_CC_DIRECT	GO:0031012~extracellular matrix	50	2.51383	7.5918e-05	PDGFB, LTBP2, LTBP3, VTN, MMP2, MMP1, MMRN2, CFP, HMCN1, SBSN, SERPINE1, TFPI2, COCH, MMP19, MMP17, MGP, MMP16, MMP15, JUP, BGN, SERPINF1, COL1A2, DSP, COL1A1, CSTA, ADAMTS4, ADAMTSL4, CLU, PCOLCE, COL7A1, COL6A3, TGM2, COL6A1, TGM4, AGRN, COL8A2, FN1, HIST1H4H, HAPLN1, TNXB, TINAGL1, SOD3, COL5A1, EMILIN1, SOST, COL14A1, SFRP1, FBLN2, LAMA5, THSD4	1699	300	18202	1.78556	0.047717	0.00541783	0.113151
GOTERM_CC_DIRECT	GO:0046658~anchored component of plasma membrane	11	0.553042	0.000185166	PRSS8, LYPD3, FOLR1, EFNA1, MDGA1, ULBP2, CD160, NTNG1, NTNG2, GAS1, PRSS22	1699	29	18202	4.06369	0.112421	0.011855	0.275769
GOTERM_CC_DIRECT	GO:0045121~membrane raft	38	1.91051	0.000334141	ADCY1, ADCY2, TLR2, GPM6B, ABCA1, SERPINH1, TNFRSF1B, MALL, ANK2, KIRREL, HPSE, CRB2, TEK, SYNJ2, FAS, INPP5D, RET, MLC1, BST2, NFAM1, NTSR1, BIRC3, FURIN, KDR, ABCB4, THY1, KCNN4, LAT, LAT2, PROM2, PDE2A, PTRF, LCK, PECAM1, PLLP, CD79A, PDZK1, CD14	1699	221	18202	1.84212	0.193638	0.0193755	0.497122
GOTERM_CC_DIRECT	GO:0008305~integrin complex	10	0.502765	0.000518216	ITGA6, ITGAX, ITGA5, ITGB7, ITGA7, ITGB6, ITGB4, ITGA10, ITGB2, ITGAM	1699	27	18202	3.96791	0.283816	0.0274348	0.769997
GOTERM_CC_DIRECT	GO:0005604~basement membrane	19	0.955254	0.000540336	LAD1, EFEMP2, VTN, COL5A1, MMRN2, TIMP1, HMCN2, COL17A1, HMCN1, LAMA3, ITGA6, COL7A1, SERPINF1, FREM2, LAMA5, VWA1, COL8A2, SPN, VWA2	1699	83	18202	2.45246	0.293951	0.0264194	0.80274
GOTERM_CC_DIRECT	GO:0060076~excitatory synapse	9	0.452489	0.000545745	SYP, SLC17A7, SYT11, GRIN1, DLG4, NLGN1, BSN, NLGN3, SHANK1	1699	22	18202	4.38274	0.296407	0.0247985	0.810746
GOTERM_CC_DIRECT	GO:0009986~cell surface	77	3.87129	0.000551257	PDGFB, CLSTN3, TLR2, LPAR2, TLR4, SDC3, SLC1A4, EPCAM, WNT1, CCR10, FAS, ADAM8, CHRNA1, ROS1, RAMP1, SPN, VASN, C10ORF54, SCUBE3, BST2, CRYAB, PLXNB2, PLXNB3, BSN, MMP16, NFAM1, IL6R, NTSR1, HLA-F, ADAMTS7, TNFRSF10A, BGN, ULBP2, PDGFRB, MST1R, KCNH2, HLA-DRA, SPTB, ABCA7, ACHE, ADAMTS15, CLU, ITGB4, ITGB2, ALPP, GREM1, ITGAM, PROCR, ITGAX, FOLR1, ITGB7, TEK, FCER1G, SCARB1, GP1BA, LRFN4, SCN5A, …	1699	560	18202	1.47309	0.298902	0.0233958	0.818903
GOTERM_CC_DIRECT	GO:0009925~basal plasma membrane	11	0.553042	0.000786486	ITGA6, CLDN4, CD34, SLC23A2, TACSTD2, TEK, MUC20, AQP5, RAPGEF3, AQP1, SLC27A5	1699	34	18202	3.46609	0.397517	0.0311723	1.16643
GOTERM_CC_DIRECT	GO:0043197~dendritic spine	23	1.15636	0.000869204	ANKS1B, ARC, LZTS1, SLC8A2, PTPRZ1, CRYAB, SYT11, FBXO2, GRIN1, NLGN1, IGF2BP1, ACTN2, ATP1A2, SHANK1, NTSR1, ADORA1, CTTNBP2, ADRB2, TIAM1, KCNN2, DLG4, NEURL1, SYNPO	1699	115	18202	2.14267	0.428797	0.0324051	1.28837
GOTERM_CC_DIRECT	GO:0005788~endoplasmic reticulum lumen	33	1.65913	0.000880989	ARSD, PDGFB, ARSG, ADAMTSL4, ARSI, SERPINH1, CFP, COL9A1, WNT1, COL9A2, COL17A1, WNT3, COL7A1, BCHE, COL6A3, COL6A1, SERPINA1, COL11A1, COL8A2, CTSZ, COL13A1, MZB1, COL5A3, COL5A1, PLAUR, RDH5, ADAMTS7, WNT7B, COL14A1, TXNDC5, COL1A2, COL1A1, RCN3	1699	192	18202	1.84136	0.43312	0.0310417	1.30573
GOTERM_CC_DIRECT	GO:0005856~cytoskeleton	55	2.76521	0.00103996	KCNAB2, MYO7B, MYO7A, PINK1, ANK2, SNTB1, SYNJ2, NOS3, FAM83H, RHOF, MAP2K6, PDXP, ACTN2, PLEKHH1, ARHGAP24, FLNC, TNS4, JUP, EVC2, MAST1, EPB41L1, EVPL, RND1, SPAG4, SGCD, DSP, TMSB4X, MVP, ACTBL2, DNAH9, SHROOM3, ALDOC, TMEM216, EPB41L4B, GPHN, MARVELD1, PPL, MYO15B, TEK, ZC3H12A, INPP5D, PPP2R2B, TRIP10, FGD6, TEC, PTPN7, UBXN11, EPPK1, HCK, EVL, MISP, CABYR, DNMBP, SYNE1, CASS4	1699	378	18202	1.55882	0.488333	0.0346528	1.53964
GOTERM_CC_DIRECT	GO:0005911~cell-cell junction	30	1.5083	0.00113527	OCLN, PDLIM7, KIT, CDSN, AQP3, SCRIB, KIAA1462, COL17A1, KIRREL, TIAM1, KRT8, PLEKHG5, TEK, PCDHGA12, C10ORF54, PTPN6, CNKSR1, MLC1, COL13A1, VANGL2, PCDH12, NECTIN4, VAV1, JUP, LAT, CORO1A, EPB41L1, CARMIL2, ITGA5, PKP3	1699	171	18202	1.87954	0.518827	0.0359156	1.67964
GOTERM_CC_DIRECT	GO:0030018~Z disc	23	1.15636	0.00123849	OBSCN, CRYAB, FHL3, ACTN2, SYNPO2, FLNC, MYOZ3, FKBP1B, CAPN3, SYNPO2L, MYL9, JUP, KRT19, IGFN1, TRIM54, ANK2, KRT8, KCNN2, ITGB1BP2, RYR1, FBXO32, SCN5A, SYNPO	1699	118	18202	2.0882	0.549809	0.0372909	1.83104
GOTERM_CC_DIRECT	GO:0005923~bicellular tight junction	22	1.10608	0.00146776	PARD6A, CLDN7, PARD6B, OCLN, CLDN9, CLDN4, CLDN3, CLDN6, CRB3, EPB41L4B, PATJ, CLDN11, CLDN14, DDX58, EPCAM, WNK4, TBCD, PLXDC1, ESAM, PARD6G, TJP3, SYNPO	1699	112	18202	2.10441	0.611682	0.0420856	2.16655
GOTERM_CC_DIRECT	GO:0016323~basolateral plasma membrane	32	1.60885	0.00149656	CLDN7, ATP1B1, PDGFB, ERBB3, ERBB2, MAP4K2, AQP1, SLC19A1, ADORA1, AQP3, SCRIB, SLC7A7, EPCAM, BEST1, ANK2, SLC23A2, NDRG4, FOLR1, TEK, DLG4, MLC1, SLC8A2, STX2, VANGL2, IL6R, KCNN4, PROM2, ST14, DSP, MAP7, CA2, SLC14A1	1699	190	18202	1.80436	0.618828	0.0410678	2.20862
GOTERM_CC_DIRECT	GO:0016328~lateral plasma membrane	13	0.653595	0.00211963	EPCAM, JUP, CLDN7, CLDN4, CLDN3, TACSTD2, ERBB3, TBCD, VANGL2, NSG1, CDH1, SCN5A, GJB2	1699	51	18202	2.73086	0.744999	0.0553465	3.11466
GOTERM_CC_DIRECT	GO:0005764~lysosome	36	1.80995	0.00264109	ARSD, GFAP, ASS1, ARSG, CPQ, KIAA1324, IL4I1, IFI30, ABCA2, TYR, ACE, LAPTM5, HPSE, IL1B, PRSS16, TRIP10, HYAL1, RILP, CTSZ, ABCB9, MLC1, SYT11, HCK, TINAGL1, CTSV, CTSW, PLEKHF1, CTSK, ADRB2, UNC13D, CD34, RAB38, TNFAIP3, LRRK2, HLA-DRA, NEU4	1699	230	18202	1.67687	0.817884	0.0658558	3.86692
GOTERM_CC_DIRECT	GO:0005902~microvillus	14	0.703871	0.00308978	MYO7B, MYO7A, MYO1G, AQP5, OXTR, CTSV, ESPN, PROM2, PLEKHG6, TEK, EXOC4, CA2, RAPGEF3, LRRK2	1699	60	18202	2.49978	0.8637	0.073786	4.50983
GOTERM_CC_DIRECT	GO:0043235~receptor complex	23	1.15636	0.00324716	FGFR1, GPR84, RET, GPR160, ERBB3, ERBB2, TRPV3, ITGB4, ITGB2, PIGR, PEX5L, NOTCH3, ADRB2, LRP1, ITGB7, PLXDC1, IL4R, ITGB6, LOXL4, LRP8, SLITRK5, RAMP1, GABRQ	1699	127	18202	1.94021	0.876877	0.074644	4.73438
GOTERM_CC_DIRECT	GO:0016327~apicolateral plasma membrane	7	0.351936	0.00327364	JUP, CLDN7, OCLN, CLDN4, CLDN3, CLDN6, FZD6	1699	17	18202	4.41138	0.878966	0.0726435	4.77212
GOTERM_CC_DIRECT	GO:0031234~extrinsic component of cytoplasmic side of plasma membrane	15	0.754148	0.00358647	KCNAB2, KCNAB1, HCK, BMX, FES, TIAM1, CARMIL2, PTK6, LCK, DLG4, ERRFI1, SRMS, TEC, DTNA, MATK	1699	68	18202	2.36324	0.901119	0.0766875	5.21684
GOTERM_CC_DIRECT	GO:0042995~cell projection	16	0.804424	0.00456018	CAMP, HCK, FERMT3, TLR2, ARHGAP24, MDK, PPP1R16B, PROM2, PIP5KL1, SCN9A, TRIP10, BIN2, GRB7, ANGPT2, CACNA1A, SPP1	1699	77	18202	2.22615	0.947317	0.093456	6.58871
GOTERM_CC_DIRECT	GO:0005581~collagen trimer	18	0.904977	0.00464172	COL13A1, SERPINH1, PCOLCE, COL5A1, MMP1, TIMP1, EMILIN1, COL17A1, COL9A2, COL14A1, COL7A1, COL6A3, COL1A2, COL6A1, C1QL4, COL1A1, COL8A2, COL11A1	1699	92	18202	2.09609	0.950025	0.0921285	6.70275
GOTERM_CC_DIRECT	GO:0005901~caveola	15	0.754148	0.00471957	ATP1B1, MLC1, HCK, FASLG, ATP1A2, ADRB2, CDH15, PTRF, HMOX1, NOS3, LRP8, SCARB1, LRRK2, SCN5A, EHD2	1699	70	18202	2.29572	0.95248	0.0908145	6.81151
GOTERM_CC_DIRECT	GO:0001891~phagocytic cup	7	0.351936	0.0061016	ABCA7, CORO1A, PEAR1, SYT11, MYO1G, TRIP10, BIN2	1699	19	18202	3.94703	0.98058	0.112581	8.72263
GOTERM_CC_DIRECT	GO:0042383~sarcolemma	18	0.904977	0.00647514	ATP1B1, FLNC, AQP1, KRT19, ADRB2, BGN, DYSF, ANK2, KRT8, COL6A3, SNTB1, RYR1, SGCD, COL6A1, FAS, CIB2, SCN5A, DTNA	1699	95	18202	2.0299	0.984756	0.115777	9.23285
GOTERM_CC_DIRECT	GO:0009897~external side of plasma membrane	33	1.65913	0.00674726	TFR2, CCR1, FASLG, BCAM, TLR4, ANPEP, KIT, ABCA1, IL31RA, NRCAM, CD9, ACE, ITGAX, ITGB6, HLA-DRB4, FCER1G, IL2RG, FAS, SPN, CD28, C10ORF54, IL2RB, IL6, NLGN1, CTLA4, CTSV, THY1, ITGA6, CD34, ITGA5, PECAM1, CD79B, CD79A	1699	218	18202	1.62175	0.987221	0.117124	9.60288
GOTERM_CC_DIRECT	GO:0005622~intracellular	155	7.79286	0.00714154	ATP1B1, ADCY1, ADCY2, LTBP2, ZNF823, EFNA1, TUFT1, CRHBP, TRIM50, RGL3, RRAD, RASGEF1A, TRIM51, NMRK2, IL31RA, TRIM48, MC1R, DIRAS3, ANK2, GRIN2D, RAPGEF3, MAP2K6, PIK3CG, BCR, NCALD, TBC1D22A, ASB9, NME5, RND1, PITPNM3, KRBA1, RASGRF1, MLLT11, RYR1, STMN1, CSTA, EEFSEC, LRRK2, NYAP1, UNC13A, TRIM39, IRAK1BP1, ZNF841, ERBB3, CLU, MAP4K2, MAP4K1, RASAL1, DOCK1, RAC2, PLCH2, ZNF425, NKX3-1, ZNF74, …	1699	1369	18202	1.21298	0.990104	0.120334	10.1365
GOTERM_CC_DIRECT	GO:0005796~Golgi lumen	18	0.904977	0.00720256	MUC1, MUC2, MUC20, MMP16, VTN, FURIN, SOD3, SDC3, MUC4, WNT1, WNT7B, MUC3A, BGN, WNT3, MUC5AC, AGRN, MUC13, MUC16	1699	96	18202	2.00876	0.990488	0.118224	10.2188
GOTERM_CC_DIRECT	GO:0030666~endocytic vesicle membrane	14	0.703871	0.00724767	CAMK2G, SCARF1, CD9, WNT1, WNT7B, LRP1, WNT3, HLA-DRB4, DLG4, HBEGF, NOS3, SCARB1, CAMK2A, HLA-DRA	1699	66	18202	2.27253	0.990763	0.115981	10.2797
GOTERM_CC_DIRECT	GO:0014069~postsynaptic density	26	1.30719	0.00836269	ANKS1B, ARC, LZTS1, BCR, SRCIN1, KCNAB2, GRIK2, CRYAB, SYT11, GRIN1, NLGN1, BSN, GPER1, SHANK1, ADORA1, CAMK2N1, RGS20, SH2D5, SYN1, DRP2, DLG4, GRIP2, LRP8, NRGN, NEURL1, SYNPO	1699	162	18202	1.71943	0.99552	0.129487	11.7707
GOTERM_CC_DIRECT	GO:0008021~synaptic vesicle	18	0.904977	0.00978728	RAB3B, STX2, SYT11, SPHK1, TH, GRIN1, SLC6A17, PTPRN, SYPL2, SYNGR3, AMPH, SYP, CTTNBP2, SYN1, DLG4, SLC30A3, STX11, DNM1	1699	99	18202	1.94788	0.998225	0.14645	13.642
GOTERM_CC_DIRECT	GO:0005802~trans-Golgi network	22	1.10608	0.0115386	NMNAT2, STX8, SLC9A7, CHAC1, CHST2, KIAA1324, SLC24A5, BSN, CDH1, GPER1, OPTN, AP4M1, FURIN, SOD3, AMPH, NCK2, RGS20, TRAPPC9, ATP9A, RAB38, LRRK2, TRIP10	1699	133	18202	1.77213	0.999432	0.166644	15.8919
GOTERM_CC_DIRECT	GO:0031093~platelet alpha granule lumen	12	0.603318	0.0115686	ISLR, A2M, PDGFB, CLU, SERPINE1, ACTN2, SERPINA1, TMSB4X, CFD, SRGN, FN1, TIMP1	1699	55	18202	2.33746	0.999443	0.163408	15.9299
GOTERM_CC_DIRECT	GO:0015629~actin cytoskeleton	32	1.60885	0.0133449	MAD1L1, SRCIN1, PDLIM7, CDH1, DENND2A, SYNPO2L, VILL, AMPH, MSRA, CDC42EP1, ZNF185, C10ORF90, ZNF74, SYNPO, H1F0, PARD6A, ARC, BAIAP2L2, ACTA2, PDXP, CORO6, SYNPO2, MYOZ3, NOTCH3, DDX58, SLC16A3, PKNOX2, JUP, CORO1A, CARMIL2, HSPB7, SPTB	1699	220	18202	1.55831	0.999825	0.182258	18.1549
GOTERM_CC_DIRECT	GO:0030315~T-tubule	10	0.502765	0.0138039	DYSF, ANK2, KCNN2, RYR1, ATP1A2, KCNJ12, CAPN3, KCNJ11, SCN5A, RTN2	1699	42	18202	2.5508	0.99987	0.184086	18.7209
GOTERM_CC_DIRECT	GO:0033162~melanosome membrane	5	0.251383	0.0145756	TYR, TH, RAB38, GPR143, OCA2	1699	11	18202	4.86971	0.999922	0.189519	19.6642
GOTERM_CC_DIRECT	GO:0043025~neuronal cell body	47	2.363	0.016162	COBL, S100A5, RAP1GAP, SRCIN1, SYT5, UCHL1, TAC1, KCNJ12, ADORA1, KCNJ11, LOC400927-CSNK1E, MBP, SLC1A4, KISS1, TNFRSF1B, TIAM1, PYCARD, CYGB, FAS, RAPGEF3, NQO1, PARD6A, RET, PTPRZ1, KIF5A, EEF1A2, GRIN1, SPTBN4, DENND1A, DPYSL5, BSN, NLGN3, PTPRN, CAMK2N1, ANXA3, KCNN4, CYBA, MYO10, PLK3, LRP1, S100B, PLXDC1, KCNN2, LRP8, NRGN, LRRK2, CACNA1A	1699	358	18202	1.4065	0.999972	0.203968	21.5713
GOTERM_CC_DIRECT	GO:0048786~presynaptic active zone	8	0.402212	0.0182017	SYP, SLC17A7, SYN1, BSN, GPER1, UNC13C, ADORA1, UNC13A	1699	30	18202	2.8569	0.999993	0.222522	23.9614
GOTERM_CC_DIRECT	GO:0048471~perinuclear region of cytoplasm	77	3.87129	0.0197836	S100A4, SH3RF1, TSPAN1, SYT5, MAEL, FASLG, PINK1, TLR4, TYR, PTGES, HMOX1, FAS, RAPGEF3, NOS2, PRKACB, MX1, ROS1, DYNC1I1, STC2, KIF5A, RAB4B, PATJ, OPTN, GPER1, INHBA, BSPRY, SERPINF1, CD34, VAMP8, ATP9A, CDK2AP1, TMEM184A, LAMC2, KCNH2, DCUN1D3, NEURL1, MVP, SLC2A12, COBL, ACHE, STX8, RAB3B, GSDMA, GALNT6, ERBB2, CSF1, CLU, BRSK2, IGF2BP1, CDH1, ZNF35, OAS2, ABCA1, TNFRSF1B, PPP1R16B, RASGRP3, …	1699	646	18202	1.27698	0.999997	0.235162	25.7681
GOTERM_CC_DIRECT	GO:0045211~postsynaptic membrane	30	1.5083	0.0209161	LZTS1, SRCIN1, CLSTN3, GRIK2, ADORA1, SCRIB, GPHN, ANK2, SH2D5, GRIN2D, NSG1, DLG4, CHRNA1, GABRQ, SYNPO, ANKS1B, ARC, BCR, COL13A1, PTPRZ1, GRIN1, NLGN1, SHANK1, CAMK2N1, SYNE1, CADPS2, DRP2, CHRNB4, GRIP2, NEURL1	1699	210	18202	1.53048	0.999999	0.242561	27.0367
GOTERM_CC_DIRECT	GO:0042734~presynaptic membrane	12	0.603318	0.021626	SYP, PDE2A, CADPS2, GRIK2, DENND1A, GPER1, UNC13C, ADORA1, CAMK2A, UNC13A, SCRIB, IL31RA	1699	60	18202	2.14267	0.999999	0.245424	27.8217
GOTERM_CC_DIRECT	GO:0005610~laminin-5 complex	3	0.15083	0.0244721	LAMB3, LAMA3, LAMA5	1699	3	18202	10.7134	1	0.268651	30.8902
GOTERM_CC_DIRECT	GO:0043202~lysosomal lumen	15	0.754148	0.0251376	HYAL1, NAAA, FASLG, IFI30, GYG2, TCN2, FUCA1, CTSV, SDC3, BGN, HPSE, TXNDC5, PDGFRB, AGRN, NEU4	1699	85	18202	1.89059	1	0.27043	31.5899
GOTERM_CC_DIRECT	GO:0043186~P granule	5	0.251383	0.0271663	HENMT1, TDRD9, MAEL, PIWIL2, PIWIL4	1699	13	18202	4.12052	1	0.28442	33.6824
GOTERM_CC_DIRECT	GO:0030672~synaptic vesicle membrane	11	0.553042	0.0292822	SLC17A7, SYN1, SYT5, SYT11, SYT12, SLC30A3, BCL2L1, SLC6A17, LRRK2, SYNGR3, AMPH	1699	55	18202	2.14267	1	0.298428	35.8011
GOTERM_CC_DIRECT	GO:0030056~hemidesmosome	4	0.201106	0.0317213	JUP, COL17A1, ITGA6, ITGB4	1699	8	18202	5.35668	1	0.31439	38.165
GOTERM_CC_DIRECT	GO:1903561~extracellular vesicle	10	0.502765	0.0397791	CD9, ATP1B1, SLC5A5, OLFML3, FBLN2, EFEMP2, COL6A3, ITGB2, ATP1A2, LFNG	1699	50	18202	2.14267	1	0.372999	45.4099
GOTERM_CC_DIRECT	GO:0031528~microvillus membrane	6	0.301659	0.0403363	PROM2, S100P, CDHR2, MUC20, SCARB1, PDZK1	1699	21	18202	3.06096	1	0.371975	45.8804
GOTERM_CC_DIRECT	GO:0031226~intrinsic component of plasma membrane	7	0.351936	0.0412015	PTPRZ1, PDGFRA, TLR2, TGM2, PDGFRB, TLR4, HCN4	1699	28	18202	2.67834	1	0.373227	46.6034
GOTERM_CC_DIRECT	GO:0044306~neuron projection terminus	5	0.251383	0.0446678	SCRG1, UCHL1, DLG4, FSTL3, BSN	1699	15	18202	3.57112	1	0.392732	49.4108
GOTERM_CC_DIRECT	GO:0005938~cell cortex	19	0.955254	0.0478597	FMNL1, PARD6A, COBL, CNKSR1, PARD6B, OOEP, MYO7A, INSC, MISP, HMCN2, CTTNBP2, MYO10, RGS20, HMCN1, RYR1, LAMC2, PLA2G4C, TRIP10, BIN2	1699	127	18202	1.60279	1	0.409269	51.8736
GOTERM_CC_DIRECT	GO:0030424~axon	31	1.55857	0.048209	COBL, RAP1GAP, SRCIN1, PINK1, TAC1, IGF2BP1, IL31RA, SDC3, SYNJ2, LMTK3, ROBO3, DTNA, CPT1C, RET, STMN3, PTPRZ1, CRYAB, SYT11, SPHK1, NTNG2, BSN, GPER1, ANXA3, ADRB2, CORO1A, LRP8, NRGN, CA2, LRRK2, IGSF9, UNC13A	1699	235	18202	1.41325	1	0.406453	52.1362
GOTERM_CC_DIRECT	GO:0042629~mast cell granule	6	0.301659	0.0483259	PIK3CG, LAT, GATA2, LAT2, KIT, SRGN	1699	22	18202	2.92183	1	0.402201	52.2238
GOTERM_CC_DIRECT	GO:0030027~lamellipodium	23	1.15636	0.0526219	SH3RF1, STX2, SRCIN1, ACTA2, PTPRZ1, MYO1G, PDXP, ABI3, IGF2BP1, CDH1, EVL, DPYSL3, SCRIB, CORO1A, MYO10, DYSF, RAC2, CARMIL2, PLEKHG5, MCC, RAPGEF3, FGD6, MYLK	1699	164	18202	1.50248	1	0.424538	55.3408
GOTERM_CC_DIRECT	GO:0000786~nucleosome	15	0.754148	0.0531282	H1F0, HIST2H2AA3, HIST1H2BC, HIST2H2AA4, HIST1H2BD, HIST1H1C, HIST1H2AG, HIST1H2BG, H1FX, HIST2H2BE, HIST1H2BJ, HIST1H2AI, HIST1H3D, HIST1H3H, HIST1H4H	1699	94	18202	1.70958	1	0.422662	55.6955
GOTERM_CC_DIRECT	GO:0045177~apical part of cell	13	0.653595	0.0569982	REEP6, PARD6A, PARD6B, OOEP, EPB41L4B, AQP1, CTSV, FZD6, FAT4, RAPGEF3, CA2, CHL1, CLCN5	1699	78	18202	1.78556	1	0.440915	58.3203
GOTERM_CC_DIRECT	GO:0000795~synaptonemal complex	6	0.301659	0.0571815	SYCP3, SYN1, FKBP6, STAG3, HORMAD1, SYCP2	1699	23	18202	2.79479	1	0.437037	58.441
GOTERM_CC_DIRECT	GO:0043209~myelin sheath	22	1.10608	0.0587142	INA, PRX, ATP1B1, GFAP, PLP1, TSPAN2, CRYAB, ERBB2, EEF1A2, UCHL1, TKT, ATP1A2, CLDN11, KCNJ11, TAGLN3, THY1, GPI, SYN1, BCL2, CA2, PMP2, DNM1	1699	157	18202	1.50124	1	0.440999	59.4371
GOTERM_CC_DIRECT	GO:0005858~axonemal dynein complex	4	0.201106	0.0590598	DNALI1, DNAH17, DNAH1, DNAH6	1699	10	18202	4.28534	1	0.438155	59.6586
GOTERM_CC_DIRECT	GO:0001725~stress fiber	10	0.502765	0.0606669	CYBA, PDLIM7, VANGL2, TEK, FHL3, SH2B2, MST1R, MYLK, SYNPO, MYL9	1699	54	18202	1.98396	1	0.442408	60.674
GOTERM_CC_DIRECT	GO:0030141~secretory granule	13	0.653595	0.066775	CYBA, RAB11FIP5, RAB3B, EXOC3L1, CRHBP, FSTL3, IL1B, SCG5, ITGB2, COL1A1, FAS, PTPRN, CTSV	1699	80	18202	1.74092	1	0.47049	64.3197
GOTERM_CC_DIRECT	GO:0030057~desmosome	6	0.301659	0.0669032	JUP, EVPL, PKP3, PPL, DSP, CDSN	1699	24	18202	2.67834	1	0.466392	64.3926
GOTERM_CC_DIRECT	GO:0071547~piP-body	3	0.15083	0.0718711	TDRD9, MAEL, PIWIL4	1699	5	18202	6.42802	1	0.486815	67.1173
GOTERM_CC_DIRECT	GO:0005737~cytoplasm	516	25.9427	0.0732439	RBPMS2, MEF2C, TUBB2B, PTGS1, ANKLE1, CITED4, ISG20, PIP5KL1, CDCA7, CUL9, HIST1H2BJ, FAS, ADAM8, MAP2K6, PIK3CG, ARC, LRRC6, NCF2, CRYAB, PTPRH, KIF5C, SKP2, JUP, TAGLN, PTRF, HNF4A, SPAG4, RYR1, UNC13C, UNC13A, IRAK1BP1, RTP3, DNAH10, TPPP3, CCDC96, DNAH12, DBNDD2, NAGS, DNAH17, ERBB2, CHCHD3, BCL2L1, SCRIB, ADAP1, CDC42EP2, CDC42EP1, RAC2, DUSP13, PIR, MYO15B, CASZ1, ARHGEF37, SPHK1, TINAGL1, …	1699	5240	18202	1.05498	1	0.488822	67.8352
GOTERM_CC_DIRECT	GO:0017146~NMDA selective glutamate receptor complex	4	0.201106	0.0757414	GRIN2D, GRIN1, NLGN1, SHANK1	1699	11	18202	3.89577	1	0.496138	69.1038
GOTERM_CC_DIRECT	GO:0019897~extrinsic component of plasma membrane	6	0.301659	0.0774827	PRSS8, ST14, SYTL3, PRSS22, SYTL1, NLRP10	1699	25	18202	2.57121	1	0.49968	69.9606
GOTERM_CC_DIRECT	GO:0098793~presynapse	11	0.553042	0.0777921	SLC6A9, CADPS2, NAAA, BAIAP3, SYT11, NLGN1, SYT13, SYTL3, SYTL1, SCRIB, CACNA1A	1699	65	18202	1.81303	1	0.496534	70.1105
GOTERM_CC_DIRECT	GO:0005874~microtubule	38	1.91051	0.0915177	DNAH10, TPPP3, DNAH9, DNAH12, SHROOM3, TUBB2B, KCNAB2, CRHBP, DNAH17, TTLL6, KLC3, DNAH1, SPAG17, DNAH6, ARHGAP4, HOOK2, KIF7, MAP1LC3A, TIAM1, TUBB1, KIF21B, DYNC1I1, KIF12, KIF17, KIF5A, KIF5C, EML6, TRIM55, RASSF5, KIF1A, TUBA8, TRIM54, TBCD, TUBA4A, MAP7, STMN1, KIF26A, DNM1	1699	317	18202	1.28425	1	0.551901	76.0996
GOTERM_CC_DIRECT	GO:0055037~recycling endosome	16	0.804424	0.0919682	DENND6B, DYNC1I1, STX8, MLC1, SGK3, SYT11, RAB4B, GPER1, OPTN, C8ORF44-SGK3, RAB11FIP5, UNC13D, VAMP8, ATP9A, COMMD1, SLC31A2	1699	111	18202	1.54427	1	0.549116	76.2757
GOTERM_CC_DIRECT	GO:0000145~exocyst	5	0.251383	0.0944424	EXOC3L4, EXOC3L1, EXOC3L2, EXOC4, TNFAIP2	1699	19	18202	2.81931	1	0.554565	77.2217
GOTERM_CC_DIRECT	GO:0030670~phagocytic vesicle membrane	10	0.502765	0.0951471	TCIRG1, CYBA, RILP, CORO1A, RAC2, TLR2, RAB38, HLA-G, ANXA3, HLA-F	1699	59	18202	1.81582	1	0.55285	77.4846
GOTERM_CC_DIRECT	GO:0016023~cytoplasmic, membrane-bounded vesicle	19	0.955254	0.0961389	FGFR1, SGK3, SOCS1, FASLG, ABCA2, ARRDC4, OPTN, FES, C8ORF44-SGK3, KDR, ARHGAP30, RGS20, MALL, RAB37, ARL14, PDGFRB, PRSS16, COMMD1, TBC1D2	1699	139	18202	1.46442	1	0.552306	77.8498
GOTERM_CC_DIRECT	GO:0044297~cell body	11	0.553042	0.0986226	HSPA1L, GFAP, LZTS1, RBP1, ACTA2, SYT11, TLR2, PINK1, DPYSL3, RLBP1, RDH5	1699	68	18202	1.73304	1	0.557562	78.7403

## Sheet: KEGG PATHWAY
Category	Term	Count	%	PValue	Genes	List Total	Pop Hits	Pop Total	Fold Enrichment	Bonferroni	Benjamini	FDR
KEGG_PATHWAY	hsa04514:Cell adhesion molecules (CAMs)	35	1.75968	4.9952e-07	CLDN7, CLDN9, OCLN, CLDN4, CLDN3, CLDN6, ITGB2, CDH1, CLDN11, CDH3, CLDN14, ITGAM, SDC3, NRCAM, ITGB7, HLA-DRB4, ESAM, SELPLG, SPN, CD28, MAG, ICAM2, NLGN1, CTLA4, NTNG1, NTNG2, NLGN3, PDCD1LG2, HLA-G, HLA-F, CDH15, ITGA6, CD34, PECAM1, HLA-DRA	676	142	6910	2.51948	0.000137358	0.000137358	0.000658644
KEGG_PATHWAY	hsa05146:Amoebiasis	29	1.45802	6.17189e-07	CSF2, GNA15, ADCY1, TLR2, CXCL8, TLR4, ITGB2, ITGAM, LAMB3, IL1B, PRKACB, NOS2, PIK3R3, PLCB2, COL11A1, FN1, PIK3CG, MUC2, IL6, ACTN2, COL5A3, COL5A1, LAMA3, LAMA5, COL1A2, IL12A, LAMC2, COL1A1, CD14	676	106	6910	2.79656	0.000169713	8.48599e-05	0.000813797
KEGG_PATHWAY	hsa04512:ECM-receptor interaction	25	1.25691	1.69224e-06	TNXB, ITGB4, ITGA10, VTN, COL5A3, COL5A1, LAMB3, LAMA3, ITGA6, ITGA5, LAMA5, ITGB7, COL6A3, ITGB6, ITGA7, COL1A2, COL6A1, GP1BA, LAMC2, COL1A1, AGRN, COL11A1, THBS3, SPP1, FN1	676	87	6910	2.93733	0.000465257	0.00015511	0.00223129
KEGG_PATHWAY	hsa04151:PI3K-Akt signaling pathway	61	3.06687	4.79596e-06	PDGFB, EFNA1, TLR2, FASLG, VTN, LPAR2, TLR4, IL4R, CREB3L1, NOS3, PIK3AP1, ANGPT2, COL11A1, FGF2, GNG7, PIK3CG, SGK3, IL6R, C8ORF44-SGK3, LPAR5, COL1A2, PDGFRA, PDGFRB, LAMC2, COL1A1, CSF3, FGFR1, CSF1, ITGB4, ITGA10, TCL1B, BCL2L1, KIT, LAMB3, BCL2, ITGB7, TEK, ITGB6, COL6A3, COL6A1, IL2RG, PIK3R3, PPP2R2B, THBS3, FN1, SPP1, CSF1R, IL2RB, IL6, TNXB, PCK2, COL5A3, COL5A1, KDR, CDKN1A, LAMA3, ITGA…	676	345	6910	1.80735	0.00131802	0.000329668	0.00632357
KEGG_PATHWAY	hsa04510:Focal adhesion	42	2.11161	6.04008e-06	PDGFB, ERBB2, ITGB4, ITGA10, VTN, MYL9, PAK6, LAMB3, DOCK1, RAC2, BCL2, ITGB7, ITGB6, COL6A3, COL6A1, PIK3R3, COL11A1, THBS3, SPP1, FN1, PIK3CG, TNXB, ACTN2, FLNC, VAV2, BIRC3, COL5A3, VAV1, COL5A1, KDR, LAMA3, ITGA6, RASGRF1, LAMA5, ITGA5, ITGA7, COL1A2, PDGFRA, PDGFRB, LAMC2, COL1A1, MYLK	676	206	6910	2.08408	0.00165965	0.00033215	0.00796391
KEGG_PATHWAY	hsa04670:Leukocyte transendothelial migration	28	1.40774	1.83542e-05	CLDN7, CLDN9, OCLN, CLDN4, CLDN3, CLDN6, MMP9, ITGB2, CLDN11, MMP2, CLDN14, ITGAM, MYL9, RAC2, ESAM, RAPGEF3, PIK3R3, PIK3CG, NCF2, MAPK11, ACTN2, VAV2, VAV1, THY1, CYBA, RASSF5, MAPK13, PECAM1	676	118	6910	2.42553	0.00503475	0.00084089	0.0241985
KEGG_PATHWAY	hsa05205:Proteoglycans in cancer	38	1.91051	8.98388e-05	FGFR1, TFAP4, ERBB3, MMP9, CAMK2G, ERBB2, TLR2, FASLG, TLR4, VTN, MMP2, WNT1, WNT3, ANK2, TIAM1, HPSE, FAS, PRKACB, PIK3R3, FGF2, CAMK2A, FN1, PIK3CG, WNT10A, PTPN6, HCLS1, MAPK11, FLNC, KDR, PLAUR, FZD6, CDKN1A, WNT7B, ITGA5, MAPK13, HBEGF, WNT9A, PLAU	676	200	6910	1.94216	0.0244041	0.00352332	0.118393
KEGG_PATHWAY	hsa04611:Platelet activation	28	1.40774	0.000111016	F2RL3, ADCY1, ADCY2, FERMT3, PTGS1, PTGIR, JMJD7-PLA2G4B, FCER1G, GP1BA, NOS3, PRKACB, PIK3R3, COL11A1, PLCB2, PIK3CG, TBXAS1, MAPK11, COL5A3, COL5A1, VAMP8, MAPK13, COL1A2, FCGR2A, COL1A1, PLA2G4C, PLA2G4B, MYLK, PLA2G4D	676	130	6910	2.20164	0.0300698	0.00380912	0.146282
KEGG_PATHWAY	hsa04640:Hematopoietic cell lineage	21	1.05581	0.000146523	CSF3, CSF2, IL6, CSF1, ANPEP, IL6R, KIT, ITGAM, IL11, CD9, ITGA6, ITGA5, CD34, IL4R, HLA-DRB4, IL1B, GP1BA, CD14, IL3RA, HLA-DRA, CSF1R	676	85	6910	2.52541	0.0394958	0.00446742	0.193027
KEGG_PATHWAY	hsa04060:Cytokine-cytokine receptor interaction	41	2.06134	0.000190979	CSF3, TNFRSF6B, CSF2, IL22RA1, PDGFB, TNFRSF25, CCR1, CSF1, IL21R, CXCL8, FASLG, TNFRSF8, CD70, KIT, IL17RA, IL11, TNFRSF1B, IL17B, IL23A, CCL20, CLCF1, IL4R, CCR10, IL15RA, IL1B, IL2RG, FAS, CSF1R, IL6, IL2RB, TNFSF4, IL6R, TNFSF9, KDR, TNFSF10, IL20RB, CXCL16, IL12A, PDGFRA, PDGFRB, IL3RA	676	230	6910	1.82216	0.0511687	0.00523865	0.251524
KEGG_PATHWAY	hsa04015:Rap1 signaling pathway	38	1.91051	0.000252788	FGFR1, F2RL3, ADCY1, ADCY2, RAP1GAP, PDGFB, ADORA2A, EFNA1, CSF1, LPAR2, ITGB2, CDH1, KIT, ITGAM, RAC2, RASGRP3, TIAM1, TEK, RAPGEF3, PIK3R3, PLCB2, ANGPT2, FGF2, MAP2K6, CSF1R, PIK3CG, PARD6A, PARD6B, GRIN1, MAPK11, KDR, LAT, RASSF5, LPAR5, MAPK13, PDGFRA, PDGFRB, PARD6G	676	210	6910	1.84968	0.0671635	0.00630056	0.332803
KEGG_PATHWAY	hsa04020:Calcium signaling pathway	33	1.65913	0.000500847	GNA15, ADCY1, ADCY2, ADORA2A, ERBB3, CAMK2G, ERBB2, OXTR, HRH1, GRIN2D, PLCD3, NOS3, PRKACB, NOS2, PLCB2, CAMK2A, PTGER1, SLC8A2, GRIN1, SPHK1, NTSR1, P2RX5, ADRB2, ATP2A3, CACNA1G, PDGFRA, RYR1, ADRA1B, CACNA1H, PDGFRB, CACNA1A, PTAFR, MYLK	676	179	6910	1.88448	0.128699	0.011415	0.658385
KEGG_PATHWAY	hsa05134:Legionellosis	15	0.754148	0.000501222	CXCL1, IL6, C3, EEF1A2, TLR2, CXCL8, ITGB2, TLR4, NFKB2, ITGAM, HSPA1L, PYCARD, IL12A, IL1B, CD14	676	54	6910	2.83941	0.128789	0.0105494	0.658877
KEGG_PATHWAY	hsa05200:Pathways in cancer	59	2.96631	0.000758721	F2RL3, ADCY1, ADCY2, PDGFB, MMP9, STAT5B, FASLG, LPAR2, NFKB2, MMP2, MMP1, GLI1, WNT1, WNT3, CDKN2B, FAS, PRKACB, NOS2, PLCB2, FGF2, GNG7, PIK3CG, WNT10A, PTGER1, RET, BCR, SKP2, DAPK2, JUP, LPAR5, PDGFRA, PDGFRB, LAMC2, WNT9A, FGFR1, ERBB2, CXCL8, CDH1, BCL2L1, KIT, LAMB3, RAC2, RASGRP3, BCL2, PLEKHG5, NKX3-1, PIK3R3, FN1, CSF1R, IL6, TCF7, BIRC3, FZD6, RASSF5, CDKN1A, WNT7B, LAMA3, ITGA6, LAMA5	676	393	6910	1.53458	0.188384	0.0147985	0.995807
KEGG_PATHWAY	hsa04974:Protein digestion and absorption	19	0.955254	0.00180097	ATP1B1, SLC8A2, COL13A1, ELN, ATP1A2, COL5A3, COL5A1, SLC7A7, KCNN4, COL9A1, COL17A1, COL9A2, COL14A1, COL7A1, COL6A3, COL1A2, COL6A1, COL1A1, COL11A1	676	88	6910	2.207	0.390863	0.0325074	2.3488
KEGG_PATHWAY	hsa05323:Rheumatoid arthritis	19	0.955254	0.00180097	TCIRG1, CSF2, IL6, CSF1, CTLA4, TLR2, CXCL8, TLR4, ITGB2, MMP1, IL11, CTSK, IL23A, CCL20, TEK, HLA-DRB4, IL1B, HLA-DRA, CD28	676	88	6910	2.207	0.390863	0.0325074	2.3488
KEGG_PATHWAY	hsa04664:Fc epsilon RI signaling pathway	16	0.804424	0.0019437	PIK3CG, CSF2, LAT, JMJD7-PLA2G4B, RAC2, MAPK13, FCER1G, MAPK11, INPP5D, PLA2G4C, VAV2, PIK3R3, VAV1, PLA2G4B, MAP2K6, PLA2G4D	676	68	6910	2.40515	0.414353	0.032887	2.53276
KEGG_PATHWAY	hsa05133:Pertussis	17	0.854701	0.00201637	IL6, C3, CXCL8, TLR4, ITGB2, MAPK11, NLRP3, ITGAM, IL23A, MAPK13, ITGA5, PYCARD, IRF1, IL12A, IL1B, NOS2, CD14	676	75	6910	2.31696	0.425962	0.0321233	2.62628
KEGG_PATHWAY	hsa04750:Inflammatory mediator regulation of TRP channels	20	1.00553	0.00261074	PIK3CG, ADCY1, ADCY2, CAMK2G, F2RL1, TRPV3, ASIC3, MAPK11, JMJD7-PLA2G4B, HRH1, MAPK13, IL1B, PRKACB, PIK3R3, PLA2G4C, CAMK2A, PLCB2, PLA2G4B, MAP2K6, PLA2G4D	676	98	6910	2.0861	0.512709	0.0391515	3.38819
KEGG_PATHWAY	hsa04668:TNF signaling pathway	21	1.05581	0.00285043	CXCL1, PIK3CG, CSF2, IL6, SOCS3, CSF1, MMP9, MAPK11, BIRC3, TNFRSF1B, CCL20, MAPK13, BCL3, CREB3L1, IL1B, MLKL, FAS, PIK3R3, MAP3K14, TNFAIP3, MAP2K6	676	106	6910	2.02509	0.543875	0.0404733	3.69388
KEGG_PATHWAY	hsa05140:Leishmaniasis	16	0.804424	0.00304176	PTPN6, NCF2, C3, TLR2, TLR4, ITGB2, MAPK11, ITGAM, CYBA, MAPK13, HLA-DRB4, IL12A, IL1B, FCGR2A, NOS2, HLA-DRA	676	71	6910	2.30353	0.56732	0.0410227	3.93724
KEGG_PATHWAY	hsa05152:Tuberculosis	30	1.5083	0.00356223	C3, CAMK2G, TLR2, TLR4, ITGB2, ITGAM, CYP27B1, IL23A, ITGAX, BCL2, HLA-DRB4, FCER1G, IL1B, NOS2, CAMK2A, TCIRG1, IRAK2, IL6, CARD9, CAMP, MRC2, SPHK1, MAPK11, CORO1A, PLK3, MAPK13, IL12A, FCGR2A, CD14, HLA-DRA	676	177	6910	1.73252	0.6252	0.0456565	4.59641
KEGG_PATHWAY	hsa05162:Measles	24	1.20664	0.00456629	PIK3CG, IFIH1, IL6, IL2RB, STAT5B, TLR2, FASLG, TLR4, OAS2, TNFRSF10A, HSPA1L, DDX58, IRF9, TNFSF10, TNFRSF10D, IRF7, IL12A, IL1B, IL2RG, FAS, TNFAIP3, PIK3R3, MX1, CD28	676	133	6910	1.84455	0.71595	0.0556037	5.85624
KEGG_PATHWAY	hsa04010:MAPK signaling pathway	39	1.96078	0.00510284	MEF2C, FGFR1, PDGFB, MAP4K2, MKNK2, FASLG, MAP4K1, CACNB3, NFKB2, HSPA1L, JMJD7-PLA2G4B, RAC2, RASGRP3, IL1B, FAS, PRKACB, FGF2, MAP2K6, PTPN7, RELB, MAPK11, FLNC, DDIT3, DUSP5, DUSP1, RASGRF1, MAPK13, CACNA1G, PDGFRA, CACNA1H, PDGFRB, STMN1, MAP3K14, PLA2G4C, DUSP8, PLA2G4B, CACNA1A, CD14, PLA2G4D	676	255	6910	1.56335	0.755092	0.0593352	6.52313
KEGG_PATHWAY	hsa05142:Chagas disease (American trypanosomiasis)	20	1.00553	0.00518999	PIK3CG, IL6, GNA15, ADCY1, C3, TLR2, CXCL8, FASLG, TLR4, MAPK11, ACE, MAPK13, SERPINE1, IL12A, IL1B, FAS, NOS2, PPP2R2B, PIK3R3, PLCB2	676	104	6910	1.96575	0.760922	0.0578808	6.63105
KEGG_PATHWAY	hsa05164:Influenza A	29	1.45802	0.00535683	IFIH1, CXCL8, RSAD2, FASLG, TLR4, OAS2, HSPA1L, PYCARD, HLA-DRB4, IL1B, FAS, MX1, PIK3R3, MAP2K6, PIK3CG, IL6, SOCS3, MAPK11, NLRP3, FURIN, TNFRSF10A, IRF9, DDX58, TNFSF10, TNFRSF10D, MAPK13, IRF7, IL12A, HLA-DRA	676	174	6910	1.70365	0.771698	0.0573719	6.8373
KEGG_PATHWAY	hsa04066:HIF-1 signaling pathway	19	0.955254	0.00606716	PIK3CG, IL6, HKDC1, ERBB2, CAMK2G, MKNK2, TLR4, IL6R, TIMP1, CDKN1A, BCL2, TEK, SERPINE1, ENO3, NOS3, NOS2, PIK3R3, CAMK2A, ANGPT2	676	98	6910	1.9818	0.81242	0.0623395	7.71078
KEGG_PATHWAY	hsa04530:Tight junction	24	1.20664	0.00661465	PARD6A, CLDN7, PARD6B, RAB3B, OCLN, SHROOM3, CLDN9, CLDN4, CLDN3, HCLS1, CLDN6, CRB3, ACTN2, PATJ, CLDN11, CLDN14, LLGL2, MYL9, EPB41L1, EXOC4, MYH11, PARD6G, TJP3, PPP2R2B	676	137	6910	1.7907	0.838794	0.0653613	8.37883
KEGG_PATHWAY	hsa04145:Phagosome	26	1.30719	0.00677744	TUBB2B, C3, TLR2, ITGB2, TLR4, ITGAM, TAP1, HLA-DRB4, SCARB1, TUBB1, THBS3, TCIRG1, DYNC1I1, RILP, NCF2, MRC2, HLA-G, HLA-F, CYBA, CORO1A, TUBA8, ITGA5, TUBA4A, FCGR2A, CD14, HLA-DRA	676	153	6910	1.73705	0.845898	0.0646091	8.5766
KEGG_PATHWAY	hsa05160:Hepatitis C	23	1.15636	0.00928245	PIK3CG, CLDN7, OCLN, CLDN9, CLDN4, CLDN3, SOCS3, CLDN6, CXCL8, MAPK11, OAS2, CLDN11, CLDN14, DDX58, IRF9, IFIT1, CDKN1A, MAPK13, IRF7, IRF1, SCARB1, PPP2R2B, PIK3R3	676	133	6910	1.7677	0.92305	0.0846368	11.5707
KEGG_PATHWAY	hsa05145:Toxoplasmosis	21	1.05581	0.00982267	PIK3CG, SOCS1, TLR2, TLR4, MAPK11, BCL2L1, BIRC3, HSPA1L, LAMB3, LAMA3, ITGA6, MAPK13, LAMA5, BCL2, HLA-DRB4, IL12A, LAMC2, NOS2, PIK3R3, MAP2K6, HLA-DRA	676	118	6910	1.81915	0.933768	0.0865131	12.2043
KEGG_PATHWAY	hsa05332:Graft-versus-host disease	9	0.452489	0.012142	IL6, HLA-DRB4, IL1B, FASLG, FAS, HLA-G, HLA-DRA, HLA-F, CD28	676	33	6910	2.78779	0.965247	0.102705	14.8776
KEGG_PATHWAY	hsa04630:Jak-STAT signaling pathway	24	1.20664	0.0129804	CSF3, PIK3CG, PTPN6, CSF2, IL6, IL2RB, IL22RA1, SOCS3, SOCS1, STAT5B, IL21R, BCL2L1, IL6R, IL24, IL11, IRF9, IL23A, IL20RB, IL4R, IL12A, IL15RA, IL2RG, PIK3R3, IL3RA	676	145	6910	1.6919	0.972483	0.106206	15.8252
KEGG_PATHWAY	hsa04370:VEGF signaling pathway	13	0.653595	0.0135599	PIK3CG, SPHK1, MAPK11, KDR, SH2D2A, JMJD7-PLA2G4B, RAC2, MAPK13, NOS3, PIK3R3, PLA2G4C, PLA2G4B, PLA2G4D	676	61	6910	2.17844	0.976588	0.107539	16.4746
KEGG_PATHWAY	hsa04650:Natural killer cell mediated cytotoxicity	21	1.05581	0.0140225	PIK3CG, PTPN6, CSF2, ICAM2, FASLG, ITGB2, VAV2, VAV1, NCR3, TNFRSF10A, LAT, TNFSF10, RAC2, RAET1G, TNFRSF10D, LCK, ULBP2, FCER1G, FAS, PIK3R3, SH2D1B	676	122	6910	1.75951	0.979421	0.107938	16.9896
KEGG_PATHWAY	hsa05219:Bladder cancer	10	0.502765	0.0154674	CDKN1A, TYMP, MMP9, ERBB2, CXCL8, HBEGF, CDH1, DAPK2, MMP2, MMP1	676	41	6910	2.49314	0.986251	0.115276	18.5793
KEGG_PATHWAY	hsa04940:Type I diabetes mellitus	10	0.502765	0.0180354	HLA-DRB4, IL12A, IL1B, FASLG, FAS, PTPRN, HLA-G, HLA-DRA, HLA-F, CD28	676	42	6910	2.43378	0.993296	0.129796	21.3355
KEGG_PATHWAY	hsa05144:Malaria	11	0.553042	0.0181653	CSF3, IL6, LRP1, PECAM1, TLR2, IL12A, CXCL8, IL1B, TLR4, ITGB2, THBS3	676	49	6910	2.29471	0.993535	0.127378	21.4725
KEGG_PATHWAY	hsa04014:Ras signaling pathway	33	1.65913	0.0196326	FGFR1, PDGFB, EFNA1, CSF1, FASLG, BCL2L1, KIT, PAK6, RASAL1, JMJD7-PLA2G4B, RASA4B, RAC2, RASGRP3, TIAM1, TEK, PRKACB, PIK3R3, ANGPT2, FGF2, RASA4, CSF1R, GNG7, PIK3CG, GRIN1, KDR, LAT, RASSF5, RASGRF1, PDGFRA, PDGFRB, PLA2G4C, PLA2G4B, PLA2G4D	676	226	6910	1.49258	0.995715	0.133672	23.006
KEGG_PATHWAY	hsa04964:Proximal tubule bicarbonate reclamation	7	0.351936	0.0201586	ATP1B1, SLC25A10, GLS, ATP1A2, CA2, PCK2, AQP1	676	23	6910	3.11101	0.996303	0.133763	23.5489
KEGG_PATHWAY	hsa04064:NF-kappa B signaling pathway	16	0.804424	0.0203015	RELB, BCL2A1, CXCL8, TLR4, BCL2L1, NFKB2, BIRC3, DDX58, LAT, BCL2, LCK, IL1B, MAP3K14, TNFAIP3, CD14, PLAU	676	87	6910	1.87989	0.996448	0.131518	23.6957
KEGG_PATHWAY	hsa04390:Hippo signaling pathway	24	1.20664	0.0204065	PARD6A, WNT10A, PARD6B, TCF7, GDF6, CDH1, ITGB2, PATJ, SNAI2, LOC400927-CSNK1E, SCRIB, LLGL2, FZD6, WNT1, WNT7B, WNT3, CRB2, SERPINE1, DLG4, WNT9A, AREG, PARD6G, PPP2R2B, BMP8A	676	151	6910	1.62467	0.996552	0.129153	23.8036
KEGG_PATHWAY	hsa05202:Transcriptional misregulation in cancer	26	1.30719	0.021049	MEF2C, CSF2, MMP9, CXCL8, BCL2L1, ITGAM, ITGB7, BCL6, SSX2, RUNX2, CSF1R, IL2RB, IL6, BAIAP3, COMMD3-BMI1, BCL2A1, SPINT1, SIX4, DDIT3, JUP, CDKN1A, HIST1H3D, IGFBP3, CD14, HIST1H3H, PLAU	676	168	6910	1.58196	0.997121	0.130026	24.4599
KEGG_PATHWAY	hsa02010:ABC transporters	10	0.502765	0.0240782	ABCA7, ABCB9, TAP1, ABCC3, ABCA2, ABCA1, ABCA4, ABCA3, ABCG2, ABCB4	676	44	6910	2.32316	0.998772	0.144332	27.4845
KEGG_PATHWAY	hsa05166:HTLV-I infection	36	1.80995	0.0246521	CSF2, ADCY1, ADCY2, PDGFB, STAT5B, ITGB2, NFKB2, BCL2L1, WNT1, WNT3, CDKN2B, HLA-DRB4, IL15RA, IL2RG, NFATC4, PRKACB, PIK3R3, PIK3CG, WNT10A, IL6, IL2RB, EGR2, RELB, HLA-G, FZD6, HLA-F, CDKN1A, WNT7B, ATF3, LCK, POLD2, PDGFRA, PDGFRB, WNT9A, MAP3K14, HLA-DRA	676	256	6910	1.43745	0.998956	0.144447	28.0448
KEGG_PATHWAY	hsa04380:Osteoclast differentiation	21	1.05581	0.0286134	PIK3CG, FOSL2, NCF2, SOCS3, CSF1, SOCS1, RELB, MAPK11, NFKB2, IRF9, CYBA, CTSK, MAPK13, LCK, IL1B, FCGR2A, PIK3R3, MAP3K14, MAP2K6, TEC, CSF1R	676	131	6910	1.63862	0.999659	0.162564	31.8043
KEGG_PATHWAY	hsa05132:Salmonella infection	15	0.754148	0.0290395	CXCL1, DYNC1I1, RILP, CSF2, IL6, CXCL8, KLC3, MAPK11, TLR4, FLNC, MAPK13, PYCARD, IL1B, NOS2, CD14	676	83	6910	1.84733	0.999698	0.16153	32.1976
KEGG_PATHWAY	hsa04916:Melanogenesis	17	0.854701	0.0321622	WNT10A, ADCY1, TCF7, ADCY2, CAMK2G, KIT, FZD6, WNT1, WNT7B, TYR, WNT3, MC1R, CREB3L1, PRKACB, WNT9A, CAMK2A, PLCB2	676	100	6910	1.73772	0.999875	0.174095	35.0172
KEGG_PATHWAY	hsa04921:Oxytocin signaling pathway	24	1.20664	0.0328537	MEF2C, PIK3CG, ADCY1, ADCY2, CAMK2G, PRKAG2, OXTR, NPR2, CACNB3, KCNJ12, MYL9, JMJD7-PLA2G4B, CDKN1A, RYR1, NOS3, NFATC4, PRKACB, PIK3R3, PLA2G4C, CAMK2A, PLCB2, PLA2G4B, MYLK, PLA2G4D	676	158	6910	1.55269	0.999898	0.174186	35.6267
KEGG_PATHWAY	hsa04976:Bile secretion	13	0.653595	0.0335648	ATP1B1, ADCY1, ADCY2, ATP1A2, AQP1, ABCB4, ABCG2, KCNN2, ABCC3, SCARB1, PRKACB, CA2, SLC27A5	676	69	6910	1.92586	0.999916	0.174369	36.248
KEGG_PATHWAY	hsa00601:Glycosphingolipid biosynthesis - lacto and neolacto series	7	0.351936	0.0358035	B3GALT5, B3GALT1, ST3GAL4, ST8SIA1, FUT3, B3GNT3, FUT1	676	26	6910	2.75205	0.999956	0.181704	38.168
KEGG_PATHWAY	hsa04210:Apoptosis	12	0.603318	0.0358849	TNFRSF10A, PIK3CG, TNFSF10, TNFRSF10D, BCL2, FASLG, FAS, BCL2L1, BIRC3, MAP3K14, PIK3R3, IL3RA	676	62	6910	1.97843	0.999957	0.178854	38.2368
KEGG_PATHWAY	hsa04810:Regulation of actin cytoskeleton	30	1.5083	0.0361525	FGFR1, PDGFB, DIAPH2, ITGB4, ITGA10, ITGB2, ITGAM, MYL9, PAK6, DOCK1, RAC2, ITGAX, TIAM1, ITGB7, ITGB6, PIK3R3, FGF2, FN1, PIK3CG, ACTN2, VAV2, VAV1, ITGA6, ITGA5, ITGA7, PDGFRA, PDGFRB, TMSB4X, MYLK, CD14	676	211	6910	1.45335	0.99996	0.176945	38.4624
KEGG_PATHWAY	hsa04360:Axon guidance	20	1.00553	0.0388096	NGEF, EFNA1, PLXNB2, PLXNB3, EFNB2, DPYSL5, NTNG1, NTNG2, FES, EPHB3, PAK6, NCK2, SEMA6B, RND1, SEMA6C, RAC2, SEMA3G, SEMA3F, NFATC4, ROBO3	676	127	6910	1.60975	0.999981	0.185664	40.6621
KEGG_PATHWAY	hsa00220:Arginine biosynthesis	6	0.301659	0.0393437	NAGS, ASS1, GLS, NOS3, NOS2, CPS1	676	20	6910	3.06657	0.999984	0.184872	41.0954
KEGG_PATHWAY	hsa05412:Arrhythmogenic right ventricular cardiomyopathy (ARVC)	13	0.653595	0.0408098	JUP, TCF7, ITGA6, ITGA5, ITGB7, ITGA7, ITGB6, ITGB4, SGCD, ITGA10, DSP, ACTN2, CACNB3	676	71	6910	1.87161	0.999989	0.188061	42.2698
KEGG_PATHWAY	hsa05230:Central carbon metabolism in cancer	12	0.603318	0.0440099	SLC16A3, PIK3CG, FGFR1, RET, HKDC1, GLS, ERBB2, PDGFRA, PDGFRB, PGAM2, KIT, PIK3R3	676	64	6910	1.91661	0.999996	0.198299	44.7584
KEGG_PATHWAY	hsa05321:Inflammatory bowel disease (IBD)	12	0.603318	0.0440099	IL6, IL23A, IL4R, IL21R, HLA-DRB4, TLR2, IL12A, IL1B, RORC, IL2RG, TLR4, HLA-DRA	676	64	6910	1.91661	0.999996	0.198299	44.7584
KEGG_PATHWAY	hsa04024:cAMP signaling pathway	28	1.40774	0.045807	ATP1B1, ADCY1, ADCY2, ADORA2A, CAMK2G, PDE3B, OXTR, ADORA1, MYL9, GLI1, RAC2, TIAM1, GRIN2D, CREB3L1, PRKACB, RAPGEF3, HCN4, PIK3R3, HTR1D, CAMK2A, PIK3CG, HCN2, GRIN1, ATP1A2, VAV2, VAV1, ADRB2, GIPR	676	198	6910	1.44552	0.999997	0.202458	46.1121
KEGG_PATHWAY	hsa05130:Pathogenic Escherichia coli infection	10	0.502765	0.0563113	NCK2, TUBA8, OCLN, TUBB2B, HCLS1, TUBA4A, CDH1, TLR4, TUBB1, CD14	676	51	6910	2.00429	1	0.24028	53.4304
KEGG_PATHWAY	hsa04912:GnRH signaling pathway	15	0.754148	0.057211	ADCY1, ADCY2, CAMK2G, MAPK11, MMP2, JMJD7-PLA2G4B, MAPK13, HBEGF, PRKACB, PLA2G4C, CAMK2A, PLA2G4B, PLCB2, MAP2K6, PLA2G4D	676	91	6910	1.68493	1	0.240119	54.0125
KEGG_PATHWAY	hsa05330:Allograft rejection	8	0.402212	0.0637126	HLA-DRB4, IL12A, FASLG, FAS, HLA-G, HLA-DRA, HLA-F, CD28	676	37	6910	2.21014	1	0.260465	58.0229
KEGG_PATHWAY	hsa05222:Small cell lung cancer	14	0.703871	0.067818	PIK3CG, SKP2, BCL2L1, BIRC3, LAMB3, LAMA3, ITGA6, CDKN2B, LAMA5, BCL2, LAMC2, NOS2, PIK3R3, FN1	676	85	6910	1.68361	1	0.271376	60.386
KEGG_PATHWAY	hsa04660:T cell receptor signaling pathway	16	0.804424	0.0744397	PIK3CG, PTPN6, CSF2, CTLA4, MAPK11, VAV2, VAV1, PAK6, LAT, NCK2, MAPK13, LCK, PIK3R3, MAP3K14, TEC, CD28	676	103	6910	1.58787	1	0.290441	63.9399
KEGG_PATHWAY	hsa05410:Hypertrophic cardiomyopathy (HCM)	13	0.653595	0.0745729	ACE, IL6, ITGA6, ITGA5, ITGB7, PRKAG2, ITGA7, ITGB6, ITGB4, SGCD, ITGA10, CACNB3, TPM2	676	78	6910	1.70365	1	0.287014	64.0083
KEGG_PATHWAY	hsa04261:Adrenergic signaling in cardiomyocytes	21	1.05581	0.0747355	PIK3CG, ATP1B1, ADCY1, ADCY2, CAMK2G, MAPK11, CACNB3, ATP1A2, TPM2, ADRB2, MAPK13, BCL2, ADRA1B, CREB3L1, PRKACB, RAPGEF3, PPP2R2B, PIK3R3, CAMK2A, PLCB2, SCN5A	676	146	6910	1.47027	1	0.283776	64.0916
KEGG_PATHWAY	hsa05150:Staphylococcus aureus infection	10	0.502765	0.076056	C3, CFB, HLA-DRB4, ITGB2, FCGR2A, CFD, SELPLG, ITGAM, PTAFR, HLA-DRA	676	54	6910	1.89294	1	0.284426	64.7615
KEGG_PATHWAY	hsa04310:Wnt signaling pathway	20	1.00553	0.077727	WNT10A, TCF7, CAMK2G, VANGL2, LOC400927-CSNK1E, PORCN, FZD6, WNT1, WNT7B, WNT3, SOST, DKK1, RAC2, SFRP1, NFATC4, PRKACB, WNT9A, BAMBI, CAMK2A, PLCB2	676	138	6910	1.48143	1	0.286192	65.5926
KEGG_PATHWAY	hsa04672:Intestinal immune network for IgA production	9	0.452489	0.0827937	IL6, ITGB7, CCR10, HLA-DRB4, IL15RA, PIGR, MAP3K14, HLA-DRA, CD28	676	47	6910	1.95738	1	0.298631	68.0033
KEGG_PATHWAY	hsa04621:NOD-like receptor signaling pathway	10	0.502765	0.0834725	IL6, CARD9, MAPK13, PYCARD, CXCL8, IL1B, MAPK11, BIRC3, NLRP3, TNFAIP3	676	55	6910	1.85853	1	0.29707	68.3141
KEGG_PATHWAY	hsa04724:Glutamatergic synapse	17	0.854701	0.0871682	ADCY1, ADCY2, GRIK2, GRIN1, SHANK1, SLC17A7, JMJD7-PLA2G4B, GRIN2D, GLS, DLG4, PRKACB, PLA2G4C, PLCB2, PLA2G4B, CACNA1A, GNG7, PLA2G4D	676	114	6910	1.52432	1	0.304756	69.958
KEGG_PATHWAY	hsa04620:Toll-like receptor signaling pathway	16	0.804424	0.0904279	PIK3CG, IL6, TLR2, CXCL8, MAPK11, TLR4, CTSK, IRF5, MAPK13, IRF7, IL12A, IL1B, PIK3R3, MAP2K6, CD14, SPP1	676	106	6910	1.54293	1	0.31089	71.3422
KEGG_PATHWAY	hsa04923:Regulation of lipolysis in adipocytes	10	0.502765	0.0913081	PIK3CG, ADCY1, ADRB2, ADCY2, PTGS1, PDE3B, PNPLA2, PRKACB, PIK3R3, ADORA1	676	56	6910	1.82534	1	0.309859	71.7057
KEGG_PATHWAY	hsa05143:African trypanosomiasis	7	0.351936	0.0968681	IL6, F2RL1, IL12A, IL1B, FASLG, FAS, PLCB2	676	33	6910	2.16828	1	0.322368	73.9053
KEGG_PATHWAY	hsa05203:Viral carcinogenesis	27	1.35747	0.0985362	MAD1L1, C3, STAT5B, PMAIP1, NFKB2, SCRIB, CDKN2B, HIST1H2BJ, CREB3L1, PRKACB, PIK3R3, CCNA1, HIST1H4H, PIK3CG, EGR3, HIST1H2BC, HIST1H2BD, EGR2, HIST1H2BG, SKP2, ACTN2, HLA-G, HLA-F, IRF9, CDKN1A, HIST2H2BE, IRF7	676	205	6910	1.3463	1	0.323474	74.5337

## Sheet: PROTEIN DOMAIN
Category	Term	Count	%	PValue	Genes	List Total	Pop Hits	Pop Total	Fold Enrichment	Bonferroni	Benjamini	FDR
INTERPRO	IPR001452:Src homology-3 domain	47	2.363	1.03858e-07	SH3RF1, MYO7B, MYO7A, ABI3, CACNB3, STAC3, AMPH, ARHGAP4, MIA2, DOCK1, STAC2, RIMBP3B, MIA-RAB4B, SH3D21, PTK6, MYO15B, DLG4, TRIP10, ARHGAP9, MATK, TEC, NGEF, SASH1, OBSCN, NCF2, BAIAP2L2, ARHGEF37, NOXA1, HCK, HCLS1, ARHGEF19, MPP4, ARHGEF16, SHANK1, VAV2, VAV1, PPP1R13L, GAS7, DNMBP, NCK2, CASS4, MLK4, LCK, TJP3, EPS8L2, EPS8L1, SRMS	1736	218	18593	2.30909	0.000218908	0.000218908	0.000179661
INTERPRO	IPR003961:Fibronectin, type III	45	2.26244	1.56779e-07	IGDCC4, IL22RA1, MYBPC2, IL21R, ITGB4, EPHB3, IL31RA, NRCAM, COL7A1, RIMBP3B, MYOM3, SPEG, FNDC1, IL4R, COL6A3, TEK, ROBO4, IL2RG, TIE1, ROBO3, VWA1, LRFN4, ROS1, EBI3, FN1, VASN, PHYHIP, OBSCN, IL2RB, TNXB, PTPRZ1, PTPRG, PTPRH, MDGA1, SDK2, MYBPHL, IL6R, IGFN1, COL14A1, IL20RB, MERTK, IGSF9, CHL1, IL3RA, MYLK	1736	207	18593	2.32832	0.000330435	0.000165231	0.000271208
INTERPRO	IPR000980:SH2 domain	30	1.5083	3.4291e-07	STAT5B, FES, SHE, HSH2D, SH2D4A, SH2D5, PTK6, SH2B2, INPP5D, PIK3R3, SH2D1B, TEC, MATK, PTPN6, SOCS3, HCK, SOCS1, STAP2, BMX, VAV2, VAV1, TNS4, NCK2, SH2D3C, SH2D2A, SH2D3A, LCK, CHN2, GRB7, SRMS	1736	113	18593	2.84343	0.000722593	0.000240922	0.000593191
INTERPRO	IPR020635:Tyrosine-protein kinase, catalytic domain	25	1.25691	5.29437e-07	FGFR1, ERBB3, ERBB2, KIT, FES, EPHB3, PTK6, TEK, TIE1, ROS1, CSF1R, MATK, TEC, RET, HCK, BMX, NPR2, ALK, KDR, LCK, PDGFRA, PDGFRB, MST1R, MERTK, SRMS	1736	85	18593	3.15007	0.00111543	0.000278974	0.000915857
INTERPRO	IPR001849:Pleckstrin homology domain	52	2.61438	1.0361e-06	FERMT3, RASA4B, TIAM1, SNTB1, AGAP1, ARHGAP9, BCR, ARHGEF19, ARHGEF16, PLEKHH1, ARHGAP24, DOK2, KIF1A, DOK4, PSD, RASGRF1, SPTB, CYTH4, AFAP1L1, ASAP3, ADAP1, RASAL1, AGAP11, PLCH2, PLEKHG6, PLEKHG5, PLEKHO1, PLCD3, SH2B2, RASA4, FGD6, TBC1D2, TEC, NGEF, OBSCN, CNKSR1, ABR, SPTBN5, SPTBN4, DOCK9, BMX, VAV2, VAV1, PLEKHF1, PLEKHA6, MYO10, CADPS2, PLEKHN1, PHLDB3, PHLDB2, GRB7, DNM1	1736	272	18593	2.04755	0.00218172	0.000436726	0.00179232
INTERPRO	IPR000742:Epidermal growth factor-like domain	45	2.26244	3.63878e-06	PEAR1, LTBP2, LTBP3, SUSD1, PTGS1, DLK2, SCARF1, ITGBL1, HMCN2, HMCN1, CRB2, FAT4, FAT2, TEK, AGRN, TIE1, ADAM8, MUC13, THBS3, VWA2, VASN, MATN4, ADGRE2, TNXB, SCUBE3, ADGRE5, EFEMP2, NTNG1, NTNG2, MUC4, NOTCH3, MUC3A, LAMA3, LRP1, LAMA5, FBLN2, NOTCH4, HBEGF, EGFL8, LRP8, LAMC2, FCGBP, AREG, MEGF6, PLAU	1736	231	18593	2.08641	0.00764122	0.00127761	0.00629446
INTERPRO	IPR008266:Tyrosine-protein kinase, active site	25	1.25691	4.63262e-06	FGFR1, ERBB2, KIT, FES, EPHB3, PTK6, TEK, LMTK3, TIE1, ROS1, CSF1R, MATK, TEC, OBSCN, RET, HCK, BMX, ALK, KDR, LCK, PDGFRA, PDGFRB, MST1R, MERTK, SRMS	1736	95	18593	2.81849	0.00971807	0.00139411	0.00801357
INTERPRO	IPR011993:Pleckstrin homology-like domain	69	3.46908	9.79958e-06	MYO7B, MYO7A, FERMT3, RASA4B, SH2D5, TIAM1, SNTB1, SPRED3, AGAP1, PLCB2, ARHGAP9, ANKS1B, BCR, STAP2, ARHGEF19, ARHGEF16, PLEKHH1, ARHGAP24, ARHGEF10, TNS4, KIF1A, DOK2, EPB41L1, PSD, DOK4, RASGRF1, LYST, EPS8L2, EPS8L1, SPTB, CYTH4, RABGAP1L, ASAP3, EPB41L4B, AFAP1L1, ADAP1, RASAL1, AGAP11, PLEKHG6, PLCH2, PLEKHG5, PLCD3, PLEKHO1, SH2B2, RASA4, FGD6, TEC, TBC1D2, NGEF, OBSCN, CNKSR1, ABR, SPTBN5…	1736	429	18593	1.72263	0.0204457	0.00257887	0.0169507
INTERPRO	IPR009030:Insulin-like growth factor binding protein, N-terminal	31	1.55857	1.02705e-05	LTBP2, LTBP3, ERBB3, ERBB2, SUSD1, IGFBP6, KIAA1324, SCARF1, HMCN2, KRT81, WISP2, HMCN1, FAT4, MUC13, THBS3, PCSK4, MATN4, ADGRE2, SCUBE3, EFEMP2, ADGRE5, FURIN, NOTCH3, LRP1, FBLN2, NOTCH4, LRP8, MEGF6, IGFBP3, IGFBP4, IGFBP5	1736	139	18593	2.38862	0.0214176	0.0024027	0.0177652
INTERPRO	IPR003598:Immunoglobulin subtype 2	46	2.31272	1.45568e-05	FGFR1, IGDCC4, MYBPC2, BCAM, KIT, HMCN2, LINGO2, NRCAM, ISLR, IGSF11, HMCN1, CILP2, SPEG, MYOM3, KIRREL, SEMA3F, FSTL5, ROBO4, ESAM, ROBO3, LRFN4, CSF1R, MAG, OBSCN, HAPLN4, ALPK3, IGLON5, ALPK2, MDGA1, SDK2, MYBPHL, IL6R, NECTIN4, KDR, PSG9, IGFN1, LSAMP, PSG4, PECAM1, PDGFRA, PDGFRB, FCGR2A, CD79A, IGSF9, CHL1, MYLK	1736	251	18593	1.96284	0.03022	0.0030639	0.0251785
INTERPRO	IPR013032:EGF-like, conserved site	39	1.96078	1.53861e-05	PEAR1, LTBP2, LTBP3, SUSD1, ITGB4, DLK2, SCARF1, HMCN2, LAMB3, HMCN1, CRB2, FAT4, FAT2, TEK, AGRN, TIE1, ADAM8, MUC13, THBS3, VWA2, VASN, MATN4, TNXB, SCUBE3, EFEMP2, NTNG1, NTNG2, NOTCH3, MUC3A, LAMA3, LRP1, FBLN2, NOTCH4, HBEGF, EGFL8, LRP8, AREG, MEGF6, PLAU	1736	199	18593	2.09899	0.0319139	0.00294423	0.0266128
INTERPRO	IPR002035:von Willebrand factor, type A	24	1.20664	2.22296e-05	COCH, MATN4, CFB, CPNE7, ITGB4, ITGA10, ITGB2, ITGAM, HMCN2, COL14A1, HMCN1, ITGAX, VWA5B2, COL7A1, ITGB7, COL6A3, ITGB6, ITIH4, ITIH5, COL6A1, VWA7, VWA1, ITIH6, VWA2	1736	97	18593	2.64996	0.0457796	0.00389744	0.0384476
INTERPRO	IPR001245:Serine-threonine/tyrosine-protein kinase catalytic domain	29	1.45802	8.43043e-05	FGFR1, ERBB3, ERBB2, FPGT-TNNI3K, KIT, EPHB3, FES, PTK6, TEK, LMTK3, MLKL, TIE1, ROS1, CSF1R, MATK, TEC, RET, HCK, BMX, NPR2, ALK, KDR, MLK4, LCK, PDGFRA, PDGFRB, MST1R, MERTK, SRMS	1736	140	18593	2.21855	0.162824	0.0135778	0.145736
INTERPRO	IPR013098:Immunoglobulin I-set	28	1.40774	0.000210482	FGFR1, IGDCC4, MYBPC2, BCAM, HMCN2, ISLR, NRCAM, LINGO2, HMCN1, MYOM3, KIRREL, SPEG, ROBO4, ROBO3, LRFN4, OBSCN, ALPK3, ALPK2, SDK2, MYBPHL, KDR, IGFN1, LSAMP, PDGFRA, PDGFRB, IGSF9, MYLK, CHL1	1736	140	18593	2.14205	0.358369	0.0311988	0.363484
INTERPRO	IPR000219:Dbl homology (DH) domain	17	0.854701	0.000695246	NGEF, OBSCN, ABR, BCR, ARHGEF37, ARHGEF19, ARHGEF16, VAV2, VAV1, ARHGEF10, DNMBP, RASGRF1, TIAM1, PLEKHG6, PLEKHG5, FGD6, ALS2CL	1736	71	18593	2.56443	0.769173	0.0931146	1.1959
INTERPRO	IPR017441:Protein kinase, ATP binding site	56	2.81549	0.000800909	NUAK2, NUAK1, FES, PAK6, TIE1, PRKACB, ROS1, MAP2K6, MATK, RET, SGK3, ALK, C8ORF44-SGK3, DAPK2, LCK, PDGFRA, PDGFRB, MST1R, LRRK2, MAP3K14, FGFR1, ERBB2, CAMK2G, MAP4K2, MKNK2, BRSK2, FPGT-TNNI3K, MAP4K1, KIT, EPHB3, LOC400927-CSNK1E, STK32B, STK32A, SPEG, TTBK1, SBK3, PTK6, TEK, LMTK3, CAMK2A, DCLK1, CSF1R, TEC, OBSCN, HCK, BMX, MAPK11, KDR, ICK, PLK3, MLK4, MAPK13, DYRK1B, MERTK, MYLK, SRMS	1736	382	18593	1.57009	0.815295	0.100181	1.37647
INTERPRO	IPR001881:EGF-like calcium-binding	24	1.20664	0.00146528	MATN4, ADGRE2, LTBP2, SCUBE3, LTBP3, EFEMP2, SUSD1, ADGRE5, DLK2, NOTCH3, HMCN2, LRP1, HMCN1, FAT4, CRB2, FBLN2, NOTCH4, FAT2, EGFL8, LRP8, AGRN, MEGF6, THBS3, VWA2	1736	127	18593	2.02398	0.954547	0.166256	2.50472
INTERPRO	IPR014770:Munc13 homology 1	5	0.251383	0.00209889	UNC13D, CADPS2, BAIAP3, UNC13C, UNC13A	1736	7	18593	7.65018	0.988075	0.218126	3.56938
INTERPRO	IPR018097:EGF-like calcium-binding, conserved site	20	1.00553	0.0026162	ADGRE2, LTBP2, SCUBE3, LTBP3, EFEMP2, SUSD1, ADGRE5, DLK2, NOTCH3, HMCN2, LRP1, HMCN1, FAT4, CRB2, FBLN2, NOTCH4, EGFL8, LRP8, MEGF6, THBS3	1736	102	18593	2.10005	0.996003	0.252216	4.43049
INTERPRO	IPR000008:C2 calcium-dependent membrane targeting	28	1.40774	0.00280639	SYT5, RASAL1, JMJD7-PLA2G4B, DYSF, RASA4B, PLCH2, PLCD3, PLCB2, RASA4, PIK3CG, BCR, ABR, BAIAP3, SYT11, SYT12, CPNE7, RAB11FIP5, UNC13D, CADPS2, FER1L4, SYT13, INPP4B, SYTL3, UNC13C, PLA2G4B, SYTL1, UNC13A, PLA2G4D	1736	165	18593	1.8175	0.997326	0.256368	4.74525
INTERPRO	IPR000719:Protein kinase, catalytic domain	65	3.26797	0.0033005	STK31, NUAK2, NUAK1, PINK1, FES, PAK6, WNK4, MLKL, TIE1, PRKACB, ROS1, MAP2K6, MATK, IRAK2, RET, SGK3, PBK, ALK, C8ORF44-SGK3, DAPK2, MAST1, LCK, PDGFRA, PDGFRB, MST1R, LRRK2, MAP3K14, FGFR1, ERBB3, ERBB2, CAMK2G, MKNK2, MAP4K2, BRSK2, FPGT-TNNI3K, MAP4K1, KIT, EPHB3, LOC400927-CSNK1E, STK32B, STK32A, SPEG, TTBK1, SBK3, PTK6, TEK, LMTK3, CAMK2A, DCLK1, TEC, CSF1R, OBSCN, HCK, BMX, MAPK11, NPR2, K…	1736	488	18593	1.42657	0.999059	0.282409	5.55845
INTERPRO	IPR000152:EGF-type aspartate/asparagine hydroxylation site	20	1.00553	0.00366533	MATN4, ADGRE2, LTBP2, SCUBE3, LTBP3, EFEMP2, SUSD1, ADGRE5, DLK2, NOTCH3, HMCN2, LRP1, HMCN1, FAT4, CRB2, FBLN2, NOTCH4, EGFL8, LRP8, MEGF6	1736	105	18593	2.04005	0.999565	0.296615	6.15468
INTERPRO	IPR012496:TMC	5	0.251383	0.00388822	TMC7, TMC6, TMC8, TMC5, TMC4	1736	8	18593	6.69391	0.999729	0.300269	6.51719
INTERPRO	IPR001824:Tyrosine-protein kinase, receptor class III, conserved site	5	0.251383	0.00388822	PDGFRA, PDGFRB, KIT, CSF1R, KDR	1736	8	18593	6.69391	0.999729	0.300269	6.51719
INTERPRO	IPR000585:Hemopexin-like domain	8	0.402212	0.00390355	MMP9, MMP19, MMP17, MMP16, VTN, MMP15, MMP2, MMP1	1736	23	18593	3.72531	0.999737	0.29074	6.54207
INTERPRO	IPR018487:Hemopexin-like repeats	8	0.402212	0.00390355	MMP9, MMP19, MMP17, MMP16, VTN, MMP15, MMP2, MMP1	1736	23	18593	3.72531	0.999737	0.29074	6.54207
INTERPRO	IPR018159:Spectrin/alpha-actinin	9	0.452489	0.00406812	SYNE1, EVPL, SPTBN5, PPL, DRP2, SPTBN4, DSP, ACTN2, SPTB	1736	29	18593	3.32387	0.999815	0.290875	6.80881
INTERPRO	IPR013151:Immunoglobulin	16	0.804424	0.00457488	FGFR1, IGLON5, KIT, IL6R, KDR, THY1, AMIGO2, SEMA3G, MYOM3, PDGFRA, PDGFRB, CD79A, TIE1, MERTK, CHL1, CSF1R	1736	77	18593	2.22551	0.999937	0.310486	7.62571
INTERPRO	IPR011009:Protein kinase-like domain	69	3.46908	0.00476076	STK31, NUAK2, NUAK1, PINK1, FES, PAK6, WNK4, MLKL, TIE1, PRKACB, ROS1, MAP2K6, MATK, IRAK2, PIK3CG, RET, SGK3, PBK, ALK, C8ORF44-SGK3, DAPK2, MAST1, LCK, PDGFRA, PDGFRB, MST1R, LRRK2, MAP3K14, FGFR1, ERBB3, ERBB2, CAMK2G, FPGT-TNNI3K, MKNK2, MAP4K2, BRSK2, MAP4K1, KIT, EPHB3, LOC400927-CSNK1E, STK32B, STK32A, SPEG, TTBK1, SBK3, PTK6, TEK, LMTK3, CAMK2A, DCLK1, TEC, CSF1R, OBSCN, ALPK3, ALPK2, HCK…	1736	532	18593	1.38911	0.999957	0.311045	7.92365
INTERPRO	IPR016201:Plexin-like fold	11	0.553042	0.00632318	SEMA6B, SEMA6C, SEMA3G, PLXNB2, SEMA3F, ITGB7, ITGB6, PLXNB3, ITGB4, ITGB2, MST1R	1736	44	18593	2.67756	0.999998	0.379703	10.3925
INTERPRO	IPR008625:GAGE	9	0.452489	0.00632357	PAGE2, PAGE2B, XAGE1B, GAGE5, GAGE4, XAGE1E, GAGE2D, GAGE2C, XAGE2	1736	31	18593	3.10943	0.999998	0.369421	10.3931
INTERPRO	IPR019817:Interferon regulatory factor, conserved site	5	0.251383	0.0064845	IRF9, IRF5, IRF6, IRF7, IRF1	1736	9	18593	5.95014	0.999999	0.366901	10.6438
INTERPRO	IPR001346:Interferon regulatory factor DNA-binding domain	5	0.251383	0.0064845	IRF9, IRF5, IRF6, IRF7, IRF1	1736	9	18593	5.95014	0.999999	0.366901	10.6438
INTERPRO	IPR015812:Integrin beta subunit	5	0.251383	0.0064845	ITGB7, ITGB6, ITGB4, ITGB2, ITGBL1	1736	9	18593	5.95014	0.999999	0.366901	10.6438
INTERPRO	IPR000857:MyTH4 domain	5	0.251383	0.0064845	MYO10, MYO7B, MYO7A, MYO15B, PLEKHH1	1736	9	18593	5.95014	0.999999	0.366901	10.6438
INTERPRO	IPR001562:Zinc finger, Btk motif	5	0.251383	0.0064845	RASAL1, RASA4B, BMX, RASA4, TEC	1736	9	18593	5.95014	0.999999	0.366901	10.6438
INTERPRO	IPR001368:TNFR/NGFR cysteine-rich region	8	0.402212	0.00648839	TNFRSF10A, TNFRSF6B, TNFRSF1B, LAMA5, TNFRSF10D, TNFRSF25, TNFRSF8, FAS	1736	25	18593	3.42728	0.999999	0.357667	10.6498
INTERPRO	IPR013783:Immunoglobulin-like fold	113	5.68125	0.00654513	IL31RA, HMCN2, NRCAM, HMCN1, RIMBP3B, FSTL5, ROBO4, ROBO3, ROS1, EBI3, PHYHIP, PTPRG, PTPRH, PLXNB2, MDGA1, RELB, PLXNB3, MYBPHL, TMEM25, HLA-G, PDCD1LG2, HLA-F, THY1, TMEM106C, LSAMP, PDGFRA, PDGFRB, MST1R, IGSF9, HLA-DRA, FGFR1, IL22RA1, ITGB4, FCGRT, EPHB3, TEK, HLA-DRB4, LRFN4, FN1, CSF1R, OBSCN, CD300C, KDR, COL14A1, CD79B, CD79A, MERTK, MYLK, IL3RA, IGDCC4, MYBPC2, IL21R, BCAM, NFKB2, CILP2…	1736	956	18593	1.26596	0.999999	0.351166	10.7381
INTERPRO	IPR011704:ATPase, dynein-related, AAA domain	6	0.301659	0.00686454	DNAH10, DNAH9, DNAH12, DNAH17, DNAH1, DNAH6	1736	14	18593	4.59011	1	0.35597	11.2332
INTERPRO	IPR016243:Tyrosine-protein kinase, CSF-1/PDGF receptor	4	0.201106	0.00702121	PDGFRA, PDGFRB, KIT, CSF1R	1736	5	18593	8.5682	1	0.353932	11.4751
INTERPRO	IPR010326:Exocyst complex component Sec6	4	0.201106	0.00702121	EXOC3L4, EXOC3L1, EXOC3L2, TNFAIP2	1736	5	18593	8.5682	1	0.353932	11.4751
INTERPRO	IPR014772:Mammalian uncoordinated homology 13, domain 2	4	0.201106	0.00702121	UNC13D, BAIAP3, UNC13C, UNC13A	1736	5	18593	8.5682	1	0.353932	11.4751
INTERPRO	IPR019558:Mammalian uncoordinated homology 13, subgroup, domain 2	4	0.201106	0.00702121	UNC13D, BAIAP3, UNC13C, UNC13A	1736	5	18593	8.5682	1	0.353932	11.4751
INTERPRO	IPR002049:EGF-like, laminin	10	0.502765	0.00708355	LAMB3, LAMA3, PEAR1, LAMA5, NTNG1, NTNG2, LAMC2, AGRN, MEGF6, SCARF1	1736	38	18593	2.81849	1	0.348286	11.5712
INTERPRO	IPR002477:Peptidoglycan binding-like	7	0.351936	0.00805187	MMP9, MMP19, MMP17, MMP16, MMP15, MMP2, MMP1	1736	20	18593	3.74859	1	0.377113	13.0513
INTERPRO	IPR024317:Dynein heavy chain, P-loop containing D4 domain	6	0.301659	0.00951632	DNAH10, DNAH9, DNAH12, DNAH17, DNAH1, DNAH6	1736	15	18593	4.2841	1	0.420025	15.2453
INTERPRO	IPR011511:Variant SH3	13	0.653595	0.00979952	MIA2, SASH1, MIA-RAB4B, RIMBP3B, MYO7B, SH3D21, ARHGEF37, MYO15B, TJP3, SHANK1, VAV2, STAC3, DNMBP	1736	61	18593	2.28251	1	0.42091	15.6635
INTERPRO	IPR012604:RBM1CTR	5	0.251383	0.0100162	RBMY1A1, RBMY1F, RBMY1J, RBMXL2, RBMY1B	1736	10	18593	5.35513	1	0.419646	15.9822
INTERPRO	IPR001478:PDZ domain	25	1.25691	0.0100351	PRX, SHROOM3, PDLIM7, IL16, PDLIM4, SYNPO2L, SCRIB, TIAM1, SNTB1, DLG4, PARD6A, CNKSR1, PARD6B, MPP4, PDZRN3, SYNPO2, PATJ, SHANK1, PDZD7, MAGIX, MAST1, GRIP2, PARD6G, TJP3, PDZK1	1736	156	18593	1.71639	1	0.41229	16.01
INTERPRO	IPR026823:Complement Clr-like EGF domain	8	0.402212	0.0101674	HMCN2, MATN4, HMCN1, LRP1, SCUBE3, FBLN2, LTBP3, EFEMP2	1736	27	18593	3.17341	1	0.408697	16.2039
INTERPRO	IPR001331:Guanine-nucleotide dissociation stimulator, CDC24, conserved site	7	0.351936	0.0103985	ABR, BCR, RASGRF1, TIAM1, VAV2, VAV1, DNMBP	1736	21	18593	3.57008	1	0.408229	16.5416
INTERPRO	IPR024743:Dynein heavy chain, coiled coil stalk	6	0.301659	0.0127957	DNAH10, DNAH9, DNAH12, DNAH17, DNAH1, DNAH6	1736	16	18593	4.01635	1	0.468118	19.9707
INTERPRO	IPR026983:Dynein heavy chain	6	0.301659	0.0127957	DNAH10, DNAH9, DNAH12, DNAH17, DNAH1, DNAH6	1736	16	18593	4.01635	1	0.468118	19.9707
INTERPRO	IPR004273:Dynein heavy chain domain	6	0.301659	0.0127957	DNAH10, DNAH9, DNAH12, DNAH17, DNAH1, DNAH6	1736	16	18593	4.01635	1	0.468118	19.9707
INTERPRO	IPR013602:Dynein heavy chain, domain-2	6	0.301659	0.0127957	DNAH10, DNAH9, DNAH12, DNAH17, DNAH1, DNAH6	1736	16	18593	4.01635	1	0.468118	19.9707
INTERPRO	IPR009168:Insulin-like growth factor binding protein	4	0.201106	0.013071	IGFBP6, IGFBP3, IGFBP4, IGFBP5	1736	6	18593	7.14017	1	0.467594	20.356
INTERPRO	IPR022321:Insulin-like growth factor-binding protein family 1-6, chordata	4	0.201106	0.013071	IGFBP6, IGFBP3, IGFBP4, IGFBP5	1736	6	18593	7.14017	1	0.467594	20.356
INTERPRO	IPR025155:WxxW domain	4	0.201106	0.013071	MUC2, CILP2, CEMIP, MUC5AC	1736	6	18593	7.14017	1	0.467594	20.356
INTERPRO	IPR017974:Claudin, conserved site	7	0.351936	0.0131916	CLDN7, CLDN9, CLDN4, CLDN3, CLDN6, CLDN11, CLDN14	1736	22	18593	3.40781	1	0.463166	20.5242
INTERPRO	IPR018039:Intermediate filament protein, conserved site	13	0.653595	0.0142661	KRT81, INA, PRPH, GFAP, KRT19, KRT17, LMNB1, LMNB2, KRT79, KRT7, KRT8, KRT12, KRT86	1736	64	18593	2.17552	1	0.482355	22.0079
INTERPRO	IPR000885:Fibrillar collagen, C-terminal	5	0.251383	0.0145915	COL1A2, COL1A1, COL5A3, COL11A1, COL5A1	1736	11	18593	4.8683	1	0.482768	22.4521
INTERPRO	IPR000884:Thrombospondin, type 1 repeat	13	0.653595	0.0160545	ADAMTS14, ADAMTSL4, ADAMTS15, THSD7A, CFP, ADAMTS7, WISP2, HMCN1, CILP2, THSD4, SPON2, ADGRB2, ADAMTS4	1736	65	18593	2.14205	1	0.508741	24.4199
INTERPRO	IPR006187:Claudin	7	0.351936	0.0164697	CLDN7, CLDN9, CLDN4, CLDN3, CLDN6, CLDN11, CLDN14	1736	23	18593	3.25964	1	0.510531	24.9698
INTERPRO	IPR000082:SEA domain	7	0.351936	0.0164697	MUC1, MUC3A, ADGRF1, ST14, AGRN, MUC13, MUC16	1736	23	18593	3.25964	1	0.510531	24.9698
INTERPRO	IPR018486:Hemopexin, conserved site	6	0.301659	0.0167609	MMP9, MMP16, VTN, MMP15, MMP2, MMP1	1736	17	18593	3.78009	1	0.509647	25.3531
INTERPRO	IPR002125:CMP/dCMP deaminase, zinc-binding	6	0.301659	0.0167609	APOBEC2, APOBEC3B, CDA, APOBEC3G, APOBEC3H, APOBEC3F	1736	17	18593	3.78009	1	0.509647	25.3531
INTERPRO	IPR000716:Thyroglobulin type-1	6	0.301659	0.0167609	EPCAM, TACSTD2, IGFBP6, IGFBP3, IGFBP4, IGFBP5	1736	17	18593	3.78009	1	0.509647	25.3531
INTERPRO	IPR016193:Cytidine deaminase-like	6	0.301659	0.0167609	APOBEC2, APOBEC3B, CDA, APOBEC3G, APOBEC3H, APOBEC3F	1736	17	18593	3.78009	1	0.509647	25.3531
INTERPRO	IPR008160:Collagen triple helix repeat	15	0.754148	0.0189119	COL9A1, COL9A2, COL17A1, COL14A1, COL7A1, COL13A1, COL6A3, COL1A2, COL6A1, COL1A1, COL5A3, COL11A1, COL8A2, COL5A1, EMILIN1	1736	82	18593	1.95919	1	0.545781	28.1281
INTERPRO	IPR001818:Peptidase M10, metallopeptidase	7	0.351936	0.0202685	MMP9, MMP19, MMP17, MMP16, MMP15, MMP2, MMP1	1736	24	18593	3.12382	1	0.563992	29.8281
INTERPRO	IPR021190:Peptidase M10A	7	0.351936	0.0202685	MMP9, MMP19, MMP17, MMP16, MMP15, MMP2, MMP1	1736	24	18593	3.12382	1	0.563992	29.8281
INTERPRO	IPR021184:Tumour necrosis factor, conserved site	5	0.251383	0.0202964	TNFSF10, TNFSF4, FASLG, CD70, TNFSF9	1736	12	18593	4.46261	1	0.557612	29.8627
INTERPRO	IPR013158:APOBEC-like, N-terminal	5	0.251383	0.0202964	APOBEC2, APOBEC3B, APOBEC3G, APOBEC3H, APOBEC3F	1736	12	18593	4.46261	1	0.557612	29.8627
INTERPRO	IPR014756:Immunoglobulin E-set	18	0.904977	0.0204185	TXNIP, A2M, PLXNB2, PLXNB3, RELB, NFKB2, ARRDC4, FLNC, KCNJ12, KCNJ11, ARRDC2, CPAMD8, TGM1, TGM2, NFATC4, TGM4, MST1R, TGM5	1736	107	18593	1.80172	1	0.553059	30.0138
INTERPRO	IPR002642:Lysophospholipase, catalytic domain	4	0.201106	0.0213001	JMJD7-PLA2G4B, PLA2G4C, PLA2G4B, PLA2G4D	1736	7	18593	6.12014	1	0.561851	31.0954
INTERPRO	IPR001101:Plectin repeat	4	0.201106	0.0213001	EVPL, EPPK1, PPL, DSP	1736	7	18593	6.12014	1	0.561851	31.0954
INTERPRO	IPR019471:Interferon regulatory factor-3	4	0.201106	0.0213001	IRF9, IRF5, IRF6, IRF7	1736	7	18593	6.12014	1	0.561851	31.0954
INTERPRO	IPR012896:Integrin beta subunit, tail	4	0.201106	0.0213001	ITGB7, ITGB6, ITGB4, ITGB2	1736	7	18593	6.12014	1	0.561851	31.0954
INTERPRO	IPR000413:Integrin alpha chain	6	0.301659	0.0214634	ITGA6, ITGAX, ITGA5, ITGA7, ITGA10, ITGAM	1736	18	18593	3.57008	1	0.55813	31.2939
INTERPRO	IPR013649:Integrin alpha-2	6	0.301659	0.0214634	ITGA6, ITGAX, ITGA5, ITGA7, ITGA10, ITGAM	1736	18	18593	3.57008	1	0.55813	31.2939
INTERPRO	IPR016035:Acyl transferase/acyl hydrolase/lysophospholipase	6	0.301659	0.0214634	PNPLA7, JMJD7-PLA2G4B, PNPLA2, PLA2G4C, PLA2G4B, PLA2G4D	1736	18	18593	3.57008	1	0.55813	31.2939
INTERPRO	IPR001791:Laminin G domain	12	0.603318	0.0216736	COL9A1, LAMA3, COL14A1, LAMA5, FAT4, CRB2, FAT2, AGRN, COL5A3, COL11A1, THBS3, COL5A1	1736	60	18593	2.14205	1	0.555301	31.5489
INTERPRO	IPR008930:Terpenoid cyclases/protein prenyltransferase alpha-alpha toroid	6	0.301659	0.0269462	A2M, CHURC1-FNTB, CPAMD8, C4B_2, C3, TCN2	1736	19	18593	3.38219	1	0.62946	37.6579
INTERPRO	IPR013519:Integrin alpha beta-propellor	6	0.301659	0.0269462	ITGA6, ITGAX, ITGA5, ITGA7, ITGA10, ITGAM	1736	19	18593	3.38219	1	0.62946	37.6579
INTERPRO	IPR013517:FG-GAP repeat	6	0.301659	0.0269462	ITGA6, ITGAX, ITGA5, ITGA7, ITGA10, ITGAM	1736	19	18593	3.38219	1	0.62946	37.6579
INTERPRO	IPR000668:Peptidase C1A, papain C-terminal	5	0.251383	0.0271945	CTSK, CTSZ, TINAGL1, CTSV, CTSW	1736	13	18593	4.11933	1	0.626591	37.9324
INTERPRO	IPR001664:Intermediate filament protein	14	0.703871	0.0277579	INA, PRPH, GFAP, LMNB1, LMNB2, KRT12, KRT81, KRT19, KRT80, KRT17, KRT7, KRT79, KRT8, KRT86	1736	78	18593	1.92235	1	0.628058	38.5513
INTERPRO	IPR008993:Tissue inhibitor of metalloproteinases-like, OB-fold	7	0.351936	0.0295531	SFRP1, C4B_2, C3, AGRN, FRZB, PCOLCE, TIMP1	1736	26	18593	2.88353	1	0.645367	40.4848
INTERPRO	IPR023795:Protease inhibitor I4, serpin, conserved site	8	0.402212	0.0299699	SERPINF1, SERPINB5, SERPINE1, SERPINB7, SERPINA1, SERPIND1, SERPINI1, SERPINH1	1736	33	18593	2.59643	1	0.644616	40.9254
INTERPRO	IPR003110:Phosphorylated immunoreceptor signaling ITAM	4	0.201106	0.0317473	FCER1G, CD79B, CD79A, NFAM1	1736	8	18593	5.35513	1	0.660235	42.7702
INTERPRO	IPR003531:Short hematopoietin receptor, family 1, conserved site	4	0.201106	0.0317473	IL2RB, IL4R, IL21R, IL2RG	1736	8	18593	5.35513	1	0.660235	42.7702
INTERPRO	IPR002369:Integrin beta subunit, N-terminal	4	0.201106	0.0317473	ITGB7, ITGB6, ITGB4, ITGB2	1736	8	18593	5.35513	1	0.660235	42.7702
INTERPRO	IPR003599:Immunoglobulin subtype	61	3.06687	0.0319726	IGDCC4, MYBPC2, BCAM, HMCN2, NRCAM, CILP2, HMCN1, SEMA3F, FSTL5, ROBO4, ESAM, ROBO3, TIE1, C10ORF54, BTNL8, MDGA1, SDK2, IL6R, MYBPHL, NECTIN4, PIGR, SIGLEC15, PDCD1LG2, NCR3, AMIGO2, PSG9, IGFN1, LSAMP, PSG4, PDGFRA, PDGFRB, FCRLB, IGSF9, CHL1, FGFR1, KIT, LINGO2, IGSF11, SPEG, KIRREL, FCMR, MYOM3, LRFN4, CSF1R, MAG, HAPLN1, OBSCN, HAPLN4, ALPK3, IGLON5, ALPK2, CTLA4, CD300C, MXRA8, KDR, PECAM1,…	1736	506	18593	1.29116	1	0.657095	43.0002
INTERPRO	IPR001781:Zinc finger, LIM-type	13	0.653595	0.0336332	CRIP1, LIMS2, PDLIM7, MICAL2, FHL1, PDLIM4, FHL3, ZNF185, LIMCH1, LIMD2, LHX6, LIMS4, TES	1736	72	18593	1.9338	1	0.670281	44.6682
INTERPRO	IPR000566:Lipocalin/cytosolic fatty-acid binding protein domain	8	0.402212	0.0348021	LCN2, LCN1, RBP7, RBP1, CRABP2, FABP3, PAEP, PMP2	1736	34	18593	2.52006	1	0.677406	45.8147
INTERPRO	IPR016192:APOBEC/CMP deaminase, zinc-binding	5	0.251383	0.0353264	APOBEC3B, CDA, APOBEC3G, APOBEC3H, APOBEC3F	1736	14	18593	3.82509	1	0.677474	46.3216
INTERPRO	IPR026082:ABC transporter A, ABCA	5	0.251383	0.0353264	ABCA7, ABCA2, ABCA1, ABCA4, ABCA3	1736	14	18593	3.82509	1	0.677474	46.3216
INTERPRO	IPR000270:Phox/Bem1p	5	0.251383	0.0353264	PARD6A, PARD6B, NCF2, NOXA1, PARD6G	1736	14	18593	3.82509	1	0.677474	46.3216
INTERPRO	IPR013128:Peptidase C1A, papain	5	0.251383	0.0353264	CTSK, CTSZ, TINAGL1, CTSV, CTSW	1736	14	18593	3.82509	1	0.677474	46.3216
INTERPRO	IPR003439:ABC transporter-like	10	0.502765	0.0398495	ABCA7, ABCB9, TAP1, ABCC3, ABCA2, ABCA1, ABCA4, ABCA3, ABCG2, ABCB4	1736	50	18593	2.14205	1	0.716523	50.513
INTERPRO	IPR013111:EGF, extracellular	6	0.301659	0.0403837	TNXB, ITGB7, ITGB6, NTNG1, ITGB4, ITGBL1	1736	21	18593	3.06007	1	0.716163	50.9871
INTERPRO	IPR002219:Protein kinase C-like, phorbol ester/diacylglycerol binding	12	0.603318	0.0408457	DGKA, RASSF5, STAC2, DGKE, RASGRP3, CHN2, ARHGAP29, UNC13C, VAV2, VAV1, STAC3, UNC13A	1736	66	18593	1.94732	1	0.715171	51.3937
INTERPRO	IPR019742:Alpha-2-macroglobulin, conserved site	4	0.201106	0.0443786	A2M, CPAMD8, C4B_2, C3	1736	9	18593	4.76011	1	0.740173	54.3995
INTERPRO	IPR013808:Transglutaminase, conserved site	4	0.201106	0.0443786	TGM1, TGM2, TGM4, TGM5	1736	9	18593	4.76011	1	0.740173	54.3995
INTERPRO	IPR001102:Transglutaminase, N-terminal	4	0.201106	0.0443786	TGM1, TGM2, TGM4, TGM5	1736	9	18593	4.76011	1	0.740173	54.3995
INTERPRO	IPR023608:Protein-glutamine gamma-glutamyltransferase, eukaryota	4	0.201106	0.0443786	TGM1, TGM2, TGM4, TGM5	1736	9	18593	4.76011	1	0.740173	54.3995
INTERPRO	IPR008958:Transglutaminase, C-terminal	4	0.201106	0.0443786	TGM1, TGM2, TGM4, TGM5	1736	9	18593	4.76011	1	0.740173	54.3995
INTERPRO	IPR021158:Peptidase M10A, cysteine switch, zinc binding site	5	0.251383	0.0447119	MMP9, MMP16, MMP15, MMP2, MMP1	1736	15	18593	3.57008	1	0.737954	54.6739
INTERPRO	IPR008253:Marvel	7	0.351936	0.0480621	SYP, MALL, OCLN, MARVELD1, PLLP, SYPL2, SYNGR3	1736	29	18593	2.58523	1	0.75885	57.3465
INTERPRO	IPR013787:S100/CaBP-9k-type, calcium binding, subdomain	7	0.351936	0.0480621	S100A4, S100A3, S100A5, S100P, S100B, S100A14, S100A2	1736	29	18593	2.58523	1	0.75885	57.3465
INTERPRO	IPR017871:ABC transporter, conserved site	9	0.452489	0.048478	ABCA7, ABCB9, TAP1, ABCC3, ABCA2, ABCA1, ABCA4, ABCA3, ABCB4	1736	44	18593	2.19073	1	0.757211	57.6676
INTERPRO	IPR012674:Calycin	8	0.402212	0.0522863	LCN2, LCN1, RBP7, RBP1, CRABP2, FABP3, PAEP, PMP2	1736	37	18593	2.31573	1	0.778959	60.5049
INTERPRO	IPR011029:Death-like domain	15	0.754148	0.0532483	IRAK2, IFIH1, CARD9, TNFRSF25, NFKB2, NLRP3, BIRC3, AIM2, TNFRSF10A, DDX58, CARD16, ANK2, PYCARD, FAS, NLRP10	1736	94	18593	1.70908	1	0.780788	61.1927
INTERPRO	IPR004031:PMP-22/EMP/MP20/Claudin	9	0.452489	0.0543377	CLDN7, CLDN9, CLDN4, CLDN3, CLDN6, CLDN11, EMP1, LIM2, CLDN14	1736	45	18593	2.14205	1	0.783362	61.958
INTERPRO	IPR008211:Laminin, N-terminal	5	0.251383	0.0553507	LAMB3, LAMA3, LAMA5, NTNG1, NTNG2	1736	16	18593	3.34695	1	0.785379	62.6568
INTERPRO	IPR004148:BAR domain	5	0.251383	0.0553507	ARHGEF37, BIN3, BIN2, DNMBP, AMPH	1736	16	18593	3.34695	1	0.785379	62.6568
INTERPRO	IPR003117:cAMP-dependent protein kinase, regulatory subunit, type I/II alpha/beta	5	0.251383	0.0553507	ROPN1B, AK5, ROPN1, ROPN1L, CABYR	1736	16	18593	3.34695	1	0.785379	62.6568
INTERPRO	IPR001194:DENN domain	5	0.251383	0.0553507	DENND1A, DENND2A, DENND3, DENND2C, DENND1C	1736	16	18593	3.34695	1	0.785379	62.6568
INTERPRO	IPR005112:dDENN domain	5	0.251383	0.0553507	DENND1A, DENND2A, DENND3, DENND2C, DENND1C	1736	16	18593	3.34695	1	0.785379	62.6568
INTERPRO	IPR018184:Integrin alpha chain, C-terminal cytoplasmic region, conserved site	5	0.251383	0.0553507	ITGA6, ITGAX, ITGA5, ITGA7, ITGAM	1736	16	18593	3.34695	1	0.785379	62.6568
INTERPRO	IPR011489:EMI domain	5	0.251383	0.0553507	PEAR1, EGFL8, MEGF6, EMILIN1, MMRN2	1736	16	18593	3.34695	1	0.785379	62.6568
INTERPRO	IPR005113:uDENN domain	5	0.251383	0.0553507	DENND1A, DENND2A, DENND3, DENND2C, DENND1C	1736	16	18593	3.34695	1	0.785379	62.6568
INTERPRO	IPR023578:Ras guanine nucleotide exchange factor, domain	7	0.351936	0.0555198	SH2D3C, SH2D3A, RASGRP3, RASGRF1, RGL3, RASGEF1A, RAPGEF3	1736	30	18593	2.49906	1	0.7822	62.7723
INTERPRO	IPR006026:Peptidase, metallopeptidase	7	0.351936	0.0555198	MMP9, MMP19, MMP17, MMP16, MMP15, MMP2, MMP1	1736	30	18593	2.49906	1	0.7822	62.7723
INTERPRO	IPR001895:Guanine-nucleotide dissociation stimulator CDC25	7	0.351936	0.0555198	SH2D3C, SH2D3A, RASGRP3, RASGRF1, RGL3, RASGEF1A, RAPGEF3	1736	30	18593	2.49906	1	0.7822	62.7723
INTERPRO	IPR001589:Actinin-type, actin-binding, conserved site	6	0.301659	0.0572457	SYNE1, SPTBN5, SPTBN4, ACTN2, FLNC, SPTB	1736	23	18593	2.79398	1	0.788456	63.9317
INTERPRO	IPR001134:Netrin domain	6	0.301659	0.0572457	SFRP1, C4B_2, C3, FRZB, PCOLCE, TIMP1	1736	23	18593	2.79398	1	0.788456	63.9317
INTERPRO	IPR015321:Interleukin-6 receptor alpha chain, binding	4	0.201106	0.0591054	IL2RG, IL6R, IL3RA, IL31RA	1736	10	18593	4.2841	1	0.795161	65.1429
INTERPRO	IPR013694:VIT domain	4	0.201106	0.0591054	VWA5B2, ITIH4, ITIH5, ITIH6	1736	10	18593	4.2841	1	0.795161	65.1429
INTERPRO	IPR001212:Somatomedin B domain	4	0.201106	0.0591054	ENPP2, SUSD2, VTN, TINAGL1	1736	10	18593	4.2841	1	0.795161	65.1429
INTERPRO	IPR025661:Cysteine peptidase, asparagine active site	4	0.201106	0.0591054	CTSK, CTSZ, CTSV, CTSW	1736	10	18593	4.2841	1	0.795161	65.1429
INTERPRO	IPR023796:Serpin domain	8	0.402212	0.059147	SERPINF1, SERPINB5, SERPINE1, SERPINB7, SERPINA1, SERPIND1, SERPINI1, SERPINH1	1736	38	18593	2.25479	1	0.791399	65.1696
INTERPRO	IPR000215:Serpin family	8	0.402212	0.059147	SERPINF1, SERPINB5, SERPINE1, SERPINB7, SERPINA1, SERPIND1, SERPINI1, SERPINH1	1736	38	18593	2.25479	1	0.791399	65.1696
INTERPRO	IPR001627:Semaphorin/CD100 antigen	7	0.351936	0.0636355	SEMA6B, SEMA6C, SEMA3G, PLXNB2, SEMA3F, PLXNB3, MST1R	1736	31	18593	2.41844	1	0.811735	67.9349
INTERPRO	IPR011992:EF-hand-like domain	35	1.75968	0.0647968	S100A4, S100A3, TPPP3, REPS2, EFCAB7, S100A5, STAT5B, DUOX1, CABP4, MYL9, DGKA, RASGRP3, PLCH2, PHF24, FSTL5, PLCD3, CIB2, PLCB2, EHD2, S100A2, DTNA, S100P, NOX5, NCALD, HPCAL4, ACTN2, S100A14, CAPN3, WDR66, S100B, DRP2, RYR1, RCN3, CRACR2B, CRACR2A	1736	279	18593	1.34358	1	0.813843	68.6159
INTERPRO	IPR003595:Protein-tyrosine phosphatase, catalytic	11	0.553042	0.0656734	DUSP5, PTPN7, PTPN6, DUSP1, DUSP13, PTP4A3, PALD1, PTPRZ1, PTPRG, PTPRH, PTPRN	1736	63	18593	1.87004	1	0.81449	69.121
INTERPRO	IPR011038:Calycin-like	8	0.402212	0.0665353	LCN2, LCN1, RBP7, RBP1, CRABP2, FABP3, PAEP, PMP2	1736	39	18593	2.19698	1	0.815052	69.6101
INTERPRO	IPR008983:Tumour necrosis factor-like domain	10	0.502765	0.066916	TNFSF10, TNFSF4, ERFE, FASLG, CD70, C1QL4, TNFSF9, COL8A2, EMILIN1, MMRN2	1736	55	18593	1.94732	1	0.813283	69.8238
INTERPRO	IPR010294:ADAM-TS Spacer 1	6	0.301659	0.0669766	ADAMTS7, ADAMTS14, ADAMTSL4, ADAMTS15, THSD4, ADAMTS4	1736	24	18593	2.67756	1	0.809984	69.8576
INTERPRO	IPR013320:Concanavalin A-like lectin/glucanase, subgroup	30	1.5083	0.0670961	MAMDC2, CLSTN3, TRIM17, TRIM50, TRIM51, COL9A1, FAT4, CRB2, PAPPA, NPTX2, FAT2, TRIM7, AGRN, COL11A1, THBS3, BTNL8, MDGA1, SEL1L3, COL5A3, ALK, LGALS9, COL5A1, TRIM60, BSPRY, COL14A1, NPTXR, LAMA3, LAMA5, RYR1, TRIM39	1736	233	18593	1.379	1	0.806992	69.9243
INTERPRO	IPR000463:Cytosolic fatty-acid binding	5	0.251383	0.0672244	RBP7, RBP1, CRABP2, FABP3, PMP2	1736	17	18593	3.15007	1	0.804064	69.9958
INTERPRO	IPR001846:von Willebrand factor, type D domain	5	0.251383	0.0672244	MUC2, SUSD2, FCGBP, MUC5AC, MUC4	1736	17	18593	3.15007	1	0.804064	69.9958
INTERPRO	IPR004279:Perilipin	3	0.15083	0.0719109	PLIN2, PLIN4, PLIN3	1736	5	18593	6.42615	1	0.822491	72.4995
INTERPRO	IPR022415:ATP:guanido phosphotransferase active site	3	0.15083	0.0719109	CKMT1A, CKM, CKMT1B	1736	5	18593	6.42615	1	0.822491	72.4995
INTERPRO	IPR022413:ATP:guanido phosphotransferase, N-terminal	3	0.15083	0.0719109	CKMT1A, CKM, CKMT1B	1736	5	18593	6.42615	1	0.822491	72.4995
INTERPRO	IPR010439:Calcium-dependent secretion activator	3	0.15083	0.0719109	CADPS2, UNC13C, UNC13A	1736	5	18593	6.42615	1	0.822491	72.4995
INTERPRO	IPR022414:ATP:guanido phosphotransferase, catalytic domain	3	0.15083	0.0719109	CKMT1A, CKM, CKMT1B	1736	5	18593	6.42615	1	0.822491	72.4995
INTERPRO	IPR000749:ATP:guanido phosphotransferase	3	0.15083	0.0719109	CKMT1A, CKM, CKMT1B	1736	5	18593	6.42615	1	0.822491	72.4995
INTERPRO	IPR003096:Smooth muscle protein/calponin	4	0.201106	0.0757981	TAGLN, LIMCH1, VAV1, TAGLN3	1736	11	18593	3.89464	1	0.835709	74.4255
INTERPRO	IPR019565:Alpha-2-macroglobulin, thiol-ester bond-forming	4	0.201106	0.0757981	A2M, CPAMD8, C4B_2, C3	1736	11	18593	3.89464	1	0.835709	74.4255
INTERPRO	IPR025660:Cysteine peptidase, histidine active site	4	0.201106	0.0757981	CTSK, TINAGL1, CTSV, CTSW	1736	11	18593	3.89464	1	0.835709	74.4255
INTERPRO	IPR017891:Insulin-like growth factor binding protein, N-terminal, Cys-rich conserved site	4	0.201106	0.0757981	WISP2, IGFBP3, IGFBP4, IGFBP5	1736	11	18593	3.89464	1	0.835709	74.4255
INTERPRO	IPR002931:Transglutaminase-like	4	0.201106	0.0757981	TGM1, TGM2, TGM4, TGM5	1736	11	18593	3.89464	1	0.835709	74.4255
INTERPRO	IPR001751:S100/Calbindin-D9k, conserved site	6	0.301659	0.0775657	S100A4, S100A3, S100A5, S100P, S100B, S100A2	1736	25	18593	2.57046	1	0.8396	75.2585
INTERPRO	IPR017946:PLC-like phosphodiesterase, TIM beta/alpha-barrel domain	6	0.301659	0.0775657	PLCH2, PLCD3, GDPD3, GDPD4, PLCB2, PLCXD2	1736	25	18593	2.57046	1	0.8396	75.2585
INTERPRO	IPR002017:Spectrin repeat	6	0.301659	0.0775657	SYNE1, SPTBN5, DRP2, SPTBN4, ACTN2, SPTB	1736	25	18593	2.57046	1	0.8396	75.2585
INTERPRO	IPR024079:Metallopeptidase, catalytic domain	13	0.653595	0.077733	ADAMTS7, ADAMTS14, PAPPA, MMP9, ADAMTS15, MMP19, MMP17, MMP16, MMP15, ADAM8, MMP2, MMP1, ADAMTS4	1736	82	18593	1.69797	1	0.837111	75.336
INTERPRO	IPR008936:Rho GTPase activation protein	14	0.703871	0.0795859	ARHGAP4, ARHGAP30, RASAL1, ABR, BCR, RASA4B, PLXNB2, PLXNB3, ARHGAP28, CHN2, ARHGAP29, ARHGAP24, RASA4, ARHGAP9	1736	91	18593	1.64773	1	0.841216	76.1793
INTERPRO	IPR018933:Netrin module, non-TIMP type	5	0.251383	0.080299	SFRP1, C4B_2, C3, FRZB, PCOLCE	1736	18	18593	2.97507	1	0.840874	76.4966
INTERPRO	IPR016293:Peptidase M10A, metazoans	5	0.251383	0.080299	MMP19, MMP17, MMP16, MMP15, MMP1	1736	18	18593	2.97507	1	0.840874	76.4966
INTERPRO	IPR006052:Tumour necrosis factor	5	0.251383	0.080299	TNFSF10, TNFSF4, FASLG, CD70, TNFSF9	1736	18	18593	2.97507	1	0.840874	76.4966
INTERPRO	IPR020901:Proteinase inhibitor I2, Kunitz, conserved site	5	0.251383	0.080299	COL7A1, SPINT2, COL6A3, SPINT1, TFPI2	1736	18	18593	2.97507	1	0.840874	76.4966
INTERPRO	IPR001715:Calponin homology domain	12	0.603318	0.0941725	SYNE1, TAGLN, SPTBN5, MICAL2, LIMCH1, SPTBN4, ACTN2, FLNC, VAV2, VAV1, TAGLN3, SPTB	1736	76	18593	1.69109	1	0.883449	81.9308
INTERPRO	IPR003650:Orange	4	0.201106	0.0942987	HES4, HEYL, HES2, HES7	1736	12	18593	3.57008	1	0.881221	81.9743
INTERPRO	IPR009048:Alpha-macroglobulin, receptor-binding	4	0.201106	0.0942987	A2M, CPAMD8, C4B_2, C3	1736	12	18593	3.57008	1	0.881221	81.9743
INTERPRO	IPR003938:Potassium channel, voltage-dependent, EAG/ELK/ERG	4	0.201106	0.0942987	HCN2, HCN4, KCNH2, KCNH4	1736	12	18593	3.57008	1	0.881221	81.9743
INTERPRO	IPR017927:Ferredoxin reductase-type FAD-binding domain	5	0.251383	0.0945264	NOX5, DUOX1, NOS3, NOS2, CYB5RL	1736	19	18593	2.81849	1	0.879286	82.0525
INTERPRO	IPR017938:Riboflavin synthase-like beta-barrel	5	0.251383	0.0945264	NOX5, DUOX1, NOS3, NOS2, CYB5RL	1736	19	18593	2.81849	1	0.879286	82.0525
INTERPRO	IPR006553:Leucine-rich repeat, cysteine-containing subtype	5	0.251383	0.0945264	NLRC5, SKP2, AMN1, FBXL13, FBXL16	1736	19	18593	2.81849	1	0.879286	82.0525
INTERPRO	IPR018161:Wnt protein, conserved site	5	0.251383	0.0945264	WNT10A, WNT1, WNT7B, WNT3, WNT9A	1736	19	18593	2.81849	1	0.879286	82.0525
INTERPRO	IPR002223:Proteinase inhibitor I2, Kunitz metazoa	5	0.251383	0.0945264	COL7A1, SPINT2, COL6A3, SPINT1, TFPI2	1736	19	18593	2.81849	1	0.879286	82.0525
INTERPRO	IPR005817:Wnt	5	0.251383	0.0945264	WNT10A, WNT1, WNT7B, WNT3, WNT9A	1736	19	18593	2.81849	1	0.879286	82.0525

## Sheet: TISSUE EXPRESSION
Category	Term	Count	%	PValue	Genes	List Total	Pop Hits	Pop Total	Fold Enrichment	Bonferroni	Benjamini	FDR
UP_TISSUE	Spleen	155	7.79286	1.24173e-13	S100A4, AKNA, RARRES3, A2M, PEAR1, LTBP3, CD52, TLR4, GPAT2, SHE, APOBEC3F, ISG20, SLC7A7, EIF4EBP3, CFP, NLRC5, NLRC3, DYSF, CFD, MX1, ADAM8, SPON2, SPN, MVB12B, NCF2, CECR1, GPR132, AP4M1, SPOCD1, SP140, PNPLA7, UNC13D, CELF6, TXNDC5, PDGFRB, BIN3, COL1A1, CRACR2B, TNFRSF6B, ABCA7, IFIH1, PPY, TFEB, ITGB4, ITGB2, AFAP1L1, CD68, BLOC1S5, FAM65C, IL23A, LAPTM5, ITGAX, NDRG4, PLCH2, ARL6IP4, PTPN6…	1752	918	18912	1.8226	4.35671e-11	4.35671e-11	1.69831e-10
UP_TISSUE	Plasma	53	2.66466	5.30037e-06	A2M, SUSD2, VTN, ANPEP, MMRN2, NRCAM, CFP, TTR, LCAT, ROBO4, ITIH4, SERPINA1, VASN, HYAL1, PTPRG, MDGA1, ICAM2, PIGR, TCN1, CHST7, SERPINF1, CHL1, FGFR1, C3, CPQ, ADAMTSL4, CLU, ITGB4, ITGB2, KIT, MDK, TIMP1, ACE, LRG1, BCHE, FAT2, COL6A3, FN1, CSF1R, TNXB, CFB, PTPRZ1, SOD3, LCN2, LRP1, FREM2, FCGBP, SERPIND1, MERTK, IGFBP3, CD14, PON3, IGFBP5	1752	297	18912	1.92629	0.00185871	0.000929785	0.00725204
UP_TISSUE	Leukocyte	27	1.35747	0.00230623	MYO7A, TLR2, MKNK2, PINK1, FASLG, OSGIN1, CD9, MEI1, SLC2A6, ITGB7, HLA-DRB4, IL1B, MLKL, SH2D1B, RET, TNXB, ATP1A2, P2RX5, JUP, ADRB2, LAT2, PSG9, OASL, BPI, IL18BP, ITGA6, PTAFR	1752	156	18912	1.86828	0.555329	0.236728	3.10978
UP_TISSUE	Endothelial cell	13	0.653595	0.00808128	IRAK2, FOSL2, COL13A1, ICAM2, ITGA10, APOL3, GATA2, PROCR, SCFD2, PLXDC1, TGM2, GP1BA, FGD6	1752	60	18912	2.33881	0.942043	0.509345	10.5081
UP_TISSUE	Umbilical vein endothelial cell	11	0.553042	0.0083052	ACE, DGKE, TNFRSF25, ECSCR, CHST2, ANGPT2, TNFAIP2, SCARF1, MYLK, FN1, CHST1	1752	46	18912	2.5813	0.946459	0.44315	10.7841
UP_TISSUE	Foreskin	12	0.603318	0.0109713	DLX3, IFIT3, COL9A2, COL17A1, DUSP1, ADGRE5, HMOX1, DLX4, PDGFRA, DSP, TGM5, CDSN	1752	55	18912	2.35517	0.979188	0.475531	14.0105
UP_TISSUE	Chondrocyte	6	0.301659	0.0123912	CUL9, RABGAP1L, MLKL, NOS2, GREM1, ALDH1L2	1752	16	18912	4.04795	0.987431	0.464853	15.6844
UP_TISSUE	Colon	143	7.18954	0.0140323	JDP2, TSPAN1, LTBP3, B3GALT5, CRABP2, RORC, TLDC2, ZNF321P, SELENBP1, NLRC5, ISG15, ST3GAL4, ZNF812P, WNK4, BTBD2, ROBO4, CREB3L1, SPON2, NQO1, MUC13, H1F0, SLC12A8, NOXA1, LRRC2, CDHR2, METTL7B, ARFGEF3, LSAMP, ST14, TMEM184A, STC1, BIN2, TRIM39, WFDC2, HLA-DRA, GCNT3, GSDMB, ALDOC, ST8SIA1, RABGAP1L, OAS2, SERINC2, ITGB7, AGRN, LRFN4, MUC2, CFB, SMYD3, ADGRG5, TINAGL1, MISP, LGALS9, DENND1C, CI…	1752	1285	18912	1.20126	0.992989	0.462071	17.5813
UP_TISSUE	Nasal polyp	5	0.251383	0.0142026	DNAH10, DNAH9, DNAH1, MUC5AC, DNAH6	1752	11	18912	4.9066	0.993401	0.427574	17.7759
UP_TISSUE	Blood	88	4.42433	0.0232994	GFAP, KCNAB2, CLSTN3, CYP2S1, MMP9, CCDC186, TLR2, FASLG, AQP3, BTBD2, IL4R, SERPINA1, FAS, FAM129A, ADAM8, FGF2, COL11A1, CTSZ, RET, MAGEA2B, BST2, ICAM2, RELB, CD160, HLA-G, NCR3, RDH5, ARHGAP30, PSG9, ADRB2, CTSK, UNC13D, CST6, ST14, LCK, PLA2G7, PDGFRA, TMSB4X, ATPAF1, CRACR2B, EMP1, HLA-DRA, CXCL1, CCR1, CYTH4, TAC1, TNFRSF8, ITGB2, OAS2, ITGAM, ADAP1, ITGAX, CRISPLD2, PTK6, TAP1, HLA-DRB4, …	1752	762	18912	1.24661	0.999745	0.562853	27.5714
UP_TISSUE	Peripheral blood T-cell	3	0.15083	0.0241187	EGR3, FN1, CD28	1752	3	18912	10.7945	0.99981	0.541153	28.3983
UP_TISSUE	Articular chondrocyte	3	0.15083	0.0241187	HAPLN1, ITGA10, NOS2	1752	3	18912	10.7945	0.99981	0.541153	28.3983
UP_TISSUE	Milk	8	0.402212	0.0335376	FOLR1, LRG1, CLU, ST14, SPINT1, PIGR, SPP1, MUC4	1752	34	18912	2.53989	0.999994	0.631311	37.2965
UP_TISSUE	Keratinocyte	21	1.05581	0.0382451	C6ORF15, PADI3, SFN, APOBEC3B, RAB11FIP5, CORO1A, KRT19, EVPL, LAMA3, ITGA6, COL7A1, CARMIL2, RNASE7, KRT7, PPL, TGM1, ITGB6, LAMC2, MST1R, CSTA, S100A2	1752	142	18912	1.59637	0.999999	0.65107	41.3488
UP_TISSUE	Epidermis	6	0.301659	0.0392256	LAMB3, DMKN, LAMC2, CDCP1, CDSN, PADI1	1752	21	18912	3.08415	0.999999	0.633314	42.1616
UP_TISSUE	Heart atrium	3	0.15083	0.0452873	KCNAB1, KCNJ12, KCNH2	1752	4	18912	8.09589	1	0.661919	46.9597
UP_TISSUE	Fibrosarcoma	6	0.301659	0.0470217	AMIGO2, COL13A1, MMP9, STC1, LAMC2, GDF15	1752	22	18912	2.94396	1	0.652357	48.263
UP_TISSUE	B-cell	38	1.91051	0.0521528	MMP9, IL21R, LSM7, GPSM3, TFEB, ABI3, RABGAP1L, CD70, HSH2D, ISG20, SLC7A7, MIA2, ST6GALNAC4, FCMR, POU2F2, HLA-DRB4, SH2B2, IL2RG, INPP5D, EBI3, PARD6A, TMC6, TNXB, HCK, MZB1, SOCS1, GPR132, HMGA1, SYNGR3, SH2D2A, LAT2, ZFP69B, PPM1J, LPAR5, UCP2, PLSCR3, SYTL1, HLA-DRA	1752	304	18912	1.34932	1	0.669086	51.9471
UP_TISSUE	Stomach	30	1.5083	0.0567294	ABCA7, EFCAB7, GSDMA, HIST1H2AG, HSD3B7, ST8SIA1, TRIM50, KANK1, BLOC1S5, CDCA7, BCHE, PIWIL2, OBSCN, ATP4A, LRRC2, TSPAN13, LGALS9, PNPLA7, AMIGO2, IFI27, CADPS2, FAM214A, TXNDC5, HIST1H2AI, CTSE, SLFN13, STC1, MUC5AC, PRDM1, ATG16L2	1752	231	18912	1.40189	1	0.67981	55.0262
UP_TISSUE	Colon cancer	6	0.301659	0.0651703	MUC2, CXCL17, UBXN11, PTGES, NOXA1, LPAR2	1752	24	18912	2.69863	1	0.712047	60.231
UP_TISSUE	Kidney	163	8.19507	0.0737943	ATP1B1, S100A5, PDLIM7, TSPAN2, CHMP4C, TUBB2B, TUFT1, CRHBP, F2RL1, TLDC1, RGL3, RORC, GGT1, TLR4, APOBEC3G, APOBEC3F, AQP3, KANK1, SLC7A7, SLC2A6, CDCA7, MALL, WNK4, RNASE7, FSTL5, RAPGEF3, IFRD2, SLC4A3, SPN, HHIPL2, STC2, GATM, NOXA1, HKDC1, LRRC2, CDHR2, KIF5C, PATJ, SLC34A3, EVC2, HNF4A, HES4, XXYLT1, STC1, STMN1, EPS8L2, FGFR1, EFCAB7, TSHZ1, ZNF841, ASS1, TFEB, CD70, SYCP2, MDK, SCRIB, KI…	1752	1571	18912	1.11999	1	0.739555	64.9675
UP_TISSUE	T-cell lymphoma	6	0.301659	0.0755173	TCF7, SOCS3, SOCS1, NPM1, APOBEC3G, APOBEC3F	1752	25	18912	2.59068	1	0.730832	65.8487
UP_TISSUE	Synovium	9	0.452489	0.0792735	PRDM8, EIF3CL, UBXN11, LRRC2, CXCL16, APOBEC3G, PIK3AP1, SERPINA1, APOBEC3F	1752	49	18912	1.98267	1	0.732255	67.6991
UP_TISSUE	Aortic endothelium	6	0.301659	0.0866964	PTPRG, SAMD9, PHLDB2, PLCXD2, FN1, CLCN5	1752	26	18912	2.49104	1	0.749416	71.0857
UP_TISSUE	Thymus	47	2.363	0.0883259	SIVA1, SCML4, ABCA7, ZFAND4, IL16, HIST1H2AG, ADORA2A, CCDC144B, FERMT3, UGDH, NFKB2, HMCN2, PRIM1, RTBDN, CUL9, ATG2A, CCDC144A, SNTB1, PROB1, PRSS16, XAF1, GFI1, CHRNA1, ADAM8, PLCB2, SPN, ANO9, WNT10A, TCF7, TMC8, CCDC144CP, ZNF818P, SOCS3, ZNF620, SLC6A12, MZB1, SPHK1, CECR1, CHI3L2, HN1, TKT, CTSV, ARHGAP30, LAT, RAB37, HIST1H2AI, DMC1	1752	406	18912	1.24961	1	0.741385	71.7836
UP_TISSUE	Hippocampus	53	2.66466	0.0933608	PNMA5, ALDH1L1, KCNAB2, NUAK1, KCNAB1, CRHBP, TLR4, ADORA1, MBP, SLC1A4, SH2D5, ZNF774, AP3B2, ANKS1B, KIF5A, BAIAP3, HKDC1, ZDHHC8, PLXNB3, LARP6, GPR17, KCNH2, PEG3, ADORA2A, ELN, CDH1, GRAMD2, N4BP3, GPHN, ENKUR, NDRG4, PALM2, NDRG2, FGD6, MLC1, ABR, DANCR, EEF1A2, GRIN1, DOCK9, SLC6A17, SHANK1, PORCN, ABCG2, SLC16A3, CORO1A, CASS4, PDE2A, SFRP1, KCNN2, MYH11, MYLK, BMP8A	1752	467	18912	1.22507	1	0.747431	73.8426
UP_TISSUE	Fibroblast	20	1.00553	0.0948355	RET, IL6, ABR, IGFBP6, LY6K, KLC3, IL24, TPM2, SERPINH1, HNRNPA1, MMP1, TAGLN, PAPPA, FBLN2, COL6A3, PYCARD, RBMS3, COL6A1, TFPI2, NEU4	1752	149	18912	1.44893	1	0.739492	74.4188
UP_TISSUE	Macrophage	6	0.301659	0.0986868	C15ORF48, ABCA7, CCL22, HBEGF, RSAD2, CD14	1752	27	18912	2.39878	1	0.740949	75.8686
UP_TISSUE	Bile	6	0.301659	0.0986868	LCN2, GGT1, ANPEP, SERPINA1, FCGBP, PIGR	1752	27	18912	2.39878	1	0.740949	75.8686
UP_TISSUE	Peripheral Nervous System	10	0.502765	0.0996105	PTPRG, GRIK2, NOTCH4, EXOC4, DPYSL3, RASA4CP, CERK, RAPGEF3, RASA4, MYO5C	1752	60	18912	1.79909	1	0.731618	76.2048
UP_TISSUE	Saliva	10	0.502765	0.0996105	LCN2, PRH1, LRG1, CLU, CST2, FCGBP, PIGR, TCN1, WFDC2, TIMP1	1752	60	18912	1.79909	1	0.731618	76.2048

## Sheet: DISEASE
Category	Term	Count	%	PValue	Genes	List Total	Pop Hits	Pop Total	Fold Enrichment	Bonferroni	Benjamini	FDR
GAD_DISEASE	ovarian cancer	85	4.2735	1.94876e-13	PDGFB, MMP9, PTGS1, FASLG, SELENBP1, NFKB2, HOXD1, MMP2, ANKLE1, MMP1, EPCAM, ISG15, CDKN2B, PTGES, SERPINE1, IL1B, NOS3, KLK10, FAS, ADAM8, CCNA1, NQO1, MX1, FGF2, H1F0, EGR2, BCR, BST2, SKP2, CYP1A2, PLAUR, TNFRSF10A, INHBA, CTSK, SERPINB7, PDGFRB, TNFAIP3, TNFAIP2, CXCL1, CYP1B1, C3, ERBB3, IFITM2, ERBB2, CSF1, RSAD2, CXCL8, CD70, CDH1, BCL2L1, TIMP1, TYMS, TNFRSF1B, BCL2, CHD5, TFDP1, FN1, ME…	1289	370	12971	2.31173	9.3155e-10	9.3155e-10	3.69049e-10
GAD_DISEASE	Type 2 Diabetes| edema | rosiglitazone	308	15.4852	1.63839e-11	MEF2C, RARRES3, CYP24A1, ATP1B1, A2M, LYPD5, STAT5B, PTGS1, PRRT4, AQP1, ADORA1, AQP3, CFP, ISG15, LCAT, SERPINE1, FAS, CHRNA1, CFD, MAP2K6, L3MBTL4, NCF2, KIF5A, SKP2, CYP1A2, PLAUR, SERPINF1, HNF4A, TAGLN, PDGFRA, HSD11B1, PDGFRB, STC1, MST1R, HLA-DRA, TNFRSF6B, CYP1B1, RBP1, NAGS, LMNB1, LMNB2, ERBB3, ELN, ITGBL1, HSPA1L, ACE, PROCR, FCER1G, PPP2R2B, SPP1, SASH1, BHMT2, TCF7, CFB, DENND1A, HNR…	1289	2198	12971	1.41008	7.83314e-08	3.91657e-08	3.10325e-08
GAD_DISEASE	Chorioamnionitis|Fetal Membranes, Premature Rupture|Infection of amniotic sac and membranes	49	2.46355	3.39932e-10	CSF3, CSF2, PDGFB, MMP9, CSF1, PTGS1, ELN, TLR2, CXCL8, OXTR, TLR4, MMP2, MMP1, TIMP1, TNFRSF1B, ACE, IL4R, TAP1, SERPINE1, IL1B, NOS3, GP1BA, NOS2, FGF2, ANGPT2, FN1, PTGER1, IL6, TBXAS1, MMP19, MMP17, MGP, MMP16, MMP15, IL6R, HLA-G, SOD3, COL5A1, GJB2, PLAUR, ADRB2, IL18BP, PECAM1, IL12A, COL1A2, COL1A1, CD14, IL3RA, PLAU	1289	186	12971	2.65096	1.62522e-06	5.41739e-07	6.43861e-07
GAD_DISEASE	Chorioamnionitis|Fetal Membranes, Premature Rupture|Infection of amniotic sac and membranes|Obstetric Labor, Premature|Pre-Eclampsia|Premature Birth	49	2.46355	4.14243e-10	CSF3, CSF2, PDGFB, MMP9, CSF1, PTGS1, ELN, TLR2, CXCL8, OXTR, TLR4, MMP2, MMP1, TIMP1, TNFRSF1B, ACE, IL4R, TAP1, SERPINE1, IL1B, NOS3, GP1BA, NOS2, FGF2, ANGPT2, FN1, PTGER1, IL6, TBXAS1, MMP19, MMP17, MGP, MMP16, MMP15, IL6R, HLA-G, SOD3, COL5A1, GJB2, PLAUR, ADRB2, IL18BP, PECAM1, IL12A, COL1A2, COL1A1, CD14, IL3RA, PLAU	1289	187	12971	2.63679	1.98049e-06	4.95124e-07	7.84611e-07
GAD_DISEASE	Bronchiolitis, Viral|Respiratory Syncytial Virus Infections	46	2.31272	5.5691e-07	CSF3, CXCL1, CSF2, IL16, C3, PDLIM4, TLR2, CXCL8, TAC1, TLR4, ITGB2, CDH1, NFKB2, IL17RA, CCL26, IL11, TNFRSF1B, CCL22, IL4R, TAP1, SLC22A4, IL15RA, IL1B, IL2RG, NOS2, CD28, MUC1, MUC2, IL6, IL2RB, NCF2, SOCS3, CTLA4, IL6R, IL24, MUC4, IRF9, CYBA, ADRB2, IRF5, CXCL16, PECAM1, IL12A, IRF1, MUC5AC, CD14	1289	211	12971	2.19379	0.00265904	0.000532375	0.00105483
GAD_DISEASE	Inflammation|Premature Birth	33	1.65913	6.41274e-07	CRHBP, MMP9, PTGS1, TLR2, CXCL8, FASLG, TLR4, NFKB2, SERPINH1, MMP2, MMP1, HSPA1L, TNFRSF1B, ACE, PTGES, IL4R, SERPINE1, IL1B, NOS3, FAS, SCNN1A, IL2RB, IL6, CTLA4, IL6R, TCN2, COL5A1, ADRB2, COL1A2, HSD11B1, COL1A1, IGFBP3, CD14	1289	128	12971	2.59433	0.00306124	0.000510858	0.00121462
GAD_DISEASE	Connective Tissue Diseases|Fetal Diseases|Inflammation|Musculoskeletal Diseases|Pregnancy Complications, Hematologic|Premature Birth|Skin Diseases	33	1.65913	6.41274e-07	CRHBP, MMP9, PTGS1, TLR2, CXCL8, FASLG, TLR4, NFKB2, SERPINH1, MMP2, MMP1, HSPA1L, TNFRSF1B, ACE, PTGES, IL4R, SERPINE1, IL1B, NOS3, FAS, SCNN1A, IL2RB, IL6, CTLA4, IL6R, TCN2, COL5A1, ADRB2, COL1A2, HSD11B1, COL1A1, IGFBP3, CD14	1289	128	12971	2.59433	0.00306124	0.000510858	0.00121462
GAD_DISEASE	Chronic renal failure|Kidney Failure, Chronic	135	6.78733	9.31219e-07	CYP24A1, F2RL3, A2M, STK31, ADCY2, MMP9, PTGS1, TLR4, IL17RD, SLC7A7, GATA2, NLRC5, TTR, CDKN2B, SERPINE1, IL15RA, IL1B, MYEOV, FAS, NQO1, SPN, PTPRG, BCL2A1, MGP, CYP1A2, TCN2, TRERF1, DDIT3, PLAUR, HNF4A, PDGFRB, MST1R, PRDM1, CYP1B1, ERBB2, ABCA1, ABCA4, HSPA1L, ACE, PROCR, DUSP13, TEK, CDA, FCER1G, SCARB1, SPP1, FN1, MUC1, VAV2, CPS1, LHPP, ABCG2, KDR, ABCB4, SALL2, CDKN1A, TNFSF10, ATF3, UCP…	1289	905	12971	1.50109	0.00444226	0.00063582	0.00176379
GAD_DISEASE	Bone Mineral Density	73	3.67019	1.08002e-06	MEF2C, CYP24A1, LTBP2, LTBP3, MMP9, CRHBP, IL21R, IGFBP6, PDLIM4, HOXD13, TLR4, HOXD1, MMP1, GATA2, WNT1, WISP2, RBMS3, IL1B, FGF2, IRAK2, WNT10A, EGR3, EGR2, MGP, CYP1A2, IL6R, PTHLH, TNFRSF10A, CTSK, BGN, HSD11B1, COL1A1, WNT9A, MAP3K14, TNFAIP3, CSF3, FGFR1, CSF2, CYP1B1, CSF1, SOX5, SOX6, GREM1, TNFRSF1B, CYP27B1, BCL2, PIR, HOXA10, NKX3-1, HSD17B3, RUNX2, SPP1, CSF1R, TCIRG1, IL6, TCF7, TBX3…	1289	411	12971	1.78732	0.00515029	0.000645241	0.00204564
GAD_DISEASE	Asthma|Bronchiolitis, Viral|Respiratory Syncytial Virus Infections	44	2.21217	1.37646e-06	CSF3, CXCL1, CSF2, IL16, C3, TLR2, CXCL8, TAC1, TLR4, ITGB2, CDH1, NFKB2, IL17RA, CCL26, IL11, TNFRSF1B, CCL22, IL4R, TAP1, IL15RA, IL1B, IL2RG, NOS2, CD28, MUC1, MUC2, IL6, IL2RB, NCF2, SOCS3, CTLA4, IL6R, IL24, MUC4, IRF9, CYBA, ADRB2, IRF5, CXCL16, PECAM1, IL12A, IRF1, MUC5AC, CD14	1289	204	12971	2.17042	0.00655925	0.000730939	0.0026071
GAD_DISEASE	atherosclerosis	65	3.26797	1.57983e-06	PDGFB, MMP9, MYO7A, PTGS1, PRKAG2, TLR2, TLR4, NFKB2, MMP2, KCNJ11, MMP1, HMCN1, CDKN2B, LCAT, HMOX1, SERPINE1, GPX3, IL1B, SERPINA1, NOS3, ADAM8, ATG9B, GPR132, TCN2, TCN1, TNFRSF10A, ADRB2, HNF4A, IL12A, PLA2G7, PDGFRA, TNFAIP3, CSF3, CSF2, C3, ADORA2A, CSF1, ELN, IGF2BP1, CXCL8, APOC2, ABCA1, ABCA4, TNFRSF1B, ACE, SCARB1, GP1BA, SCNN1A, SELPLG, SPP1, IL6, BHMT2, SOD3, CYBA, LRP1, ITGA6, UCP2, …	1289	355	12971	1.84249	0.00752472	0.000755032	0.00299229
GAD_DISEASE	Multiple Sclerosis	94	4.72599	1.90963e-06	CYP24A1, A2M, PNMT, MMP9, IL21R, TLR2, FASLG, RASGEF1A, TLR4, PMAIP1, MMP2, CDSN, MMP1, KANK1, MBP, TYR, MC1R, IL4R, SERPINE1, IL1B, NOS3, VWA7, FAS, NOS2, MX1, CRYAB, KIF5A, ALK, HLA-G, SP140, HLA-F, SH2D2A, ADRB2, TMEM135, CPAMD8, GIPR, IL12A, UBD, STMN1, TNFAIP3, PTAFR, HLA-DRA, IFIH1, ADAMTS14, LMNB1, FAM69A, ERBB3, CCR1, TH, ST8SIA1, APOC1, TAC1, APOC2, CXCL8, BCL2L1, HSPA1L, CCL22, TNFRSF1B…	1289	581	12971	1.62807	0.00908838	0.000829649	0.00361693
GAD_DISEASE	systemic lupus erythematosus	34	1.7094	2.95548e-06	C3, TLR2, CXCL8, FASLG, TLR4, ITGAM, MBP, TNFRSF1B, ACE, ITGAX, RASGRP3, BCL2, IL4R, SERPINE1, TAP1, HLA-DRB4, FCER1G, IL1B, FAS, NOS2, SPP1, PTPN6, IL6, TNFSF4, CFB, CTLA4, NTNG2, FAM167A, IRF5, DUSP1, FCGR2A, PRDM1, TNFAIP3, HLA-DRA	1289	143	12971	2.39256	0.0140308	0.00117682	0.00559778
GAD_DISEASE	rheumatoid arthritis	41	2.06134	3.28804e-06	IFIH1, A2M, TFR2, MMP9, TLR2, TLR4, NFKB2, SLC19A1, MMP2, MMP1, CCL26, TYMS, TNFRSF1B, COL9A2, SAA1, IL4R, SERPINE1, TAP1, EXOC4, SLC22A4, IL1B, NOS3, SERPINA1, NOS2, SPP1, PTPN6, IL6, TNFSF4, C6ORF15, CTLA4, IL6R, NLRP3, HLA-G, SH2D2A, FAM167A, IRF5, NOTCH4, FCGR2A, TNFAIP3, PLAU, CD14	1289	190	12971	2.17145	0.0155972	0.00120851	0.00622763
GAD_DISEASE	respiratory syncytial virus bronchiolitis	43	2.16189	3.44278e-06	CSF3, CXCL1, CSF2, IL16, C3, TLR2, CXCL8, TAC1, TLR4, ITGB2, CDH1, NFKB2, IL17RA, CCL26, IL11, TNFRSF1B, CCL22, IL4R, TAP1, IL15RA, IL1B, IL2RG, NOS2, CD28, MUC1, MUC2, IL6, IL2RB, NCF2, SOCS3, CTLA4, IL6R, IL24, MUC4, IRF9, ADRB2, IRF5, CXCL16, PECAM1, IL12A, IRF1, MUC5AC, CD14	1289	204	12971	2.12109	0.0163252	0.00117502	0.00652072
GAD_DISEASE	Alzheimer's disease	136	6.83761	7.69911e-06	A2M, MMP9, PTGS1, ANKRD2, HOXD13, TLR4, MMP2, MMP1, IL11, CFP, TTR, KIAA1462, PTGIR, LCAT, SERPINE1, IL15RA, IL1B, PRKACB, FAS, ADAM8, INA, RET, BCR, HKDC1, SOCS1, MLXIPL, CYP26A1, OPTN, HNF4A, PDGFRA, HSD11B1, PDGFRB, CELF2, COL1A1, LRRK2, TNFAIP3, CALHM3, TNFAIP2, HLA-DRA, NEURL1, TNFRSF6B, FGFR1, ACHE, ZFAND4, OLAH, CLU, ELN, APOC1, ABCA2, ABCA1, TIMP1, ACE, DOCK1, DUSP13, BCHE, RUNX2, SPP1, P…	1289	950	12971	1.44057	0.0361403	0.00245096	0.0145818
GAD_DISEASE	Cleft Lip|Cleft Palate	68	3.4188	7.91361e-06	RAI1, ALDH1L1, MMP9, SUSD1, GDF6, AMT, PRRX1, MMP2, WNT3, PAPPA, LCAT, NQO1, FGF2, ALX3, COL11A1, MVB12B, HYAL1, EGR3, RET, TBX15, CYP1A2, TCN2, SH2D3C, EVC2, INHBA, CKM, PDGFRA, DSP, CHL1, FGFR1, CYP1B1, ASS1, CCR1, SOX5, APOC2, CDH1, ABCA1, ABCA4, SLC19A1, EPHB3, HIC1, TYMS, STK32B, CRISPLD2, FOLR1, CRB2, BCL3, RUNX2, FN1, TBC1D2, SPP1, CHDH, BHMT2, DENND1A, SKI, SNAI2, SNAI1, GJB2, NOTCH3, IRF…	1289	395	12971	1.73234	0.0371283	0.0023619	0.014988
GAD_DISEASE	diabetes, type 1	40	2.01106	8.20658e-06	CYP24A1, IFIH1, TNFRSF25, IL21R, TH, TLR2, FASLG, TNFRSF8, TLR4, OAS2, KCNJ11, PCSK1, ACE, TNFRSF1B, CYP27B1, BCL2, IL4R, TAP1, SLC22A4, IL1B, NOS3, NOS2, NQO1, CD28, IL6, TCF7, SOCS3, SOCS1, CTLA4, PTPRN, PDCD1LG2, THY1, CYBA, IL18BP, HNF4A, IRF5, LCK, IRF1, HLA-DRA, IGFBP5	1289	190	12971	2.11849	0.0384761	0.00230533	0.0155428
GAD_DISEASE	null	134	6.73705	9.01063e-06	MMP9, PTGS1, TLR2, TLR4, APOBEC3G, AQP1, MMP2, MMP1, APOBEC3B, GATA2, CDKN2B, MC1R, SERPINE1, IL1B, FAS, NQO1, RET, SOCS1, MGP, ACTN2, CYP1A2, TCN2, HLA-G, HNF4A, TXNDC5, COL1A2, PDGFRA, STMN1, COL1A1, TNFAIP3, LRRK2, TNFRSF6B, ACHE, CYP1B1, ERBB2, ELN, APOC1, APOC2, CD70, ABCA1, ITGAM, ACE, PROCR, BCHE, CDA, SCARB1, RUNX2, SPP1, FN1, ABCG2, KDR, ABCB4, NOTCH3, CDKN1A, UCP2, CHRNB4, MYLK, NNMT, P…	1289	936	12971	1.44062	0.0421652	0.00239047	0.0170655
GAD_DISEASE	Arthritis	19	0.955254	9.61202e-06	IL6, A2M, CTLA4, TLR4, NLRP3, MMP2, MMP1, MBP, TIMP1, TNFRSF1B, ACE, IL4R, TAP1, PYCARD, IRF1, IL12A, IL1B, FCGR2A, NOS2	1289	59	12971	3.24058	0.0449153	0.00241578	0.0182044
GAD_DISEASE	Infection|Inflammation|Premature Birth	30	1.5083	1.03773e-05	CRHBP, MMP9, PTGS1, TLR2, CXCL8, FASLG, SERPINH1, MMP2, MMP1, HSPA1L, TNFRSF1B, ACE, PTGES, IL4R, SERPINE1, IL1B, NOS3, FAS, SCNN1A, IL2RB, IL6, CTLA4, IL6R, TCN2, COL5A1, ADRB2, HSD11B1, COL1A1, IGFBP3, CD14	1289	125	12971	2.41508	0.0484037	0.00247764	0.0196537
GAD_DISEASE	hypertension	106	5.32931	1.18817e-05	ATP1B1, ALDH1L1, LTBP2, MMP9, MAEL, OSGIN1, ADORA1, MMP1, WNT3, WNK4, CUL9, SERPINE1, IL1B, LINC01235, ROS1, CST2, CYP1A2, ARNTL, NTSR1, TRAPPC9, HSD11B1, FGFR1, COBL, CYP1B1, ADORA2A, ELN, RABGAP1L, ABCA1, LLGL2, HSPA1L, ACE, DOCK1, CASZ1, SPP1, KLF5, KLB, SPTBN5, SPTBN4, CHI3L1, GAS7, FURIN, KDR, EMILIN1, MYO10, PLEKHA6, NCKAP5, LAMA3, RGS5, FABP3, ADRA1B, CACNA1H, MYLK, JPH3, PNMT, GPR160, ARS…	1289	705	12971	1.51299	0.0552233	0.00270142	0.0225025
GAD_DISEASE	atherosclerosis, coronary	34	1.7094	1.81836e-05	MMP9, PTGS1, TLR2, APOC1, APOC2, TLR4, ABCA1, MMP2, MMP1, GATA2, TNFRSF1B, ACE, PROCR, BCHE, HMOX1, LCAT, SERPINE1, IL1B, SCARB1, NOS3, NOS2, ROS1, SELPLG, CYBA, LRP1, IL18BP, CXCL16, PECAM1, PLA2G7, FCGR2A, TNFAIP3, PON3, CD14, PTAFR	1289	155	12971	2.20733	0.083265	0.00394388	0.0344358
GAD_DISEASE	lung cancer	82	4.12267	1.86386e-05	CYP24A1, ALDH1L1, IL16, MMP9, AMT, IGFBP6, PTGS1, TLR2, FASLG, MMP2, MMP1, PAK6, GPX2, TYR, SLC23A2, LCAT, IL4R, SERPINE1, GPX3, IL15RA, IL1B, SERPINA1, NOS3, FAS, NOS2, LMOD1, NQO1, CHRNA1, MX1, HTR1D, ROS1, OCA2, S100A2, RET, BCR, NCF2, CYP1A2, IL6R, ALK, DHDH, PLAUR, TNFRSF10A, IL12A, CSF3, TNFRSF6B, ABCA7, CSF2, CYP1B1, ERBB2, MGMT, CXCL8, CDH1, ABCA1, SLC19A1, HSPA1L, TYMS, TNFRSF1B, CYP27B1…	1289	516	12971	1.59913	0.085257	0.00386695	0.0352973
GAD_DISEASE	chronic obstructive pulmonary disease	69	3.46908	1.96948e-05	CYP24A1, ALDH1L1, MMP9, AMT, IGFBP6, PTGS1, TLR2, FASLG, TLR4, MMP2, MMP1, GPX2, PAK6, TYR, SLC23A2, IL4R, HMOX1, LCAT, GPX3, IL15RA, IL1B, SERPINA1, NOS3, FAS, NOS2, LMOD1, NQO1, MX1, HTR1D, ROS1, OCA2, RET, BCR, NCF2, CYP1A2, IL6R, DHDH, TNFRSF10A, ADRB2, IL12A, CSF3, ABCA7, CSF2, CYP1B1, ERBB2, MGMT, CXCL8, CDH1, ABCA1, SLC19A1, TYMS, ACE, CYP27B1, TGM1, BCL6, SCARB1, MEST, FN1, CSF1R, CTLA4, …	1289	414	12971	1.67714	0.0898644	0.00391572	0.037297
GAD_DISEASE	Puerperal Disorders|Sepsis|Streptococcal Infections|Systemic infection	11	0.553042	3.06615e-05	ACE, IL6, SERPINE1, TLR2, CXCL8, IL1B, MMP16, TLR4, FCGR2A, CD14, MYLK	1289	23	12971	4.81266	0.136356	0.00584663	0.0580594
GAD_DISEASE	periodontal disease	9	0.452489	3.14279e-05	IL6, BPI, IL4R, TLR2, IL1B, TLR4, NOS3, FCGR2A, CD14	1289	15	12971	6.0377	0.139515	0.00576253	0.0595103
GAD_DISEASE	Arthritis, Rheumatoid	35	1.75968	3.20255e-05	CSF2, JDP2, ADORA2A, TLR4, SLC19A1, MMP2, MMP1, TYMS, TNFRSF1B, FAM107A, ZNF774, SERPINE1, SLC22A4, IL1B, NOS2, IL6, IL2RB, KIF5A, CTLA4, CST2, CYP1A2, NLRP3, SOD3, ANXA3, FAM167A, ADRB2, PDE2A, IRF5, DUSP1, NOTCH4, FCGR2A, TNFAIP3, MAP3K14, ENOX1, HLA-DRA	1289	166	12971	2.12168	0.14197	0.00565492	0.0606415
GAD_DISEASE	Stomach Neoplasms	27	1.35747	3.41192e-05	CYP1B1, TH, PTGS1, TLR2, CXCL8, FASLG, TLR4, CDH1, KIT, DMRTA1, TYMS, ACE, SLC23A2, HMOX1, GPX3, SERPINE1, IL1B, FAS, NOS2, MUC1, MUC2, IL6, GJB2, CYBA, PSCA, IGFBP3, CD14	1289	113	12971	2.4044	0.150517	0.00580902	0.064605
GAD_DISEASE	Lung Cancer	90	4.52489	4.16188e-05	MAD1L1, CYP24A1, ALDH1L1, IL16, MMP9, AMT, IGFBP6, PTGS1, TLR2, FASLG, ANPEP, MFSD2A, MMP2, MMP1, GPX2, PAK6, TYR, MSRA, SLC23A2, IL4R, HMOX1, LCAT, GPX3, IL15RA, IL1B, SERPINA1, NOS3, FAS, NOS2, PIWIL4, LMOD1, IFRD2, HTR1D, NQO1, MX1, TFPI2, ROS1, OCA2, RET, BCR, NCF2, CYP1A2, IL6R, DHDH, PLAUR, TNFRSF10A, IL12A, CSF3, CSF2, ABCA7, CYP1B1, ERBB3, ERBB2, MGMT, CXCL8, CDH1, ABCA1, SLC19A1, HSPA1L,…	1289	593	12971	1.52724	0.180437	0.00683801	0.0788
GAD_DISEASE	benzene haematotoxicity	48	2.41327	4.2906e-05	CLDN9, TNFRSF25, C3, CLDN6, ANO1, TLR2, CXCL8, FASLG, TNFRSF8, TLR4, CD70, NFKB2, BCL2L1, TMEM151B, ESPN, GPX2, TNFRSF1B, SLC35B2, BCL2, IL4R, GPX3, PLEKHG5, IL1B, BCL6, FAS, SCNN1A, CD28, IL6, TNFSF4, ICAM4, MCUB, BCL2A1, RELB, IL6R, TNFSF9, PPP1R13L, DHDH, TNFRSF10A, WDR66, TNFSF10, LOC389641, PSD, TNFRSF10D, TMEM139, IL12A, CD79B, FCGR2A, SCN4A	1289	262	12971	1.84357	0.185465	0.00681461	0.0812363
GAD_DISEASE	preterm delivery	14	0.703871	4.32789e-05	IL6, MMP9, TLR2, TLR4, IL6R, ADRB2, TNFRSF1B, SLC23A2, IL1B, NOS3, FAS, NOS2, NQO1, CD14	1289	38	12971	3.70736	0.186916	0.00665264	0.0819421
GAD_DISEASE	periodontitis	25	1.25691	4.59762e-05	IL6, IL16, MMP9, CSF1, TLR2, CTLA4, CXCL8, FASLG, TLR4, IL6R, IL24, MMP2, MMP1, CYBA, COL17A1, ACE, TNFRSF1B, SERPINE1, HLA-DRB4, IL1B, SERPINA1, FCGR2A, COL1A1, CD14, SPP1	1289	102	12971	2.46638	0.197335	0.00684575	0.087047
GAD_DISEASE	stomach cancer	24	1.20664	4.86006e-05	IL6, ERBB2, MMP9, MGMT, CXCL8, CDH1, TLR4, KIT, CYP1A2, SLC19A1, MMP2, MMP1, TNFRSF10A, TYMS, CDKN1A, ACE, FOLR1, IL4R, IL12A, PDGFRA, IL1B, FAS, NOS2, CD14	1289	96	12971	2.51571	0.207343	0.00701664	0.0920136
GAD_DISEASE	multiple myeloma	31	1.55857	5.00811e-05	CYP1B1, TNFRSF25, TLR2, CXCL8, TNFRSF8, FASLG, TLR4, CD70, NFKB2, TYMS, TNFRSF1B, IL4R, IL1B, FAS, NQO1, CD28, IL6, TNFSF4, ICAM4, RELB, CTLA4, IL6R, TNFSF9, PPP1R13L, TNFRSF10A, TNFSF10, TNFRSF10D, IL12A, CD79B, FCGR2A, IGFBP3	1289	142	12971	2.19682	0.212934	0.00701772	0.0948152
GAD_DISEASE	Birth Weight|Leukemia|Leukemia, Myeloid, Acute|Precursor Cell Lymphoblastic Leukemia-Lymphoma	40	2.01106	6.30203e-05	ALOXE3, C3, CCR1, STAT5B, TLR2, CXCL8, TLR4, FCGRT, ITGB2, ADAP1, CCL26, MBP, RAC2, CCL20, SERPINE1, FCER1G, NOS3, NOS2, SCNN1A, FGF2, SELPLG, IRAK2, KLK6, SECTM1, ATG9B, ICAM4, NCF2, CFB, SOCS3, ICAM2, SOCS1, HES7, SERPINI1, TNFSF9, SOD3, CYBA, BPI, GLS, FCGR2A, CD14	1289	207	12971	1.94451	0.260151	0.0085719	0.119298
GAD_DISEASE	HIV	40	2.01106	7.03024e-05	CCR1, TLR2, DUOX1, CXCL8, TNFRSF8, FASLG, TLR4, APOBEC3G, CCL26, APOBEC3B, ACE, RAC2, IL4R, PLCD3, HLA-DRB4, IL1B, NOS3, SERPINA1, FAS, NOS2, PLCB2, SPP1, TEC, PIK3CG, IRAK2, IL6, NOX5, NCF2, HCK, BMX, CTLA4, MAPK11, HLA-G, TNFSF10, MAPK13, LCK, IL12A, FCGR2A, PLA2G4C, PLA2G4B	1289	208	12971	1.93516	0.285468	0.00929343	0.133075
GAD_DISEASE	Meningeal Neoplasms|meningioma	40	2.01106	8.7203e-05	ALOXE3, C3, CCR1, STAT5B, TLR2, CXCL8, TLR4, FCGRT, ITGB2, ADAP1, CCL26, MBP, RAC2, CCL20, SERPINE1, FCER1G, NOS3, NOS2, SCNN1A, FGF2, SELPLG, IRAK2, KLK6, SECTM1, ATG9B, ICAM4, NCF2, CFB, SOCS3, ICAM2, SOCS1, HES7, SERPINI1, TNFSF9, SOD3, CYBA, BPI, GLS, FCGR2A, CD14	1289	210	12971	1.91673	0.340937	0.0112053	0.165041
GAD_DISEASE	dementia	18	0.904977	0.000146454	IL6, MMP9, MLXIPL, CYP26A1, ABCA2, ABCA1, SERPINI1, TYMS, ACE, LRP1, FOLR1, BCHE, DRP2, LCAT, LRP8, SCARB1, NOS2, LRRK2	1289	65	12971	2.78663	0.503538	0.0182588	0.277032
GAD_DISEASE	patent ductus arteriosus	28	1.40774	0.000157951	MMP9, PTGS1, CXCL8, APOC2, OXTR, TLR4, ABCA1, SLC19A1, MMP1, TNFRSF1B, PTGES, FOLR1, LCAT, IL1B, GP1BA, FAS, NOS2, NQO1, PTGER1, IL6, SLC24A5, CYP1A2, BIRC3, HLA-G, ADRB2, HSD11B1, TNFAIP3, NNMT	1289	130	12971	2.16738	0.530095	0.0191784	0.29875
GAD_DISEASE	Schizophrenia	110	5.53042	0.000158208	ALDH1L1, GRIK2, MMP9, CRHBP, PTGS1, TLR4, SELENBP1, ADORA1, NRCAM, TTR, GRIN2D, HIST1H2BJ, IL1B, NQO1, HTR1D, RET, PTPRG, MDGA1, EFNB2, CYP26A1, BSN, CYP1A2, NTSR1, TXNDC5, MST1R, ADAMTS4, FGFR1, ABCA7, ERBB3, ADORA2A, CLU, ABCA1, HSPA1L, ACE, BLOC1S5, ZNF74, PPP2R2B, RUNX2, FN1, KLF5, MLC1, GRIN1, CHI3L1, PCDH12, CPS1, NOTCH3, SEMA6C, S100B, UCP2, GLS, NOTCH4, RGS5, RGS9, PLA2G4C, CACNA1A, IL3RA…	1289	785	12971	1.41008	0.530671	0.0187336	0.299234
GAD_DISEASE	Asthma	71	3.56963	0.000179448	CYP24A1, ADCY2, IL16, ELF3, MMP9, PTGS1, TLR2, FASLG, TLR4, ADORA1, KANK1, CCDC140, HMOX1, IL4R, SERPINE1, IL1B, SERPINA1, NOS3, NOS2, NQO1, PTGER1, C10ORF54, MICAL2, SOCS1, CYP1A2, IL6R, HLA-G, TNFRSF10A, ADRB2, IL12A, PDGFRA, PMEPA1, HLA-DRA, CSF2, GSDMA, C3, GSDMB, TAC1, OXTR, CXCL8, EHF, TIMP1, CCL26, ACE, BEST1, ITGB7, TAP1, FUT3, FCER1G, SCNN1A, CD28, CSF1R, MUC1, MUC2, IL2RB, IL6, SLC6A12,…	1289	460	12971	1.55318	0.575999	0.0207099	0.339344
GAD_DISEASE	Asthma|	26	1.30719	0.000196759	CYP24A1, CYP1B1, C3, TLR2, CXCL8, TLR4, CCL26, ACE, CYP27B1, IL4R, SERPINE1, IL1B, NOS3, NQO1, CD28, IL6, CHI3L1, CTLA4, TLE4, CYP1A2, IL6R, CYBA, ADRB2, IL12A, CD14, MYLK	1289	118	12971	2.21724	0.609683	0.0221509	0.372021
GAD_DISEASE	melanoma	23	1.15636	0.000228392	IL6, BCR, SHROOM3, MMP9, MGMT, CTLA4, CXCL8, FASLG, KIT, MMP2, TYR, CDKN1A, MC1R, CDKN2B, HMOX1, IL12A, IL1B, CDA, FAS, NOS2, MX2, OCA2, CD28	1289	99	12971	2.33783	0.664478	0.0250771	0.431709
GAD_DISEASE	Apoplexy|Cerebral Hemorrhage|Cerebral Hemorrhages|Intracranial Hemorrhages|Stroke|Subarachnoid Hemorrhage	29	1.45802	0.000235592	JPH3, ALDH1L1, GPR160, LTBP2, MYO7B, IL21R, RABGAP1L, OSGIN1, LLGL2, ACE, DOCK1, WNT3, CUL9, SEMA3F, COL6A3, ACYP2, SPTBN5, COL13A1, SPTBN4, CST2, GAS7, PNLDC1, CDH15, LAMA3, IRF5, TRAPPC9, TBCD, PECAM1, MCC	1289	140	12971	2.08445	0.675833	0.0252773	0.445289
GAD_DISEASE	Hepatitis C, Chronic|Liver Cirrhosis	18	0.904977	0.000264601	A2M, LTBP2, LTBP3, MMP9, CHI3L1, MMP17, TLR4, MMP16, MMP15, MMP2, MMP1, TIMP1, IRF7, KRT8, IL1B, SERPINA1, MX1, CD14	1289	68	12971	2.66369	0.717824	0.0277246	0.499989
GAD_DISEASE	nephropathy, IgA	12	0.603318	0.000293828	CYBA, ACE, IL6, PDGFB, SERPINE1, MUC20, SERPINB7, IL1B, NOS3, FCGR2A, PIGR, MBP	1289	34	12971	3.55159	0.754632	0.0300817	0.55507
GAD_DISEASE	myocardial infarct	26	1.30719	0.000296447	IL6, A2M, TNFSF4, TH, TLR4, CYP1A2, ABCA1, KCNJ11, MMP1, BPI, ACE, ADRB2, P2RY11, LRP1, CDKN2B, VAMP8, IL4R, SERPINE1, PECAM1, PLA2G7, NOS3, GP1BA, SELPLG, SCN5A, ROS1, CD14	1289	121	12971	2.16226	0.757687	0.0297098	0.560006
GAD_DISEASE	asthma; atopy	9	0.452489	0.000390691	MUC1, MUC2, IL16, IRF1, TLR4, MUC5AC, NOS2, CD14, MUC4	1289	20	12971	4.52828	0.845608	0.0381744	0.737415
GAD_DISEASE	Aortic Aneurysm, Abdominal	9	0.452489	0.000390691	ACE, IL6, LRP1, XYLT1, MMP9, SERPINE1, IL1B, NOS3, TIMP1	1289	20	12971	4.52828	0.845608	0.0381744	0.737415
GAD_DISEASE	Amyotrophic Lateral Sclerosis|Anoxia|	10	0.502765	0.000427136	INHBA, TYMP, IL18BP, STC2, PDGFB, SERPINE1, ROBO4, STC1, MMP1, SPP1	1289	25	12971	4.02514	0.870306	0.0408283	0.80594
GAD_DISEASE	Colorectal Cancer	65	3.26797	0.000473688	ALDH1L1, MMP9, PTGS1, TLR2, FASLG, TLR4, MMP2, MMP1, CDKN2B, IL4R, SERPINE1, SLC22A4, IL1B, SERPINA1, NOS3, FAS, NOS2, NQO1, COL11A1, ATG9B, BCR, CYP1A2, TCN2, PDCD1LG2, TNFRSF10A, INHBA, ADRB2, SERPINF1, IL12A, CYP1B1, ERBB2, MGMT, CXCL8, CDH1, BCL2L1, GREM1, SLC19A1, CDH3, MDK, HIC1, TYMS, ACE, FOLR1, HSD17B3, CD28, CPA4, TCF7, IL6, RNASE1, CTLA4, FRZB, FURIN, PPP1R13L, KDR, ABCG2, CYBA, DKK3, …	1289	426	12971	1.53541	0.896195	0.0442939	0.893404
GAD_DISEASE	Arthritis, Rheumatoid|	28	1.40774	0.000491109	ADORA2A, CXCL8, NFKB2, HSPA1L, TYMS, TNFRSF1B, IL23A, FOLR1, HMOX1, IL4R, SERPINE1, SLC22A4, IL1B, NOS2, CD28, IL6, TNXB, KIF5A, RELB, CTLA4, IRF5, NOTCH4, FCGR2A, PRDM1, TNFAIP3, MAP3K14, CD14, HLA-DRA	1289	139	12971	2.02705	0.904494	0.0450061	0.926115
GAD_DISEASE	Premature Birth	22	1.10608	0.000528293	IL6, IL2RB, CRHBP, CXCL8, TLR4, IL6R, TCN2, CPS1, MMP2, COL5A1, PLAUR, TNFRSF1B, ADRB2, PTGES, IL4R, SERPINE1, COL1A2, HSD11B1, IL1B, COL1A1, FAS, PLA2G4C	1289	98	12971	2.259	0.920057	0.0474239	0.995904
GAD_DISEASE	Lupus Erythematosus, Systemic|Systemic lupus erythematosus	30	1.5083	0.000732789	TNFRSF6B, C3, FASLG, ITGAM, HSPA1L, ACE, TNFRSF1B, BCL2, IL4R, HLA-DRB4, NOS3, FAS, CD28, PTPN6, IL6, EGR2, TNFSF4, CFB, CTLA4, GPR132, AIM2, CDKN1A, TNFSF10, FAM167A, IRF5, IRF7, FCGR2A, TNFAIP3, MERTK, PON3	1289	157	12971	1.92284	0.969946	0.0639884	1.37888
GAD_DISEASE	chronic obstructive pulmonary disease/COPD	15	0.754148	0.000742534	IL6, HCK, MMP9, CXCL8, MMP1, IL11, HSPA1L, ACE, ADRB2, TNFRSF1B, HMOX1, SERPINE1, IL1B, NOS3, SERPINA1	1289	55	12971	2.74441	0.971315	0.0636502	1.39709
GAD_DISEASE	cervical intraepithelial neoplasia grade 3	14	0.703871	0.000744978	IL6, CTLA4, TLR2, CXCL8, TLR4, CYBA, IRF1, IL12A, IL1B, NOS3, FCGR2A, NOS2, FAS, NQO1	1289	49	12971	2.8751	0.971648	0.0627292	1.40166
GAD_DISEASE	cervical cancer	20	1.00553	0.000748031	IL6, ERBB2, MMP9, MGMT, TLR2, CTLA4, FASLG, CDH1, TLR4, SLC19A1, MMP1, CDKN1A, TAP1, IL12A, IRF1, IL1B, FAS, NOS2, NQO1, CD28	1289	87	12971	2.3133	0.972059	0.061889	1.40737
GAD_DISEASE	Pulmonary Disease, Chronic Obstructive	20	1.00553	0.000748031	CSF3, CSF2, IL6, CYP1B1, MMP9, RAB4B, AQP5, TLR2, TLR4, CYP1A2, MMP1, SOD3, ACE, ADRB2, THSD4, IL12A, IL1B, LRP8, SERPINA1, NQO1	1289	87	12971	2.3133	0.972059	0.061889	1.40737
GAD_DISEASE	Lymphoma, Non-Hodgkin	42	2.11161	0.000812178	ALDH1L1, CYP1B1, IL16, C3, MMP9, CLU, PTGS1, TLR2, CXCL8, TLR4, ITGB2, BCL2L1, MMP2, MMP1, TIMP1, TYMS, TYR, TNFRSF1B, RAC2, CDKN2B, MC1R, SLC23A2, BCL2, IL4R, BCL6, NOS3, NOS2, CFD, NQO1, OCA2, CD28, ATG9B, NCF2, CFB, SOCS3, CTLA4, CYP1A2, SOD3, CYBA, ADRB2, FCGR2A, IGFBP3	1289	249	12971	1.69735	0.979444	0.0658805	1.52718
GAD_DISEASE	Glaucoma, Open-Angle	14	0.703871	0.000916641	CYP1B1, CYP26A1, TLR4, OPTN, AQP1, ACE, NCKAP5, ADRB2, CDKN1A, CDKN2B, SERPINE1, IL1B, TMTC2, COL8A2	1289	50	12971	2.8176	0.98753	0.0728077	1.72199
GAD_DISEASE	Bladder Cancer	76	3.82102	0.000922637	CYP24A1, ALDH1L1, MMP9, IGFBP6, PTGS1, TLR2, FASLG, TLR4, MMP2, MMP1, H19, GPX2, PAK6, TYR, SLC23A2, IL4R, HMOX1, LCAT, GPX3, IL15RA, IL1B, NOS3, FAS, NOS2, LMOD1, HTR1D, NQO1, MX1, ROS1, OCA2, RET, BCR, NCF2, CYP1A2, IL6R, DHDH, TNFRSF10A, BPI, IL12A, PSCA, CSF3, CSF2, ABCA7, CYP1B1, ERBB2, MGMT, CXCL8, CDH1, BCL2L1, ABCA1, SLC19A1, TYMS, ACE, TGM1, BCL6, SCARB1, MEST, CSF1R, IL6, CTLA4, BIRC3, …	1289	529	12971	1.4457	0.987883	0.0720704	1.73316
GAD_DISEASE	Chlamydia Infections|Inflammation|Trachoma	11	0.553042	0.000984252	CSF2, IL6, ADRB2, TCF7, C3, IL4R, CTLA4, IL1B, NOS3, NOS2, CD14	1289	33	12971	3.35428	0.990977	0.0754676	1.84789
GAD_DISEASE	Brain Ischemia|Inflammation|Stroke	11	0.553042	0.000984252	CSF2, IL6, ADRB2, TCF7, C3, IL4R, CTLA4, IL1B, NOS3, NOS2, CD14	1289	33	12971	3.35428	0.990977	0.0754676	1.84789
GAD_DISEASE	Inflammation|Venous Thromboembolism	11	0.553042	0.000984252	CSF2, IL6, ADRB2, TCF7, C3, IL4R, CTLA4, IL1B, NOS3, NOS2, CD14	1289	33	12971	3.35428	0.990977	0.0754676	1.84789
GAD_DISEASE	pregnancy loss, recurrent	15	0.754148	0.00108716	IL6, CYP1B1, CTLA4, CYP1A2, HLA-G, ACE, PROCR, HMOX1, SERPINE1, IL1B, NOS3, COL1A1, ANGPT2, IGFBP4, CD14	1289	57	12971	2.64812	0.994486	0.0817215	2.03921
GAD_DISEASE	Sepsis|Systemic infection	10	0.502765	0.00109816	ACE, IL6, BPI, IL4R, TLR2, CXCL8, IL1B, TLR4, NOS3, CD14	1289	28	12971	3.59387	0.994769	0.0812384	2.05964
GAD_DISEASE	systemic sclerosis	9	0.452489	0.00115983	ACE, TNFSF4, PDGFB, COL1A2, CTLA4, NOS3, FAS, MMP1, FN1	1289	23	12971	3.93763	0.996106	0.0843024	2.1741
GAD_DISEASE	Pneumococcal Infections	5	0.251383	0.00123164	TLR2, TLR4, FCGR2A, NOS2, CD14	1289	6	12971	8.3857	0.997239	0.0879532	2.30723
GAD_DISEASE	Bacteremia|Gram-Negative Bacterial Infections	5	0.251383	0.00123164	SERPINE1, IL1B, TLR4, CD14, PLAU	1289	6	12971	8.3857	0.997239	0.0879532	2.30723
GAD_DISEASE	COPD | Chronic obstructive Pulmonary Disease	10	0.502765	0.00145376	ACE, IL6, ADRB2, HMOX1, MMP9, IL1B, MMP2, MMP1, SOD3, TIMP1	1289	29	12971	3.46994	0.999047	0.101481	2.71793
GAD_DISEASE	abdominal aortic aneurysm	11	0.553042	0.00162452	LTBP3, HMOX1, MMP9, ELN, SERPINE1, HLA-DRB4, NOS3, MMP2, MMP1, SPP1, TIMP1	1289	35	12971	3.16261	0.999579	0.111104	3.03255
GAD_DISEASE	Apoplexy|Brain Ischemia|Stroke	14	0.703871	0.00164133	BHMT2, IL6, MLXIPL, ABCA1, ROPN1, TCN2, SLC19A1, CYBA, TYMS, ACE, IL1B, NOS3, FCGR2A, NNMT	1289	53	12971	2.65811	0.999612	0.110609	3.06346
GAD_DISEASE	Cardiovascular Diseases	33	1.65913	0.00183257	MEF2C, MMP9, PTGS1, TLR2, APOC1, APOC2, BCAM, TLR4, ABCA1, ACE, CILP2, SAA2, SAA1, HMOX1, SERPINE1, BCL3, IL1B, SCARB1, NOS3, CHRNA1, SCN5A, MDFI, ANKS1B, IL6, MLXIPL, PNPLA2, ADAMTS7, ADRB2, MIAT, KCNN2, PLA2G7, UNC13C, PBX4	1289	189	12971	1.757	0.999845	0.120994	3.41457
GAD_DISEASE	ulcerative colitis	19	0.955254	0.00223427	CARD9, GSDMB, CTLA4, TLR2, CDH1, TLR4, GAS7, MMP1, CCL26, IL11, MUC3A, HNF4A, SLC22A4, PLA2G7, IL1B, FCGR2A, KIF21B, CD14, HLA-DRA	1289	88	12971	2.17266	0.999977	0.143573	4.14815
GAD_DISEASE	Azoospermia|Oligospermia	13	0.653595	0.00248339	FKBP6, KIF17, FASLG, KIT, SYCP2, YBX2, REC8, PIWIL2, IL1B, BRDT, PIWIL4, FAS, DMC1	1289	49	12971	2.66973	0.999993	0.156189	4.60043
GAD_DISEASE	Crohn's disease; ulcerative colitis	11	0.553042	0.00256626	TNFRSF1B, BPI, SLC22A4, CTLA4, IL1B, TLR4, FAS, SLC19A1, KRT86, CD14, IL11	1289	37	12971	2.99165	0.999995	0.158887	4.75042
GAD_DISEASE	Behcet's disease	11	0.553042	0.00256626	ACE, TAP1, TLR2, CTLA4, CXCL8, NOS3, NOS2, NLRP3, SOD3, HLA-G, CD28	1289	37	12971	2.99165	0.999995	0.158887	4.75042
GAD_DISEASE	maculopathy	5	0.251383	0.00264779	LAMB3, HMCN1, ELOVL4, LAMC2, ABCA4	1289	7	12971	7.18774	0.999997	0.161427	4.89778
GAD_DISEASE	Pneumonia	6	0.301659	0.00265195	ACE, TNFRSF1B, HMOX1, SERPINE1, TLR2, FCGR2A	1289	11	12971	5.48882	0.999997	0.159632	4.9053
GAD_DISEASE	Sarcoidosis	16	0.804424	0.00272574	IL6, CTLA4, CHI3L1, TLR2, TLR4, HLA-G, KDR, HSPA1L, ACE, CYP27B1, HLA-DRB4, IL12A, IL1B, FAS, CD14, HLA-DRA	1289	69	12971	2.33341	0.999998	0.161672	5.03848
GAD_DISEASE	Lymphoma, Large B-Cell, Diffuse	14	0.703871	0.00278608	CSF3, IL6, IL16, CTLA4, CXCL8, TLR4, TNFRSF10A, IL4R, BCL2, IL12A, IL1B, IL15RA, FCGR2A, NQO1	1289	56	12971	2.51571	0.999998	0.162933	5.14723
GAD_DISEASE	Coronary Artery Disease	71	3.56963	0.00310165	LZTS1, IL16, MMP9, PTGS1, AQP5, MMP2, SH2D4A, GATA2, CTTNBP2, KIAA1462, MSRA, CDKN2B, ST3GAL4, NMUR1, IL4R, HMOX1, SERPINE1, ACOT11, IL1B, NOS3, RBM47, NOS2, PTPRG, MLXIPL, ARHGAP28, CYP1A2, ARRDC4, IL6R, ALK, ADAMTS7, ADRB2, NNT, IL20RB, PLA2G7, PDGFRA, CELF2, FGFR1, SHROOM3, YPEL3, C10ORF11, APOC1, OXTR, APOC2, ABCA1, ABCA4, TNFRSF1B, ACE, CFAP58, BCHE, FAT4, FNDC1, TAP1, C10ORF90, SCARB1, GP1B…	1289	510	12971	1.40091	1	0.177512	5.71417
GAD_DISEASE	carotid atherosclerosis	8	0.402212	0.00311631	ACE, IL6, UCP2, MMP9, PLA2G7, FUT3, NOS3, CD14	1289	21	12971	3.83346	1	0.176175	5.74042
GAD_DISEASE	lymphoma	16	0.804424	0.00315774	MGMT, CTLA4, TLR2, CXCL8, TLR4, SLC19A1, ABCG2, TYMS, CDKN1A, ACE, TNFRSF1B, CDKN2B, IL1B, BCL6, FCGR2A, FAS	1289	70	12971	2.30008	1	0.176227	5.8146
GAD_DISEASE	Tuberculosis, Pulmonary	14	0.703871	0.00328803	CTSZ, IL6, MMP9, TLR2, TLR4, MMP1, ACE, CYP27B1, IRF1, IL12A, IL1B, FCGR2A, NOS2, CD14	1289	57	12971	2.47157	1	0.180709	6.04749
GAD_DISEASE	esophageal adenocarcinoma	52	2.61438	0.00347942	CYP24A1, ATP1B1, ALDH1L1, MMP9, PTGS1, MMP2, MMP1, PAK6, CDKN2B, SLC23A2, PTGES, IL4R, IL1B, IL15RA, NOS3, NOS2, FAS, NQO1, PIK3CG, RET, IL6R, CYP1A2, TNFRSF10A, PDGFRA, IL12A, PDGFRB, CYP1B1, ERBB2, MGMT, CXCL8, CDH1, BCL2L1, TYMS, CYP27B1, BCL2, CDA, BCL6, HSD17B3, SPP1, HAPLN1, IL6, CTLA4, BIRC3, KDR, ABCB4, ABCG2, CDKN1A, RGS5, ITGA7, ABCC3, FCGR2A, IGFBP3	1289	351	12971	1.49079	1	0.188038	6.3886
GAD_DISEASE	Neural Tube Defects	12	0.603318	0.00376722	TYMS, FOLR1, UCP2, VANGL2, CRABP2, PDGFRA, CYP26A1, NOS3, CYP1A2, SLC19A1, TCN2, TCN1	1289	45	12971	2.68342	1	0.199708	6.89935
GAD_DISEASE	Adenocarcinoma|Stomach Neoplasms	12	0.603318	0.00376722	TYMS, IL6, IL4R, MGMT, IL12A, CXCL8, IL1B, FASLG, TLR4, FAS, SLC19A1, TCN2	1289	45	12971	2.68342	1	0.199708	6.89935
GAD_DISEASE	Recurrence|Venous Thromboembolism	14	0.703871	0.00386107	CSF2, TCF7, IL6, C3, CTLA4, ACE, ADRB2, IL4R, SERPINE1, IL1B, NOS3, NOS2, SCNN1A, CD14	1289	58	12971	2.42896	1	0.201927	7.06533
GAD_DISEASE	Stroke	74	3.72046	0.00413064	ADCY2, LZTS1, SRCIN1, GRIK2, MMP9, PTGS1, SOBP, MMP2, MMP1, GATA2, MSRA, HMCN1, SERPINE1, RBMS3, NOS3, ANGPT2, CABLES1, HDGFL1, L3MBTL4, PEPD, BAIAP3, MICAL2, TBC1D22A, PLAUR, TMEM135, PPM1K, ULBP2, COL1A2, SGCD, KIF26A, PMEPA1, SPTB, DNAH12, ELN, EHF, ITGB2, LINGO2, HSPA1L, FAM71F1, ACE, DOCK1, PROCR, FAT4, TEK, ITGB6, C10ORF90, BCL9L, GP1BA, BCAS3, DCLK1, RNF144A, IL6, PHACTR2, TBXAS1, TBX3, AK…	1289	542	12971	1.37389	1	0.212134	7.54054
GAD_DISEASE	Spinal Diseases	6	0.301659	0.00417722	COL9A2, IL6, MMP9, IL1B, MMP2, MMP1	1289	12	12971	5.03142	1	0.211996	7.62242
GAD_DISEASE	Kawasaki disease	8	0.402212	0.00418429	IL6, HMOX1, IL1B, NOS3, FCGR2A, NOS2, CD14, KDR	1289	22	12971	3.65921	1	0.210099	7.63483
GAD_DISEASE	brain hemorrhage	8	0.402212	0.00418429	MMP9, ELN, SERPINE1, NOS3, GP1BA, NOS2, MMP2, TFPI2	1289	22	12971	3.65921	1	0.210099	7.63483
GAD_DISEASE	Duodenal Ulcer|Helicobacter Infections	7	0.351936	0.00447635	IL6, MMP9, TLR2, CXCL8, IL1B, TLR4, TIMP1	1289	17	12971	4.14352	1	0.220741	8.14658
GAD_DISEASE	normal variation	43	2.16189	0.004601	A2M, CYP1B1, GRIK2, TH, PTGS1, TLR4, GGT1, NFKB2, MMP2, MMP1, GPX2, TYMS, ACE, RAET1G, IL4R, GPX3, SERPINE1, SLC22A4, IL1B, SERPINA1, GP1BA, NOS3, NOS2, NQO1, SPP1, IL6, RET, RELB, CTLA4, IL6R, CYP1A2, HLA-G, CYBA, ADRB2, S100B, UCP2, ULBP2, COL1A2, IL12A, IRF1, FCGR2A, COL1A1, PLAU	1289	281	12971	1.53987	1	0.223864	8.36418
GAD_DISEASE	lung function	9	0.452489	0.00469393	IL4R, HMOX1, MMP9, CXCL8, IL1B, SERPINA1, NQO1, MMP1, SOD3	1289	28	12971	3.23448	1	0.225563	8.52608
GAD_DISEASE	Coronary Artery Disease|Inflammation	11	0.553042	0.00474788	CSF2, IL6, ADRB2, TCF7, C3, IL4R, CTLA4, IL1B, TLR4, NOS3, NOS2	1289	40	12971	2.76728	1	0.225594	8.61996
GAD_DISEASE	Meningococcal Infections|Pneumococcal Infections	5	0.251383	0.00488059	SERPINE1, TLR2, IL1B, TLR4, FCGR2A	1289	8	12971	6.28927	1	0.228873	8.85048
GAD_DISEASE	Coronary Heart Disease	13	0.653595	0.00495758	IL6, APOC2, ABCA1, KCNJ11, MMP1, CYBA, ACE, ADRB2, CDKN2B, SERPINE1, IL1B, GP1BA, NOS3	1289	53	12971	2.46824	1	0.229805	8.98394
GAD_DISEASE	Alzheimer's Disease	49	2.46355	0.00525205	CXCL1, ACHE, A2M, PNMT, MMP9, CSF1, CAMK2G, CLU, UCHL1, APOC1, CXCL8, FASLG, APOC2, ABCA2, ABCA1, TIMP1, ACE, TNFRSF1B, BCHE, BLOC1S3, IL4R, EXOC3L2, HMOX1, SERPINE1, IL1B, NOS3, SCARB1, FAS, NQO1, SASH1, IL6, IL6R, TFCP2, TCN2, TCN1, DNMBP, BLMH, DKK1, LRP1, NOTCH4, IL12A, HSD11B1, PLA2G7, LRP8, LRRK2, CALHM3, PON3, PLAU, CD14	1289	333	12971	1.48072	1	0.239405	9.49278
GAD_DISEASE	myocardial infarct; atherosclerosis, coronary	9	0.452489	0.00592828	CYBA, ACE, PROCR, HMOX1, SERPINE1, NOS3, SERPINA1, CD14, MMP1	1289	29	12971	3.12295	1	0.263371	10.6511
GAD_DISEASE	Lupus	9	0.452489	0.00592828	ACE, TNFRSF1B, IL6, BCL2, CTLA4, CXCL8, IL1B, FCGR2A, FAS	1289	29	12971	3.12295	1	0.263371	10.6511
GAD_DISEASE	subarachnoid hemorrhage	7	0.351936	0.00615818	IL6, HMOX1, MMP9, ELN, IL1B, NOS3, MMP1	1289	18	12971	3.91333	1	0.269615	11.0416
GAD_DISEASE	Coronary Disease|Coronary heart disease	15	0.754148	0.006213	IL6, MMP9, APOC1, APOC2, ABCA1, MMP2, CYBA, TNFRSF1B, ACE, VAMP8, PLA2G7, IL1B, NOS3, NOS2, SELPLG	1289	68	12971	2.21974	1	0.269227	11.1345
GAD_DISEASE	Migraine Disorders	18	0.904977	0.00681624	CSF2, IL6, TCF7, C3, CPQ, TH, CTLA4, CYP1A2, ADRB2, ACE, LRP1, IL4R, SERPINE1, IL1B, NOS3, NOS2, SCNN1A, CD14	1289	90	12971	2.01257	1	0.288674	12.1507
GAD_DISEASE	Atopy	12	0.603318	0.00748993	ACE, IL6, IL4R, TAP1, CTLA4, IL1B, BCL6, TLR4, FCGR2A, NOS2, CD14, SPN	1289	49	12971	2.46437	1	0.309651	13.2725
GAD_DISEASE	Asthma|Bronchial Hyperreactivity|Hypersensitivity, Immediate	18	0.904977	0.00762819	CSF2, C3, TLR2, CTLA4, CXCL8, TLR4, HLA-G, ADRB2, ACE, SERPINE1, TAP1, IRF1, PLA2G7, IL1B, NOS3, NOS2, CD14, HLA-DRA	1289	91	12971	1.99045	1	0.31173	13.5011
GAD_DISEASE	lupus erythematosus	15	0.754148	0.00808639	IL6, HCLS1, CTLA4, NTNG1, FASLG, CXCL8, TNFRSF1B, IRF5, TAP1, SLC22A4, NOS3, FCGR2A, NOS2, MERTK, SPP1	1289	70	12971	2.15632	1	0.324365	14.2544
GAD_DISEASE	Respiratory Distress Syndrome, Adult	5	0.251383	0.00809923	IL6, HMOX1, PLA2G7, ANGPT2, PLAU	1289	9	12971	5.59047	1	0.322131	14.2754
GAD_DISEASE	peripheral vascular disease	5	0.251383	0.00809923	CYBA, ACE, IL1B, SCARB1, NOS3	1289	9	12971	5.59047	1	0.322131	14.2754
GAD_DISEASE	bacterial infection	5	0.251383	0.00809923	IL6, TLR2, CXCL8, TLR4, FCGR2A	1289	9	12971	5.59047	1	0.322131	14.2754
GAD_DISEASE	Alzheimer`s Disease	5	0.251383	0.00809923	ACE, IL6, A2M, LRP1, BCHE	1289	9	12971	5.59047	1	0.322131	14.2754
GAD_DISEASE	renal graft function	5	0.251383	0.00809923	IL6, MMP9, SERPINE1, IL1B, NOS3	1289	9	12971	5.59047	1	0.322131	14.2754
GAD_DISEASE	heart disease, ischemic	11	0.553042	0.00817321	IL6, UCP2, HMOX1, PECAM1, SERPINE1, NOS3, GP1BA, ABCA1, SELPLG, PON3, FN1	1289	43	12971	2.57421	1	0.321915	14.3965
GAD_DISEASE	Arthritis, Rheumatoid|Rheumatoid Arthritis	29	1.45802	0.00817999	TNFRSF6B, TLR2, TLR4, SLC19A1, TIMP1, TYMS, TNFRSF1B, ACE, HMOX1, IL4R, IL1B, MAP2K6, CD28, IL6, IL2RB, SOCS3, KIF5A, SOCS1, CTLA4, IL6R, CYP1A2, HLA-G, ADRB2, IRF5, DUSP1, MAPK13, FCGR2A, PRDM1, TNFAIP3	1289	176	12971	1.65808	1	0.319545	14.4075
GAD_DISEASE	oxidative stress	7	0.351936	0.00825638	CYBA, UCP2, SERPINE1, NOS3, NOS2, NQO1, SOD3	1289	19	12971	3.70736	1	0.319435	14.5323
GAD_DISEASE	Aggressive Periodontitis|Alveolar Bone Loss|Chronic Periodontitis|Periodontal Attachment Loss|Periodontal Pocket|Periodontitis	7	0.351936	0.00825638	TNFRSF1B, IL6, IL1B, TLR4, FCGR2A, CD14, MMP1	1289	19	12971	3.70736	1	0.319435	14.5323
GAD_DISEASE	Burns|Infection|Wounds and Injuries	4	0.201106	0.00837576	IL6, SERPINE1, TLR4, CD14	1289	5	12971	8.05027	1	0.320681	14.727
GAD_DISEASE	Burns|Shock, Septic	4	0.201106	0.00837576	IL6, IL1B, TLR4, CD14	1289	5	12971	8.05027	1	0.320681	14.727
GAD_DISEASE	acute pancreatitis	4	0.201106	0.00837576	IL6, TLR2, IL1B, TLR4	1289	5	12971	8.05027	1	0.320681	14.727
GAD_DISEASE	appendicitis	4	0.201106	0.00837576	IL6, IL1B, TLR4, CD14	1289	5	12971	8.05027	1	0.320681	14.727
GAD_DISEASE	Apoplexy|Stroke	10	0.502765	0.00875599	ACE, IL6, ADRB2, MMP9, SERPINE1, IL1B, NOS3, GP1BA, SERPINI1, MMP2	1289	37	12971	2.71969	1	0.329978	15.3442
GAD_DISEASE	Otitis Media|Recurrence	6	0.301659	0.00892136	IL6, TLR2, CXCL8, IL1B, TLR4, NOS2	1289	14	12971	4.31265	1	0.332485	15.6113
GAD_DISEASE	bronchopulmonary dysplasia	6	0.301659	0.00892136	ACE, SERPINE1, TAP1, MMP16, MMP2, PLAU	1289	14	12971	4.31265	1	0.332485	15.6113
GAD_DISEASE	Albuminuria|Inflammation|Kidney Diseases	8	0.402212	0.00905859	ADRB2, IL4R, SERPINE1, IL1B, TLR4, NOS3, FCGR2A, NOS2	1289	25	12971	3.22011	1	0.334091	15.8323
GAD_DISEASE	Glomerulonephritis, IGA	21	1.05581	0.00906772	TNFRSF6B, IL6, MMP9, TLR2, ITGB2, ABCA1, ITGAM, CYBA, ADRB2, ACE, LRP1, UCP2, HMOX1, IL4R, NOTCH4, SERPINB7, SERPINE1, IL1B, GP1BA, NOS3, CD14	1289	115	12971	1.83756	1	0.331852	15.847
GAD_DISEASE	stroke, ischemic	13	0.653595	0.00908753	IL6, TLR4, HSPA1L, ACE, SERPINE1, GPX3, IL1B, SERPINA1, GP1BA, NOS3, PON3, CD14, HLA-DRA	1289	57	12971	2.29503	1	0.329964	15.8789
GAD_DISEASE	Intervertebral Disk Displacement	9	0.452489	0.00911769	COL9A1, COL9A2, MMP9, COL1A2, IL1B, COL1A1, COL11A1, MMP2, COL5A1	1289	31	12971	2.92147	1	0.328409	15.9274
GAD_DISEASE	Brain Ischemia|Hypertension|Osteoporosis|Stroke	14	0.703871	0.00920921	CSF2, TCF7, IL6, C3, CTLA4, ACE, ADRB2, IL4R, SERPINE1, IL1B, NOS3, NOS2, SCNN1A, CD14	1289	64	12971	2.20125	1	0.328672	16.0743
GAD_DISEASE	sclerosis, systemic	10	0.502765	0.010487	CYBA, TNFRSF1B, IL6, TAP1, HLA-DRB4, CTLA4, CXCL8, IL1B, NOS3, TIMP1	1289	38	12971	2.64812	1	0.362389	18.1008
GAD_DISEASE	Graft vs Host Disease|Hematologic Neoplasms|Neoplasm Recurrence, Local	7	0.351936	0.0108221	IL6, IL4R, PECAM1, IL15RA, IL1B, FCGR2A, NOS2	1289	20	12971	3.52199	1	0.368953	18.6246
GAD_DISEASE	Crohn's disease ulcerative colitis	11	0.553042	0.0113426	MMP9, KRT8, SLC22A4, CTLA4, TLR4, NOS3, NOS2, MMP2, MMP1, HLA-G, TIMP1	1289	45	12971	2.45981	1	0.380234	19.4319
GAD_DISEASE	Hypertension/complications*	8	0.402212	0.0113563	IL6, VAMP8, HMOX1, PTGS1, SERPINE1, COL1A2, LRP8, MMP1	1289	26	12971	3.09626	1	0.378007	19.4529
GAD_DISEASE	restenosis	14	0.703871	0.0119144	HSPA1L, IL6, ADRB2, ACE, MMP9, IL4R, HMOX1, SERPINE1, IL1B, ITGB2, NOS3, SCNN1A, CD14, TIMP1	1289	66	12971	2.13454	1	0.389824	20.3099
GAD_DISEASE	Cystic Fibrosis	13	0.653595	0.0119672	IL6, ADRB2, ACE, TAP1, PTGS1, CXCL8, IL1B, TLR4, SERPINA1, NOS3, NOS2, SCNN1A, CD14	1289	59	12971	2.21724	1	0.388579	20.3905
GAD_DISEASE	Leukemia, Myelogenous, Chronic, BCR-ABL Positive	13	0.653595	0.0119672	CSF3, CSF2, TNFRSF1B, BCR, BCL2, HLA-DRB4, IL1B, FASLG, BCL6, FAS, NQO1, KDR, ABCG2	1289	59	12971	2.21724	1	0.388579	20.3905
GAD_DISEASE	cardiovascular disease	13	0.653595	0.0119672	IL6, APOC1, CXCL8, SOD3, ACE, ADRB2, SERPINE1, PLA2G7, FCER1G, NOS3, SERPINA1, TUBB1, KCNH2	1289	59	12971	2.21724	1	0.388579	20.3905
GAD_DISEASE	cerebrovascular disease, ischemic	6	0.301659	0.0123053	CYBA, ACE, PROCR, HMOX1, GP1BA, TCN2	1289	15	12971	4.02514	1	0.394479	20.9049
GAD_DISEASE	cerebrovascular disease	6	0.301659	0.0123053	NOTCH3, CYBA, ACE, GP1BA, SELPLG, CD14	1289	15	12971	4.02514	1	0.394479	20.9049
GAD_DISEASE	Homocysteine	6	0.301659	0.0123053	TYMS, NOS3, SLC19A1, CPS1, TCN1, NNMT	1289	15	12971	4.02514	1	0.394479	20.9049
GAD_DISEASE	Malaria, Cerebral	6	0.301659	0.0123053	ACE, HMOX1, PECAM1, TLR2, IL12A, TLR4	1289	15	12971	4.02514	1	0.394479	20.9049
GAD_DISEASE	Exfoliation Syndrome|Glaucoma, Open-Angle	6	0.301659	0.0123053	LTBP2, MMP9, CLU, TGM2, MMP2, MMP1	1289	15	12971	4.02514	1	0.394479	20.9049
GAD_DISEASE	atherosclerosis, carotid	6	0.301659	0.0123053	IL6, MMP9, LCAT, NOS3, ABCA1, CD14	1289	15	12971	4.02514	1	0.394479	20.9049
GAD_DISEASE	gastric ulcer	5	0.251383	0.0124489	ITGAX, MMP9, SERPINE1, ITGAM, MMP1	1289	10	12971	5.03142	1	0.395463	21.1224
GAD_DISEASE	left ventricular remodeling	5	0.251383	0.0124489	ACE, ADRB2, MMP9, MMP2, MMP1	1289	10	12971	5.03142	1	0.395463	21.1224
GAD_DISEASE	neuropathy	5	0.251383	0.0124489	CYBA, EGR2, NOS3, FAS, NQO1	1289	10	12971	5.03142	1	0.395463	21.1224
GAD_DISEASE	Autoimmune Diseases|Lupus Erythematosus, Systemic|Systemic lupus erythematosus	10	0.502765	0.0124628	NMNAT2, TNFSF4, ITGAX, IRF5, ERBB3, IRF7, CTLA4, IL24, TNFAIP3, ITGAM	1289	39	12971	2.58022	1	0.393261	21.1433
GAD_DISEASE	Brain Ischemia|Stroke	18	0.904977	0.0129267	IL6, TBXAS1, ICAM4, TLR4, LLGL2, ACE, ADRB2, IL4R, PECAM1, SERPINE1, ITGB6, IL1B, GP1BA, NOS3, NOS2, IGFBP3, CD14, SPTB	1289	96	12971	1.88678	1	0.401958	21.8421
GAD_DISEASE	Spinal Dysraphism	13	0.653595	0.0136468	TYMS, BHMT2, ALDH1L1, FOLR1, AMT, MGMT, PDGFRA, NOS3, NOS2, SLC19A1, TCN2, SARDH, NNMT	1289	60	12971	2.18028	1	0.416366	22.915
GAD_DISEASE	vascular disease	7	0.351936	0.0139044	CSF3, ACE, IL6, IL4R, NOS3, CPS1, TCN2	1289	21	12971	3.35428	1	0.419727	23.2955
GAD_DISEASE	Colitis, Ulcerative|	7	0.351936	0.0139044	HNF4A, PTGS1, CTLA4, IL1B, CDH1, FCGR2A, CDH3	1289	21	12971	3.35428	1	0.419727	23.2955
GAD_DISEASE	Hepatitis C|Remission, Spontaneous	20	1.00553	0.0139438	PIK3CG, TNFSF4, ICAM4, SOCS1, APOC1, CTLA4, APOC2, DDX58, IRF9, IL23A, IL18BP, IRF7, NOTCH4, IL12A, LRP8, SCARB1, INPP5D, MX1, MX2, CD28	1289	112	12971	1.79694	1	0.418071	23.3535
GAD_DISEASE	Cervical Neoplasm|Uterine Cervical Neoplasms	8	0.402212	0.0140477	AKNA, CDKN1A, LAMB3, IL4R, CTLA4, IL1B, FASLG, NQO1	1289	27	12971	2.98158	1	0.417895	23.5063
GAD_DISEASE	Helicobacter Infections	8	0.402212	0.0140477	IL6, IL4R, TLR2, IL12A, CXCL8, IL1B, TLR4, NQO1	1289	27	12971	2.98158	1	0.417895	23.5063
GAD_DISEASE	Leukemia, Myelogenous, Chronic, BCR-ABL Positive|Neovascularization, Pathologic	10	0.502765	0.0147026	CSF3, CSF2, TNFRSF1B, BCL2, IL1B, FASLG, BCL6, FAS, KDR, ABCG2	1289	40	12971	2.51571	1	0.429945	24.4629
GAD_DISEASE	Acute Coronary Syndrome|	15	0.754148	0.0147432	IL6, MGP, TLR4, ABCA1, MMP1, CYBA, ACE, ADRB2, LRP1, IRF5, PECAM1, SERPINE1, IL1B, GP1BA, NOS3	1289	75	12971	2.01257	1	0.428305	24.5219
GAD_DISEASE	Albinism, Oculocutaneous	4	0.201106	0.0155199	TYR, MC1R, SLC24A5, OCA2	1289	6	12971	6.70856	1	0.442469	25.6409
GAD_DISEASE	aneurysm	4	0.201106	0.0155199	MMP9, SERPINE1, MMP2, TIMP1	1289	6	12971	6.70856	1	0.442469	25.6409
GAD_DISEASE	Constriction, Pathologic|Graft Occlusion, Vascular	4	0.201106	0.0155199	MMP9, MMP2, MMP1, TIMP1	1289	6	12971	6.70856	1	0.442469	25.6409
GAD_DISEASE	tanning phenotype	4	0.201106	0.0155199	IFIH1, TYR, MC1R, OCA2	1289	6	12971	6.70856	1	0.442469	25.6409
GAD_DISEASE	bacterial vaginosis	4	0.201106	0.0155199	IL6, CXCL8, IL1B, TLR4	1289	6	12971	6.70856	1	0.442469	25.6409
GAD_DISEASE	kidney failure, chronic	28	1.40774	0.0157858	MMP9, ELN, TLR4, ITGB2, ABCA1, KCNJ11, MMP2, MMP1, ACE, BCHE, HMOX1, SERPINE1, IL1B, GP1BA, NOS3, ROS1, IL6, TNFSF4, MGP, CYBA, ADRB2, HNF4A, UCP2, CXCL16, PECAM1, COL1A2, PLA2G7, CD14	1289	177	12971	1.59186	1	0.445517	26.0204
GAD_DISEASE	Cerebral Palsy	9	0.452489	0.0160823	IL6, ADRB2, PROCR, SERPINE1, CXCL8, IL1B, TLR4, NOS3, SCNN1A	1289	34	12971	2.66369	1	0.449135	26.4414
GAD_DISEASE	kidney transplant	8	0.402212	0.0171656	ACE, IL6, IL4R, HMOX1, SERPINE1, CTLA4, TLR4, NOS3	1289	28	12971	2.8751	1	0.468428	27.9603
GAD_DISEASE	Erythema Nodosum|Sarcoidosis	7	0.351936	0.0175495	CSF2, IL6, C3, CTLA4, NOS3, NOS2, CD14	1289	22	12971	3.20181	1	0.473382	28.4914
GAD_DISEASE	pharmacogenetic studies	19	0.955254	0.0177857	IL6, CYP1B1, ERBB2, MGMT, KIT, CYP1A2, ABCG2, TYMS, CDKN1A, ACE, ADRB2, BCHE, BCL2, SERPINE1, PDGFRA, IL1B, NOS3, FCGBP, KCNH2	1289	107	12971	1.78686	1	0.475392	28.8164
GAD_DISEASE	macular degeneration	37	1.86023	0.0181821	C3, MMP9, CLU, ELN, CXCL8, TLR4, VTN, ITGB2, ABCA1, ABCA4, ITGAM, RNF125, ACE, CDCA7, HMCN1, BEST1, ELOVL4, BTBD2, IL1B, SCARB1, NOS2, CFD, KIF21B, OBSCN, IL6, CFB, SLC24A5, CYP1A2, PADI1, KDR, TNFRSF10A, RNF112, ADAMTS7, SERPINF1, NOTCH4, EGFL8, SCN4A	1289	254	12971	1.46585	1	0.480397	29.3585
GAD_DISEASE	pregnancy loss	15	0.754148	0.018354	IL6, ACHE, CYP1B1, TLR4, TCN1, HLA-G, H19, TYMS, ACE, SYCP3, PROCR, SERPINE1, HLA-DRB4, IL1B, SERPINA1	1289	77	12971	1.96029	1	0.481099	29.5925
GAD_DISEASE	Crohn's disease	15	0.754148	0.018354	IL16, TLR2, FASLG, BSN, TLR4, ZNF365, TNFRSF1B, IL4R, SERPINE1, SLC22A4, IRF1, LRRK2, CD14, HLA-DRA, CSF1R	1289	77	12971	1.96029	1	0.481099	29.5925
GAD_DISEASE	prostate cancer	66	3.31825	0.0206877	CYP24A1, ALDH1L1, LZTS1, MMP9, TLR2, TLR4, MMP2, MMP1, TYR, MC1R, ANK2, SEMA3F, SERPINE1, IL1B, NOS3, KLK10, PIK3AP1, NOS2, NQO1, RELB, CYP1A2, ARNTL, TCN2, TCN1, TNFRSF10A, INHBA, TAGLN, RYR1, EEFSEC, CYP1B1, ERBB2, TH, MGMT, CXCL8, CDH1, BCL2L1, SLC19A1, HSPA1L, TYMS, ACE, CYP27B1, BCL2, NKX3-1, HSD17B3, PIK3R3, TES, MUC1, KLK6, HAPLN1, CPA4, IL2RB, IL6, RNASE1, FRZB, SOD3, ABCG2, APOL3, CDKN1A…	1289	510	12971	1.30225	1	0.520442	32.6961
GAD_DISEASE	Heart Rate	38	1.91051	0.0208541	TSHZ1, STK31, CPQ, PRKAG2, C10ORF11, PRRX1, RASGEF1A, KIAA1549L, LINGO2, MSRA, FAT4, TEK, ACYP2, NOS3, FAS, NOS2, PPP2R2B, ROS1, MAP2K6, DCLK1, WNT10A, ACTA2, PTPRG, PADI3, ALK, EML6, TBC1D22A, SSUH2, PTHLH, ADRB2, TMEM135, BPI, RASGRF1, TNFRSF10D, MIAT, CD34, NOTCH4, PLAU	1289	265	12971	1.44297	1	0.520715	32.9124
GAD_DISEASE	Abortion, Spontaneous	19	0.955254	0.0211876	IL6, TNXB, HIST1H1C, CFB, TFR2, CTLA4, HLA-G, H19, NCR3, HSPA1L, LCN2, TYMS, HMOX1, NOTCH4, IL1B, UBD, EGFL8, IGFBP3, HLA-DRA	1289	109	12971	1.75407	1	0.523807	33.3439
GAD_DISEASE	brain aneurysm	6	0.301659	0.0214572	MMP9, ELN, COL1A2, NOS3, LOXL4, TIMP1	1289	17	12971	3.55159	1	0.525772	33.6907
GAD_DISEASE	Aortic Aneurysm, Abdominal|	7	0.351936	0.0217996	TYMS, ACE, BHMT2, SLC19A1, TCN2, MMP2, NNMT	1289	23	12971	3.0626	1	0.528902	34.1288
GAD_DISEASE	Migraine with Aura	7	0.351936	0.0217996	ACE, CASZ1, FASLG, NOS3, ATP1A2, HTR1D, CACNA1A	1289	23	12971	3.0626	1	0.528902	34.1288
GAD_DISEASE	Helicobacter Infections|Stomach Neoplasms	10	0.502765	0.0231935	MUC1, TYMS, IL6, CCL22, IL4R, TLR2, IL12A, CXCL8, IL1B, CDH1	1289	43	12971	2.3402	1	0.548737	35.8842
GAD_DISEASE	Helicobacter Infections|Inflammation|Precancerous Conditions|Stomach Neoplasms	5	0.251383	0.0249822	IL6, PTGS1, CXCL8, IL1B, NOS2	1289	12	12971	4.19285	1	0.573358	38.0718
GAD_DISEASE	esophageal cancer; stomach cancer	4	0.201106	0.0251739	TYMS, CXCL8, CDH1, MMP1	1289	7	12971	5.75019	1	0.573622	38.3021
GAD_DISEASE	HIV Infections|Lipodystrophy	4	0.201106	0.0251739	IL6, IL1B, TLR4, NOS3	1289	7	12971	5.75019	1	0.573622	38.3021
GAD_DISEASE	Coronary Disease|Coronary heart disease|Diabetic Angiopathies|Myocardial Infarction	4	0.201106	0.0251739	MMP9, MMP2, MMP1, TIMP1	1289	7	12971	5.75019	1	0.573622	38.3021
GAD_DISEASE	Sleep Apnea, Obstructive	12	0.603318	0.0257834	CYBA, FGFR1, ACE, IL6, ADRB2, RET, UCP2, SERPINE1, ADRA1B, IL1B, GGT1, NOS3	1289	58	12971	2.08197	1	0.579905	39.0287
GAD_DISEASE	cleft lip with cleft palate cleft lip without cleft palate	6	0.301659	0.0273414	CRISPLD2, IRF6, SLC19A1, TCN2, TCN1, MMP1	1289	18	12971	3.35428	1	0.599109	40.8492
GAD_DISEASE	Cleft Lip|Cleft Palate|Tooth Abnormalities	15	0.754148	0.027537	SLC2A12, SCML4, SASH1, FGFR1, ERBB2, STAT5B, PRRX1, CDH1, TLR4, EPHB3, DLX3, IRF6, DLX4, PALM2, PDGFRA	1289	81	12971	1.86349	1	0.599239	41.0741
GAD_DISEASE	Blood Coagulation Disorders|Inflammation|Nervous System Diseases	3	0.15083	0.0276058	IL6, IL4R, IL1B	1289	3	12971	10.0628	1	0.597665	41.153
GAD_DISEASE	aneurysm, abdominal aortic	3	0.15083	0.0276058	HMOX1, SERPINE1, PLA2G7	1289	3	12971	10.0628	1	0.597665	41.153
GAD_DISEASE	Fetal Membranes, Premature Rupture	3	0.15083	0.0276058	FAS, SERPINH1, MMP1	1289	3	12971	10.0628	1	0.597665	41.153
GAD_DISEASE	PAI-1 levels	3	0.15083	0.0276058	ACE, SERPINE1, SERPINA1	1289	3	12971	10.0628	1	0.597665	41.153
GAD_DISEASE	Heart Failure	51	2.5641	0.0289151	COBL, GNA15, ARSG, CLU, TAC1, ANPEP, TLR4, MMP2, C1ORF226, IMMP2L, ACE, STK32A, KIAA0040, ANK2, MC1R, PAPPA, LACC1, TBC1D5, SYNJ2, NOS3, BCL9L, FAS, PPP2R2B, LARGE1, FN1, NMNAT2, IL6, CPNE7, SMYD3, DOCK9, AK5, MMP15, ARNTL, TBC1D22A, PLAC8, PRDM8, PTHLH, INHBA, ADRB2, CDH15, TRAPPC9, FREM2, LYST, RGS5, CELF2, SGCD, BIN3, EEFSEC, UNC13C, CD14, MUC16	1289	385	12971	1.333	1	0.612425	42.6358
GAD_DISEASE	Celiac disease	24	1.20664	0.030504	SCHIP1, IL6, TNFSF4, CCR1, SOCS1, CTLA4, FASLG, TLR4, IL6R, MMP1, HLA-G, THY1, WNT3, IL17B, STK32A, IL12A, IRF1, TGM2, IL1B, FAS, TNFAIP3, CD14, HLA-DRA, CD28	1289	154	12971	1.56823	1	0.629917	44.3878
GAD_DISEASE	preeclampsia	14	0.703871	0.0322413	IL6, MMP9, CTLA4, FASLG, HLA-G, HSPA1L, ACE, IL4R, SERPINE1, TAP1, NOS3, FAS, COL1A1, CD14	1289	75	12971	1.8784	1	0.648156	46.2453
GAD_DISEASE	bullous pemphigoid	5	0.251383	0.0333126	COL17A1, IL6, IL4R, CXCL8, IL1B	1289	13	12971	3.87032	1	0.657924	47.3613
GAD_DISEASE	bone mass	5	0.251383	0.0333126	TCIRG1, TNFRSF1B, IL6, COL1A2, COL1A1	1289	13	12971	3.87032	1	0.657924	47.3613
GAD_DISEASE	rhinitis	5	0.251383	0.0333126	FOXJ1, TAP1, HLA-DRB4, IL1B, CD14	1289	13	12971	3.87032	1	0.657924	47.3613
GAD_DISEASE	sarcoidosis tuberculosis	5	0.251383	0.0333126	CYBA, NCF2, TLR2, DUOX1, SERPINA1	1289	13	12971	3.87032	1	0.657924	47.3613
GAD_DISEASE	Lupus Erythematosus, Systemic	44	2.21217	0.0336861	MEF2C, IFIH1, CYP1B1, IL16, SRCIN1, C3, MMP9, IL21R, GPSM3, FASLG, CDSN, ITGAM, HSPA1L, TNFRSF1B, ACE, RASGRP3, ITGAX, TAP1, HLA-DRB4, IL1B, VWA7, SPP1, TNFSF4, TNXB, ZFP57, CFB, C6ORF15, CTLA4, NTNG2, HLA-G, NCR3, HLA-F, FAM167A, IRF5, IRF7, ZSCAN12P1, NOTCH4, UBD, EGFL8, LAMC2, PRDM1, TNFAIP3, TRIM39, HLA-DRA	1289	327	12971	1.35402	1	0.659662	47.7451
GAD_DISEASE	hyperhomocysteinemia	6	0.301659	0.0341575	TYMS, BHMT2, SLC19A1, TCN2, TCN1, NNMT	1289	19	12971	3.17774	1	0.662443	48.2259
GAD_DISEASE	Intracranial Aneurysm	8	0.402212	0.0344893	ACE, IL6, JDP2, CDKN2B, COL1A2, NOS3, NQO1, TCN2	1289	32	12971	2.51571	1	0.663661	48.5617
GAD_DISEASE	Celiac Disease|	40	2.01106	0.0354958	COBL, IL22RA1, IL16, GREB1, ERBB3, DNAH17, CHCHD3, IFI30, SOX6, ITGBL1, LINGO2, IMMP2L, STK32B, IL4R, IL15RA, IL1B, ESAM, FAM129A, IRAK2, IL6, IL2RB, PALD1, SOCS1, TMEM120B, CTLA4, NTNG1, MMP16, TOX2, TRIM60, PTHLH, SH2D2A, ICK, SERTAD4-AS1, THSD4, IL12A, UBD, COMMD1, FCGR2A, UNC13C, HLA-DRA	1289	293	12971	1.37377	1	0.672012	49.568
GAD_DISEASE	Endometriosis	17	0.854701	0.0371766	IL2RB, IL6, CYP1B1, BCR, MMP9, CTLA4, CXCL8, FASLG, MMP2, MMP1, TNFRSF1B, ACE, SERPINE1, HOXA10, IL1B, NOS3, FAS	1289	100	12971	1.71068	1	0.686854	51.2068
GAD_DISEASE	oxidative stress	4	0.201106	0.0373499	CYBA, UCP2, SLC19A1, TCN2	1289	8	12971	5.03142	1	0.686255	51.3729
GAD_DISEASE	cardiac death	4	0.201106	0.0373499	ACE, ADRB2, NOS3, SCN5A	1289	8	12971	5.03142	1	0.686255	51.3729
GAD_DISEASE	IgE	4	0.201106	0.0373499	IL4R, IL21R, IL1B, CD14	1289	8	12971	5.03142	1	0.686255	51.3729
GAD_DISEASE	thyrotoxic periodic paralysis	4	0.201106	0.0373499	ATP1B1, ATP1A2, SCN5A, SCN4A	1289	8	12971	5.03142	1	0.686255	51.3729
GAD_DISEASE	tooth loss	4	0.201106	0.0373499	IL6, MGP, IL1B, MMP1	1289	8	12971	5.03142	1	0.686255	51.3729
GAD_DISEASE	malaria, plasmodium falciparum	7	0.351936	0.0385326	TLR2, IL1B, TLR4, FCGR2A, NOS2, TCN2, NCR3	1289	26	12971	2.70923	1	0.695486	52.4921
GAD_DISEASE	Hodgkin Disease|Leukemia, Lymphocytic, Chronic, B-Cell|Lymphoproliferative Disorders|Waldenstrom Macroglobulinemia	21	1.05581	0.0390307	TNFSF4, RELB, BCL2A1, TLR2, CXCL8, TLR4, NFKB2, BCL2L1, IL6R, TNFSF9, GPX2, TNFRSF10D, BCL2, GPX3, IL12A, IL1B, CD79B, FCGR2A, FAS, CD79A, CD28	1289	133	12971	1.58887	1	0.697943	52.9561
GAD_DISEASE	graft-versus-host disease	10	0.502765	0.0392882	HSPA1L, TYMS, ACE, IL6, IL4R, PECAM1, CTLA4, IRF1, IL1B, TLR4	1289	47	12971	2.14103	1	0.698102	53.1943
GAD_DISEASE	nephropathy, diabetic	8	0.402212	0.0401573	PCSK1, CYBA, ACE, ACHE, SLC12A3, XYLT1, NOS3, NOS2	1289	33	12971	2.43948	1	0.703913	53.9898
GAD_DISEASE	Cardiomyopathy, Dilated|DCM - Dilated cardiomyopathy	9	0.452489	0.040189	ACE, ADRB2, MMP9, HSPB7, CTLA4, SGCD, ACTN2, SCN5A, MMP1	1289	40	12971	2.26414	1	0.701971	54.0186
GAD_DISEASE	diabetes, type 2	56	2.81549	0.041455	A2M, MMP9, PDE3B, RRAD, TLR4, KCNJ11, MMP1, C4ORF32, CDKN2B, LCAT, IL4R, HMOX1, SERPINE1, IL1B, NOS3, NOS2, NQO1, FGF2, PEPD, SOCS3, IL6R, DDIT3, ADRB2, HNF4A, GIPR, SLC27A5, CSF2, PPY, CXCL8, APOC2, ABCA1, HSPA1L, PCSK1, ACE, TNFRSF1B, CYP27B1, SYN1, BCHE, EXOC4, MT1E, SCNN1A, KLF5, IL6, TCF7, CFB, CTLA4, CHI3L1, LRGUK, PCK2, SOD3, CYBA, UCP2, FABP3, PYY, KLF4, CD14	1289	439	12971	1.28364	1	0.711151	55.1539
GAD_DISEASE	Scleroderma, Systemic|Systemic Scleroderma	6	0.301659	0.0419359	ACE, IL6, IRF5, MMP9, NOS3, MMP2	1289	20	12971	3.01885	1	0.713182	55.5781
GAD_DISEASE	Brucellosis	6	0.301659	0.0419359	IL6, TAP1, TLR4, FCGR2A, NOS2, CD14	1289	20	12971	3.01885	1	0.713182	55.5781
GAD_DISEASE	Measles|Mumps|Rubella	5	0.251383	0.0430691	IL2RB, TNFRSF1B, IL6, IL4R, IL1B	1289	14	12971	3.59387	1	0.720746	56.5628
GAD_DISEASE	Bacteremia|	5	0.251383	0.0430691	TNFRSF1B, IL6, SERPINE1, TLR2, TLR4	1289	14	12971	3.59387	1	0.720746	56.5628
GAD_DISEASE	muscle testing	5	0.251383	0.0430691	ACE, ADRB2, BCHE, IGFBP3, MYLK	1289	14	12971	3.59387	1	0.720746	56.5628
GAD_DISEASE	1-carbon metabolism	5	0.251383	0.0430691	TYMS, FOLR1, NOS3, SLC19A1, TCN2	1289	14	12971	3.59387	1	0.720746	56.5628
GAD_DISEASE	Type 2 diabetes	47	2.363	0.0440751	CSF2, APOC1, APOC2, TLR4, ABCA1, GREM1, MMP2, KCNJ11, PCSK1, NLRC5, ACE, TNFRSF1B, CDKN2B, LCAT, IL4R, HMOX1, SERPINE1, ITGB6, TGM2, IL1B, NOS3, STRA6, FAS, NOS2, SCNN1A, FGF2, SPP1, KLF5, ATG9B, IL6, TCF7, ICAM4, SLC12A3, MLXIPL, CTLA4, IL6R, LPIN2, HMGA1, ADRB2, HNF4A, UCP2, CACNA1G, HSD11B1, CHN2, IGFBP3, KLF4, CD14	1289	360	12971	1.31376	1	0.726988	57.4196
GAD_DISEASE	Adenoma|Colorectal Neoplasms	10	0.502765	0.044263	GPX2, TYMS, IL6, CYP1B1, PTGES, SLC23A2, GPX3, CYP1A2, FRZB, NQO1	1289	48	12971	2.09642	1	0.726402	57.5778
GAD_DISEASE	allergic rhinitis	7	0.351936	0.0455284	ACE, IL6, IL4R, TAP1, TLR2, TLR4, CD14	1289	27	12971	2.60888	1	0.734485	58.6291
GAD_DISEASE	Nasopharyngeal Neoplasms	9	0.452489	0.045756	CDKN2B, IL16, ZFP57, IL12A, CXCL8, IL1B, FASLG, CDH1, FAS	1289	41	12971	2.20892	1	0.734193	58.8156
GAD_DISEASE	Malaria, Falciparum	9	0.452489	0.045756	IL4R, PECAM1, TLR2, IRF1, TLR4, IL17RE, FCGR2A, NOS2, SPTB	1289	41	12971	2.20892	1	0.734193	58.8156
GAD_DISEASE	kidney transplant complications	8	0.402212	0.046399	ACE, IL6, CTLA4, NOS3, FCGR2A, FAS, TCN2, CD14	1289	34	12971	2.36773	1	0.737143	59.3381
GAD_DISEASE	weight loss	6	0.301659	0.0506958	ACE, PNMT, UCP2, GRIN1, NOS3, ACSL5	1289	21	12971	2.8751	1	0.766506	62.6716
GAD_DISEASE	Cerebral Palsy|	6	0.301659	0.0506958	ADRB2, PROCR, SERPINE1, CXCL8, NOS3, NOS2	1289	21	12971	2.8751	1	0.766506	62.6716
GAD_DISEASE	atherosclerosis, coronary cardiovascular disease diabetes, type 2 hypercholesterolemia hypertension hypertriglyceridemia obesity stroke	3	0.15083	0.0515938	ACE, ADRB2, NOS3	1289	4	12971	7.54713	1	0.770636	63.3348
GAD_DISEASE	Septic shock	3	0.15083	0.0515938	HSPA1L, TLR4, CD14	1289	4	12971	7.54713	1	0.770636	63.3348
GAD_DISEASE	Heart Failure|Myocardial ischemia	3	0.15083	0.0515938	ACE, ADRB2, NOS2	1289	4	12971	7.54713	1	0.770636	63.3348
GAD_DISEASE	aseptic loosening post hip replacement osteolysis	3	0.15083	0.0515938	IL6, MMP2, MMP1	1289	4	12971	7.54713	1	0.770636	63.3348
GAD_DISEASE	intracranial aneurysms	3	0.15083	0.0515938	COL1A2, NOS3, TIMP1	1289	4	12971	7.54713	1	0.770636	63.3348
GAD_DISEASE	Burns|Multiple Organ Failure|Shock	3	0.15083	0.0515938	IL6, IL1B, TLR4	1289	4	12971	7.54713	1	0.770636	63.3348
GAD_DISEASE	Hypertension, Pulmonary|Pulmonary Disease, Chronic Obstructive	3	0.15083	0.0515938	ACE, IL6, IL1B	1289	4	12971	7.54713	1	0.770636	63.3348
GAD_DISEASE	Psoriasis	25	1.25691	0.0517346	IFIH1, GPSM3, CDSN, MMP2, ACE, IL23A, IL4R, TAP1, SLC22A4, HLA-DRB4, SERPINA1, NOS2, NQO1, S100A2, IL6, CTLA4, HLA-G, ABCG2, GJB2, IL20RB, IRF5, NOTCH4, IL12A, CSTA, TNFAIP3	1289	171	12971	1.47118	1	0.769623	63.4378
GAD_DISEASE	Glaucoma, Angle-Closure|Glaucoma, Open-Angle	4	0.201106	0.0519753	HSPA1L, CYP1B1, NOS3, VAV2	1289	9	12971	4.47237	1	0.769286	63.6131
GAD_DISEASE	H. pylori infection stomach cancer	4	0.201106	0.0519753	MMP9, NOS2, MMP2, TIMP1	1289	9	12971	4.47237	1	0.769286	63.6131
GAD_DISEASE	Arthritis, Rheumatoid|Lupus Erythematosus, Systemic	4	0.201106	0.0519753	IRF5, FOXJ1, SERPINE1, TNFAIP3	1289	9	12971	4.47237	1	0.769286	63.6131
GAD_DISEASE	Hodgkin Disease|Lymphoma|Lymphoma, Non-Hodgkin	4	0.201106	0.0519753	IL6, IL4R, IL12A, CD14	1289	9	12971	4.47237	1	0.769286	63.6131
GAD_DISEASE	Helicobacter Infections|Metaplasia	4	0.201106	0.0519753	MMP9, IL1B, MMP2, TIMP1	1289	9	12971	4.47237	1	0.769286	63.6131
GAD_DISEASE	Chronic Periodontitis|	4	0.201106	0.0519753	ACE, IL1B, TLR4, MMP1	1289	9	12971	4.47237	1	0.769286	63.6131
GAD_DISEASE	urolithiasis	4	0.201106	0.0519753	IL1B, NQO1, PLAU, SPP1	1289	9	12971	4.47237	1	0.769286	63.6131
GAD_DISEASE	drug-related genes	28	1.40774	0.0526532	ABCA7, CYP24A1, CYP1B1, ALDH1L1, PNMT, CYP2S1, UCHL1, ABCA2, ABCA1, ABCA4, ABCA3, CYP27B1, PTGES, TAP1, TGM1, ABCB9, TBXAS1, CHST2, CYP1A2, ABCG2, ABCB4, CHST1, LAT, LAT2, ABCC3, UCHL3, UGT2B7, NNMT	1289	197	12971	1.43025	1	0.771847	64.1028
GAD_DISEASE	Hyperparathyroidism, Secondary	22	1.10608	0.0528567	IL2RB, STC2, LTBP2, SLC6A12, CHI3L1, AQP1, NTSR1, SLC19A1, ADGRG3, SLC1A4, FOLR1, IL4R, GIPR, PDGFRA, RYR1, HBEGF, IL15RA, PDGFRB, B3GNT3, SLC14A1, SCNN1A, BMP8A	1289	146	12971	1.51632	1	0.771263	64.2486
GAD_DISEASE	systemic lupus erythematosus	8	0.402212	0.0532277	CYBA, FAM167A, TNFSF4, CTLA4, NOS3, FAS, TNFAIP3, ITGAM	1289	35	12971	2.30008	1	0.771776	64.5129
GAD_DISEASE	Brain Neoplasms|Occupational Diseases	5	0.251383	0.054256	RAC2, NCF2, NOS3, NOS2, SOD3	1289	15	12971	3.35428	1	0.776494	65.2359
GAD_DISEASE	Osteoporosis, Postmenopausal	9	0.452489	0.0583441	THSD7A, TNFRSF1B, IL6, CYP1B1, THSD4, IL1B, NOS3, COL1A1, RUNX2	1289	43	12971	2.10618	1	0.799241	67.9745
GAD_DISEASE	Cell Adhesion Molecules	12	0.603318	0.0591705	RHOJ, NGEF, CYBA, COBL, MSRA, LZTS1, PTPRG, XYLT1, HCCAT5, RORC, BCL6, FAM178B	1289	66	12971	1.82961	1	0.802111	68.5026
GAD_DISEASE	Diabetes Mellitus, Type 1|	8	0.402212	0.0606531	TNXB, CFB, NOTCH4, CTLA4, EGFL8, VWA7, SPP1, NCR3	1289	36	12971	2.23619	1	0.808479	69.4296
GAD_DISEASE	nasopharyngeal cancer	8	0.402212	0.0606531	MMP9, TAP1, TLR4, FAS, PIGR, NQO1, MMP2, MMP1	1289	36	12971	2.23619	1	0.808479	69.4296
GAD_DISEASE	inflammatory bowel disease	10	0.502765	0.0616469	TNFRSF6B, ACE, C3, IL4R, ITGB7, SERPINE1, CTLA4, IL1B, TLR4, CD14	1289	51	12971	1.97311	1	0.812032	70.0364
GAD_DISEASE	Long QT Syndrome	7	0.351936	0.0617478	ACE, ADRB2, ANK2, HMOX1, MMP9, KCNH2, SCN5A	1289	29	12971	2.42896	1	0.81084	70.0974
GAD_DISEASE	glaucoma, primary open-angle	7	0.351936	0.0617478	CDKN1A, CYP1B1, VAMP8, MMP9, TAP1, CDH1, OPTN	1289	29	12971	2.42896	1	0.81084	70.0974
GAD_DISEASE	Coronary Artery Disease|Myocardial Infarction	7	0.351936	0.0617478	ACE, HMOX1, SERPINE1, LRP8, NOS3, CD14, SOD3	1289	29	12971	2.42896	1	0.81084	70.0974
GAD_DISEASE	kidney aging	16	0.804424	0.0637365	HAPLN1, ADCY1, TMEM92, C3, CFB, MMP9, COL17A1, LAMA3, FBLN2, TXNDC5, LACC1, COL6A3, FAM83F, SPP1, FN1, PEG3	1289	99	12971	1.62632	1	0.819359	71.2753
GAD_DISEASE	hepatitis C	14	0.703871	0.065009	IL2RB, IL6, LTBP2, IL16, CTLA4, FASLG, IL24, IFI27, CD34, IL4R, IRF1, IL1B, FAS, MX1	1289	83	12971	1.69735	1	0.823977	72.0058
GAD_DISEASE	cardiovascular	9	0.452489	0.065382	CYBA, TTR, ACE, IL6, ADRB2, PECAM1, IL1B, NOS3, KCNH2	1289	44	12971	2.05831	1	0.824138	72.2166
GAD_DISEASE	fetal loss, late	5	0.251383	0.0668537	PROCR, SERPINE1, NOS3, CYP1A2, ANGPT2	1289	16	12971	3.14464	1	0.829506	73.0336
GAD_DISEASE	Chronic Periodontitis	5	0.251383	0.0668537	IL6, IL1B, FCGR2A, CD14, MMP1	1289	16	12971	3.14464	1	0.829506	73.0336
GAD_DISEASE	endurance performance	5	0.251383	0.0668537	ACE, IL6, ADRB2, CKM, NOS3	1289	16	12971	3.14464	1	0.829506	73.0336
GAD_DISEASE	Myocardial Infarction	65	3.26797	0.0669496	MAD1L1, A2M, STK31, GRIK2, MMP9, PTGS1, TLR2, TTLL6, TLR4, MMP2, MMP1, MBP, MSRA, WNT3, CDKN2B, SEMA3F, SERPINE1, MTURN, ITIH5, CREB3L1, SERPINA1, NOS3, HTR1D, ROS1, VWA2, LARGE1, ANKS1B, MICAL2, SLC24A5, PATJ, TBC1D22A, PLAUR, SCCPDH, ADRB2, TMEM135, CEMIP, EMP1, CRACR2A, ABCA1, SOX6, PGBD5, LINGO2, ACE, PROCR, GP1BA, FN1, HAPLN1, PHACTR1, IL6, PHACTR2, TBXAS1, NLGN1, CTLA4, PDZRN3, NPR2, GJB2, …	1289	536	12971	1.22031	1	0.828343	73.0861
GAD_DISEASE	antipsychotic response | Weight Gain	4	0.201106	0.0689152	ACE, ADCY1, ADCY2, ADORA2A	1289	10	12971	4.02514	1	0.835736	74.1399
GAD_DISEASE	Brain Ischemia|Myocardial Infarction|Stroke	4	0.201106	0.0689152	ADRB2, TBXAS1, PTGES, PTGS1	1289	10	12971	4.02514	1	0.835736	74.1399
GAD_DISEASE	Lymphoma, B-Cell|Lymphoma, Non-Hodgkin|Lymphoma, T-Cell	4	0.201106	0.0689152	TYMS, ALDH1L1, SLC19A1, TCN1	1289	10	12971	4.02514	1	0.835736	74.1399
GAD_DISEASE	Glaucoma, Open-Angle|Low Tension Glaucoma|Ocular Hypertension	4	0.201106	0.0689152	CDKN1A, CYP1B1, CDH1, NOS3	1289	10	12971	4.02514	1	0.835736	74.1399
GAD_DISEASE	coronary atherosclerosis	4	0.201106	0.0689152	ACE, IL6, SERPINE1, CD14	1289	10	12971	4.02514	1	0.835736	74.1399
GAD_DISEASE	Anti-Neutrophil Cytoplasmic Antibody-Associated Vasculitis|	4	0.201106	0.0689152	IFIH1, CYP27B1, ERBB3, CTLA4	1289	10	12971	4.02514	1	0.835736	74.1399
GAD_DISEASE	Duodenal Ulcer	4	0.201106	0.0689152	CXCL8, IL1B, PSCA, NOS3	1289	10	12971	4.02514	1	0.835736	74.1399
GAD_DISEASE	Colitis, Ulcerative	14	0.703871	0.0702525	TNFRSF6B, CARD9, GSDMB, GPSM3, CTLA4, BSN, CXCL8, TCN2, CYBA, HNF4A, C1ORF106, NOTCH4, FCGR2A, NQO1	1289	84	12971	1.67714	1	0.840058	74.8345
GAD_DISEASE	Azoospermia	7	0.351936	0.070984	SYCP3, FKBP6, BCL2, SOX5, IL1B, SOHLH1, HLA-DRA	1289	30	12971	2.348	1	0.841666	75.2068
GAD_DISEASE	Liver Cirrhosis, Biliary	7	0.351936	0.070984	KRT19, PDGFB, IRF5, KRT8, IL12A, CTLA4, ABCB4	1289	30	12971	2.348	1	0.841666	75.2068
GAD_DISEASE	multiple system atrophy	6	0.301659	0.0711795	SLC1A4, IL6, UCHL1, CXCL8, IL1B, LRRK2	1289	23	12971	2.62509	1	0.840974	75.3055
GAD_DISEASE	Coronary Disease	32	1.60885	0.0736165	C3, MMP9, TLR2, TFEB, APOC1, APOC2, TLR4, ABCA1, KCNJ11, TIMP1, NLRC5, ACE, CDKN2B, EXOC3L1, FNDC1, HMOX1, ATP8B1, IL1B, GP1BA, NOS3, CFD, PHACTR1, IL6, CFB, DENND1A, IL6R, ARRDC2, CYBA, LRP1, UCP2, PLA2G7, LAMC2	1289	239	12971	1.34733	1	0.849568	76.5042
GAD_DISEASE	oral cancer	8	0.402212	0.077314	CDKN1A, HMOX1, MMP9, MGMT, SERPINE1, CXCL8, MMP1, PLAU	1289	38	12971	2.11849	1	0.86235	78.2183
GAD_DISEASE	sepsis	8	0.402212	0.077314	TNFRSF1B, IL6, BPI, PROCR, SERPINE1, IL1B, TLR4, CD14	1289	38	12971	2.11849	1	0.86235	78.2183
GAD_DISEASE	Dengue Hemorrhagic Fever	16	0.804424	0.078472	RARRES3, IL6, SOCS3, EFEMP2, SOCS1, OAS2, OASL, TYR, CKM, MC1R, IRF5, IRF7, TAP1, IRF1, FCGR2A, MX1	1289	102	12971	1.57848	1	0.865159	78.7303
GAD_DISEASE	Bone Density	30	1.5083	0.0793036	MEF2C, MMP9, PDLIM4, IL21R, KIT, MMP1, AMPH, TNFRSF1B, PRR4, SERPINE1, C10ORF90, RBMS3, IL1B, NOS3, NQO1, LINC01235, RUNX2, SPP1, HDGFL1, IL6, INSC, CTSK, SOST, NOTCH4, COL1A2, COL1A1, AREG, PDZK1, PLAU, CD14	1289	223	12971	1.35375	1	0.866741	79.0909
GAD_DISEASE	lupus erythematosus; nephropathy in other diseases	3	0.15083	0.0804058	ACE, NOS3, FCGR2A	1289	5	12971	6.0377	1	0.869228	79.56
GAD_DISEASE	coronary artery spasm	3	0.15083	0.0804058	CYBA, IL6, PLA2G7	1289	5	12971	6.0377	1	0.869228	79.56
GAD_DISEASE	cytokine production	3	0.15083	0.0804058	IL6, IL12A, IL1B	1289	5	12971	6.0377	1	0.869228	79.56
GAD_DISEASE	Fractures, Bone|	3	0.15083	0.0804058	FGFR1, FABP3, MMP2	1289	5	12971	6.0377	1	0.869228	79.56
GAD_DISEASE	Adenocarcinoma|Esophageal Neoplasms|Gastroesophageal Reflux|Oesophageal neoplasm	3	0.15083	0.0804058	IL1B, FASLG, FAS	1289	5	12971	6.0377	1	0.869228	79.56
GAD_DISEASE	gastrointestinal cancer	3	0.15083	0.0804058	PDGFRA, CDH1, KIT	1289	5	12971	6.0377	1	0.869228	79.56
GAD_DISEASE	vulvar cancer	3	0.15083	0.0804058	IL6, IL1B, NOS3	1289	5	12971	6.0377	1	0.869228	79.56
GAD_DISEASE	necrotizing enterocolitis	3	0.15083	0.0804058	TLR4, CPS1, CD14	1289	5	12971	6.0377	1	0.869228	79.56
GAD_DISEASE	Coronary Artery Disease|Disease Susceptibility|Myocardial Infarction	3	0.15083	0.0804058	MMP9, MMP2, MMP1	1289	5	12971	6.0377	1	0.869228	79.56
GAD_DISEASE	premature rupture of membranes	3	0.15083	0.0804058	TLR4, SERPINH1, CD14	1289	5	12971	6.0377	1	0.869228	79.56
GAD_DISEASE	Inflammation|Prenatal Exposure Delayed Effects|Recurrence|Respiratory Sounds	3	0.15083	0.0804058	IL4R, CXCL8, CD14	1289	5	12971	6.0377	1	0.869228	79.56
GAD_DISEASE	alpha 1-Antitrypsin Deficiency|Pulmonary Disease, Chronic Obstructive	3	0.15083	0.0804058	SERPINE1, SERPINA1, MMP1	1289	5	12971	6.0377	1	0.869228	79.56
GAD_DISEASE	Heart Failure|Hypertension	3	0.15083	0.0804058	CYP24A1, ACE, CYP27B1	1289	5	12971	6.0377	1	0.869228	79.56
GAD_DISEASE	primary open-angle glaucoma	3	0.15083	0.0804058	IL1B, NOS3, OPTN	1289	5	12971	6.0377	1	0.869228	79.56
GAD_DISEASE	gastritis, chronic atrophic; stomach cancer	3	0.15083	0.0804058	CDKN1A, CXCL8, IL1B	1289	5	12971	6.0377	1	0.869228	79.56
GAD_DISEASE	Coronary Stenosis	3	0.15083	0.0804058	ACE, IL6, ABCA1	1289	5	12971	6.0377	1	0.869228	79.56
GAD_DISEASE	Angina Pectoris|Myocardial Infarction|Obesity|Recurrence	5	0.251383	0.0808219	CYBA, ACE, IL6, NOS3, ABCA1	1289	17	12971	2.95966	1	0.869313	79.7344
GAD_DISEASE	respiratory syncytial virus	5	0.251383	0.0808219	IL6, IL4R, CXCL8, TLR4, CD14	1289	17	12971	2.95966	1	0.869313	79.7344
GAD_DISEASE	H. pylori infection	7	0.351936	0.0809694	IL6, IL4R, IL12A, FUT3, CXCL8, IL1B, TLR4	1289	31	12971	2.27225	1	0.868478	79.796
GAD_DISEASE	Nonalcoholic Fatty Liver Disease	7	0.351936	0.0809694	COL13A1, ST8SIA1, CHST2, MGC16025, SEL1L3, SLC46A3, CRACR2A	1289	31	12971	2.27225	1	0.868478	79.796
GAD_DISEASE	Carcinoma, Basal Cell|Carcinoma, Squamous Cell|Melanoma|Skin Neoplasms	6	0.301659	0.0828866	TYR, MC1R, MMP9, SLC24A5, TLR4, OCA2	1289	24	12971	2.51571	1	0.873607	80.5795
GAD_DISEASE	Asthma|Bronchial Hyperreactivity	6	0.301659	0.0828866	IL2RB, SFRP1, IRF1, NOS2, NQO1, CD14	1289	24	12971	2.51571	1	0.873607	80.5795
GAD_DISEASE	Behcet Syndrome|	6	0.301659	0.0828866	IL6, IRF5, TLR2, CTLA4, CXCL8, IL6R	1289	24	12971	2.51571	1	0.873607	80.5795
GAD_DISEASE	inflammatory bowel disease	11	0.553042	0.0835498	TNFRSF6B, REEP6, IL2RB, TNFRSF1B, HMOX1, PECAM1, SLC22A4, BSN, IL1B, TLR4, MST1R	1289	62	12971	1.78534	1	0.874478	80.8438
GAD_DISEASE	Mental Disorders	8	0.402212	0.0865501	MAD1L1, BPI, NCKAP5, SAA2, FAM69A, TLR4, CLDN11, PAQR5	1289	39	12971	2.06417	1	0.882653	81.9974
GAD_DISEASE	Endometriosis|Uterine Diseases	4	0.201106	0.0879907	IL6, MMP9, IL1B, MMP2	1289	11	12971	3.65921	1	0.885735	82.5276
GAD_DISEASE	Lupus Nephritis	4	0.201106	0.0879907	SERPINE1, FCGRT, FCGR2A, TNFAIP3	1289	11	12971	3.65921	1	0.885735	82.5276
GAD_DISEASE	Nephrolithiasis	4	0.201106	0.0879907	IL1B, PLAU, SPP1, FN1	1289	11	12971	3.65921	1	0.885735	82.5276
GAD_DISEASE	Graves Ophthalmopathy	4	0.201106	0.0879907	IL6, IL12A, CTLA4, IL1B	1289	11	12971	3.65921	1	0.885735	82.5276
GAD_DISEASE	spondyloarthropathies	4	0.201106	0.0879907	HSPA1L, CTLA4, FAS, HLA-DRA	1289	11	12971	3.65921	1	0.885735	82.5276
GAD_DISEASE	heart transplant	4	0.201106	0.0879907	IL6, TNFRSF8, FASLG, FAS	1289	11	12971	3.65921	1	0.885735	82.5276
GAD_DISEASE	Pain, Postoperative|Radius Fractures|Reflex Sympathetic Dystrophy	4	0.201106	0.0879907	ACE, IL6, ADRB2, TAC1	1289	11	12971	3.65921	1	0.885735	82.5276
GAD_DISEASE	angina	4	0.201106	0.0879907	CYBA, MMP9, PLA2G7, GP1BA	1289	11	12971	3.65921	1	0.885735	82.5276
GAD_DISEASE	Muscular Dystrophies, Limb-Girdle	4	0.201106	0.0879907	TRIM17, ENO3, FLNC, MYOZ3	1289	11	12971	3.65921	1	0.885735	82.5276
GAD_DISEASE	metabolic syndrome	23	1.15636	0.0936932	C3, ELN, PTGS1, TLR4, ITGB2, ABCA1, ARNTL, KCNJ11, MMP1, ADRB2, ACE, BCHE, UCP2, HMOX1, PECAM1, SERPINE1, HSD11B1, IL1B, IL15RA, NOS3, LRP8, PDZK1, ROS1	1289	165	12971	1.4027	1	0.900301	84.4848
GAD_DISEASE	Apoplexy|Myocardial ischemia|Stroke	5	0.251383	0.096102	ACE, IL6, SERPINE1, NOS3, GP1BA	1289	18	12971	2.79523	1	0.905241	85.2475
GAD_DISEASE	Guillain-Barre syndrome	5	0.251383	0.096102	MMP9, TLR4, FCGR2A, NOS2, CD14	1289	18	12971	2.79523	1	0.905241	85.2475
GAD_DISEASE	Meningococcal Infections	5	0.251383	0.096102	ACE, ADRB2, SERPINE1, IL1B, TLR4	1289	18	12971	2.79523	1	0.905241	85.2475
GAD_DISEASE	Hodgkin Disease|Inflammation	5	0.251383	0.096102	IL6, IL4R, CXCL8, IL1B, TLR4	1289	18	12971	2.79523	1	0.905241	85.2475
GAD_DISEASE	coronary spastic angina	8	0.402212	0.0963843	NGEF, BCR, TIAM1, ARHGEF16, CHN2, ARHGAP29, VAV2, ARHGAP9	1289	40	12971	2.01257	1	0.904843	85.3346
GAD_DISEASE	Melanoma|Skin Neoplasms	11	0.553042	0.0986995	IL6, TYR, MC1R, CDKN2B, IL4R, MYO7A, FASLG, FAS, IL6R, KIT, OCA2	1289	64	12971	1.72955	1	0.909293	86.0301

## Sheet: FUNC-CLUS
Annotation Cluster 1	Enrichment Score: 17.437796521815066
Category	Term	Count	%	PValue	Genes	List Total	Pop Hits	Pop Total	Fold Enrichment	Bonferroni	Benjamini	FDR
UP_KEYWORDS	Glycoprotein	583	29.3112	2.31931e-23	A2M, PEAR1, LTBP2, LTBP3, CRHBP, PTGS1, FSTL3, PLPPR3, SLC52A3, SYP, HMCN2, HMCN1, MC1R, GRIN2D, KCNK6, HIST1H2BJ, FSTL5, SERPINE1, FAS, ADAM8, HTR1D, ROS1, INA, WNT10A, PTPRG, CRYAB, PTPRH, CDHR2, BSN, CYP1A2, PTPRN, TMEM130, PDCD1LG2, PLAUR, THY1, ADAMTS7, JUP, SERPINF1, ST14, HSD11B1, MST1R, WFDC2, ADAMTS4, HLA-DRA, TNFRSF6B, DNAH10, ERBB3, ERBB2, ACP7, NPY6R, SERPINH1, SYPL2, IL17B, PROCR, RA…	1844	4557	20568	1.42699	1.19908e-20	1.19908e-20	3.3556e-20
UP_KEYWORDS	Secreted	286	14.3791	3.03019e-19	A2M, LTBP2, EFNA1, LTBP3, GDF6, CRHBP, FSTL3, HMCN2, CFP, RTBDN, HMCN1, ISG15, SOSTDC1, LCAT, SBSN, SERPINE1, FSTL5, FAS, CFD, IZUMO4, MUC13, WNT10A, MATN4, STC2, TMEM25, PDCD1LG2, PLAUR, ADAMTS7, SERPINF1, STC1, LAMC2, WFDC2, ADAMTS4, TNFRSF6B, ERBB3, ENPP2, ACP7, ELN, IFI30, ITGBL1, LAMB3, ACE, IL17B, IL23A, AGRN, SPP1, CFB, C6ORF15, CHI3L1, CHI3L2, SERPINI1, TINAGL1, LGALS9, EMILIN1, KDR, LAMA…	1844	1918	20568	1.66322	1.56661e-16	7.83304e-17	4.38411e-16
UP_KEYWORDS	Signal	508	25.5405	1.09287e-15	SLC9A7, A2M, PEAR1, LTBP2, LTBP3, CRHBP, PTGS1, FSTL3, HMCN2, HMCN1, GRIN2D, SBSN, FSTL5, SERPINE1, FAS, ADAM8, ROS1, WNT10A, PTPRG, PTPRH, CDHR2, PTPRN, TMEM130, PDCD1LG2, PLAUR, THY1, ADAMTS7, SERPINF1, TMEM139, MST1R, WFDC2, ADAMTS4, HLA-DRA, TNFRSF6B, ERBB3, ERBB2, ACP7, SERPINH1, IL23A, IL17B, PROCR, RAC2, HLA-DRB4, SPP1, C6ORF15, PCDH12, CD300C, GAS1, TINAGL1, SERPINI1, EMILIN1, APOL3, COL1…	1844	4148	20568	1.36602	5.73985e-13	1.91291e-13	1.60982e-12
UP_KEYWORDS	Disulfide bond	425	21.3675	2.30896e-14	A2M, PEAR1, LTBP2, LTBP3, CRHBP, PTGS1, FSTL3, SLC52A3, HMCN2, HMCN1, ISG15, GRIN2D, FSTL5, CCR10, FAS, ADAM8, HTR1D, WNT10A, PTPRG, PTPRH, PDCD1LG2, PLAUR, THY1, ADAMTS7, ST14, MST1R, WFDC2, HLA-DRA, ADAMTS4, TNFRSF6B, ERBB3, ERBB2, NPY6R, CHCHD7, IL23A, IL17B, PROCR, HLA-DRB4, LFNG, CD300C, TINAGL1, EMILIN1, COL14A1, AREG, FCGBP, MUC5AC, BMP8A, CILP2, ST6GALNAC4, SMPDL3B, XYLT1, NMUR1, ERFE, IL…	1844	3394	20568	1.39672	1.19389e-11	2.98472e-12	3.34066e-11
Annotation Cluster 2	Enrichment Score: 4.345800218631359
Category	Term	Count	%	PValue	Genes	List Total	Pop Hits	Pop Total	Fold Enrichment	Bonferroni	Benjamini	FDR
UP_KEYWORDS	Membrane	773	38.8638	3.96165e-08	FAM210B, SLC52A3, DGAT2L6, PIP5KL1, DIRAS3, MC1R, GRIN2D, CCR10, ROS1, PIK3CG, ARC, GATM, NOXA1, GEM, CYP1A2, TMEM130, THY1, JUP, TMEM135, UNC13D, PTRF, ARFGEF3, TMEM139, RYR1, HSD11B1, UNC13C, UNC13A, HLA-DRA, DNAH10, CYP1B1, CHCHD3, BCL2L1, SCRIB, DUSP13, PPP2R2B, LFNG, BRI3BP, TMEM120B, GAS1, CAMK2N1, FAM151A, APCDD1L, RGS5, RGS9, AREG, LZTS1, KCNAB2, ATP10B, KCNAB1, TYR, ST6GALNAC4, MAP1LC3A,…	1844	7420	20568	1.162	2.04815e-05	1.70681e-06	5.73175e-05
UP_KEYWORDS	Transmembrane helix	560	28.1549	0.00145685	C15ORF48, SLC9A7, PEAR1, PLPPR3, FAM210B, ANKLE1, SLC52A3, SYP, DGAT2L6, MALL, MC1R, GRIN2D, KCNK6, CCR10, FAS, ADAM8, HTR1D, ROS1, PTPRG, PTPRH, CDHR2, CYP1A2, PTPRN, TMEM130, PDCD1LG2, TMEM135, ARFGEF3, TMEM139, SPAG4, ST14, HSD11B1, RYR1, MST1R, ADAMTS4, HLA-DRA, RTP3, DNAH10, CYP1B1, ERBB3, ERBB2, C3ORF18, CHCHD3, NPY6R, BCL2L1, SYPL2, KIAA1549L, PROCR, DUSP13, HLA-DRB4, LFNG, BRI3BP, TMEM120…	1844	5621	20568	1.11123	0.529397	0.0186671	2.08723
UP_KEYWORDS	Transmembrane	561	28.2051	0.00158967	C15ORF48, SLC9A7, PEAR1, PLPPR3, FAM210B, ANKLE1, SLC52A3, SYP, DGAT2L6, MALL, MC1R, GRIN2D, KCNK6, CCR10, FAS, ADAM8, HTR1D, ROS1, PTPRG, PTPRH, CDHR2, CYP1A2, PTPRN, TMEM130, PDCD1LG2, TMEM135, ARFGEF3, TMEM139, SPAG4, ST14, HSD11B1, RYR1, MST1R, ADAMTS4, HLA-DRA, RTP3, DNAH10, CYP1B1, ERBB3, ERBB2, C3ORF18, CHCHD3, NPY6R, BCL2L1, SYPL2, KIAA1549L, PROCR, DUSP13, HLA-DRB4, LFNG, BRI3BP, TMEM120…	1844	5639	20568	1.10967	0.560675	0.0189465	2.2755
Annotation Cluster 3	Enrichment Score: 2.3361657050937694
Category	Term	Count	%	PValue	Genes	List Total	Pop Hits	Pop Total	Fold Enrichment	Bonferroni	Benjamini	FDR
UP_KEYWORDS	Kinase	91	4.57516	0.00145374	STK31, CKMT1B, NUAK2, NUAK1, PRKAG2, PINK1, FES, NMRK2, PAK6, PIP5KL1, CDKN2B, WNK4, PRKACB, TIE1, ROS1, MAP2K6, MATK, PIK3CG, RET, BCR, SGK3, HKDC1, SKP2, PBK, ALK, DAPK2, C8ORF44-SGK3, PLAUR, MAST1, DOK2, CKM, LCK, PDGFRA, PDGFRB, NRGN, MST1R, MAP3K14, LRRK2, EPS8L1, FGFR1, ERBB3, ERBB2, CAMK2G, FPGT-TNNI3K, MKNK2, MAP4K2, BRSK2, MAP4K1, KIT, EPHB3, LOC400927-CSNK1E, CMPK2, DGKA, STK32B, STK32A…	1844	736	20568	1.3791	0.528638	0.0191006	2.08281
UP_KEYWORDS	ATP-binding	152	7.64203	0.00690086	ADCY1, STK31, ADCY2, NMRK2, NLRC5, NLRC3, PIP5KL1, OPLAH, WNK4, CUL9, MLKL, PRKACB, ROS1, MAP2K6, MATK, PIK3CG, NWD1, NMNAT2, RET, BCR, KIF5A, HKDC1, KIF5C, ATP9A, PDGFRA, PDGFRB, MST1R, LRRK2, KIF26A, ACTBL2, ABCA7, DNAH10, FGFR1, IFIH1, DNAH12, ASS1, ERBB3, DNAH17, ERBB2, TDRD9, MAP4K2, MAP4K1, TOR4A, CTPS2, ABCA2, ABCA1, OAS2, ABCA4, EPHB3, ABCA3, LOC400927-CSNK1E, CMPK2, HSPA1L, TTBK1, SBK3, …	1844	1391	20568	1.21884	0.972127	0.0641484	9.5333
UP_KEYWORDS	Nucleotide-binding	189	9.50226	0.00977495	GNA15, ADCY1, STK31, ADCY2, TUBB2B, RRAD, NMRK2, NLRC5, NLRC3, PIP5KL1, OPLAH, DIRAS3, WNK4, CUL9, ARL14, MLKL, PRKACB, RAPGEF3, MX1, MX2, ROS1, MAP2K6, MATK, PIK3CG, NWD1, NMNAT2, RET, BCR, KIF5A, HKDC1, KIF5C, GEM, RND2, RND1, ATP9A, PDGFRA, TUBA4A, PDGFRB, MST1R, KIF26A, LRRK2, EEFSEC, ACTBL2, ABCA7, DNAH10, FGFR1, IFIH1, DNAH12, ASS1, ERBB3, DNAH17, ERBB2, TDRD9, MAP4K2, TOR4A, MAP4K1, CTPS2,…	1844	1787	20568	1.17969	0.993771	0.0798829	13.2483
Annotation Cluster 4	Enrichment Score: 1.3946808245524196
Category	Term	Count	%	PValue	Genes	List Total	Pop Hits	Pop Total	Fold Enrichment	Bonferroni	Benjamini	FDR
UP_KEYWORDS	Sodium transport	18	0.904977	0.0316476	HCN2, ATP1B1, SLC5A5, SLC9A7, SLC8A2, SLC12A3, SLC24A5, ASIC3, ATP1A2, SLC34A3, SLC17A7, SLC23A2, SLC22A4, SCN9A, HCN4, SCNN1A, SCN5A, SCN4A	1844	117	20568	1.716	1	0.189788	37.2043
UP_KEYWORDS	Sodium channel	7	0.351936	0.0406306	HCN2, SCN9A, ASIC3, HCN4, SCNN1A, SCN5A, SCN4A	1844	29	20568	2.69235	1	0.220698	45.1256
UP_KEYWORDS	Sodium	18	0.904977	0.0509053	HCN2, ATP1B1, SLC5A5, SLC9A7, SLC8A2, SLC12A3, SLC24A5, ASIC3, ATP1A2, SLC34A3, SLC17A7, SLC23A2, SLC22A4, SCN9A, HCN4, SCNN1A, SCN5A, SCN4A	1844	124	20568	1.61913	1	0.25683	53.0417
Annotation Cluster 5	Enrichment Score: 1.3164919043073406
Category	Term	Count	%	PValue	Genes	List Total	Pop Hits	Pop Total	Fold Enrichment	Bonferroni	Benjamini	FDR
UP_KEYWORDS	Potassium transport	19	0.955254	0.0149866	HCN2, ATP1B1, KCNK15, SLC9A7, SLC12A8, KCNC3, KCNAB2, ATP4A, KCNAB1, SLC24A5, ATP1A2, KCNJ12, KCNV2, KCNJ11, KCNK3, KCNK6, HCN4, KCNH2, KCNH4	1844	116	20568	1.82695	0.999593	0.109986	19.6251
UP_KEYWORDS	Voltage-gated channel	22	1.10608	0.0267914	HCN2, KCNK15, KCNC3, KCNAB2, KCNAB1, CLCNKB, CACNB3, HVCN1, KCNJ12, KCNV2, KCNJ11, CLIC3, KCNK6, CACNA1G, SCN9A, CACNA1H, HCN4, KCNH2, SCN5A, CACNA1A, SCN4A, KCNH4	1844	150	20568	1.63592	0.999999	0.166681	32.4909
UP_KEYWORDS	Potassium	19	0.955254	0.0392904	HCN2, ATP1B1, KCNK15, SLC9A7, SLC12A8, KCNC3, KCNAB2, ATP4A, KCNAB1, SLC24A5, ATP1A2, KCNJ12, KCNV2, KCNJ11, KCNK3, KCNK6, HCN4, KCNH2, KCNH4	1844	129	20568	1.64284	1	0.218626	44.006
UP_KEYWORDS	Potassium channel	9	0.452489	0.343596	HCN2, KCNK15, KCNC3, KCNK6, HCN4, KCNH2, KCNV2, KCNH4, KCNK3	1844	74	20568	1.35657	1	0.741236	99.7736
Annotation Cluster 6	Enrichment Score: 1.0684080725973928
Category	Term	Count	%	PValue	Genes	List Total	Pop Hits	Pop Total	Fold Enrichment	Bonferroni	Benjamini	FDR
UP_KEYWORDS	Zymogen	31	1.55857	0.00999171	ADAMTS14, NAAA, CPQ, MMP9, ADAMTS15, GGT1, MMP2, MMP1, PRSS8, PCSK1, PAPPA, CFD, PCSK4, KLK6, CPA4, CTSZ, CFB, MMP19, MMP17, MMP16, MMP15, FURIN, CTSV, CTSW, GZMM, ADAMTS7, CTSK, CTSE, PLAU, PRSS21, ADAMTS4	1844	215	20568	1.60825	0.994437	0.0803269	13.5227
UP_KEYWORDS	Metalloprotease	19	0.955254	0.141484	AMZ1, CPA4, PEPD, ADAMTS14, CPQ, MMP9, MMP19, ADAMTS15, MMP17, MMP16, ANPEP, MMP15, MMP2, MMP1, ADAMTS7, ACE, PAPPA, ADAM8, ADAMTS4	1844	153	20568	1.38514	1	0.505487	88.9982
UP_KEYWORDS	Protease	51	2.5641	0.44099	MMP9, UCHL1, GGT1, ANPEP, MMP2, MMP1, IMMP2L, PAPPA, KLK10, PRSS33, ADAM8, CFD, CTSZ, PEPD, MMP19, MMP17, MMP16, MMP15, CTSV, CTSW, GZMM, ADAMTS7, CTSK, BLMH, ST14, MYRF, CTSE, UCHL3, TNFAIP3, ADAMTS4, AMZ1, DHH, ADAMTS14, CPQ, ADAMTS15, PRSS8, PCSK1, ACE, ZC3H12A, PRSS16, PCSK4, KLK6, CPA4, CFB, TMPRSS9, CAPN3, FURIN, USP43, PRSS22, PRSS21, PLAU	1844	543	20568	1.04761	1	0.818847	99.9778
Annotation Cluster 7	Enrichment Score: 0.5768133300045961
Category	Term	Count	%	PValue	Genes	List Total	Pop Hits	Pop Total	Fold Enrichment	Bonferroni	Benjamini	FDR
UP_KEYWORDS	Prostaglandin biosynthesis	3	0.15083	0.223926	TBXAS1, PTGES, PTGS1	1844	10	20568	3.3462	1	0.610504	97.4467
UP_KEYWORDS	Prostaglandin metabolism	3	0.15083	0.258427	TBXAS1, PTGES, PTGS1	1844	11	20568	3.042	1	0.660721	98.6776
UP_KEYWORDS	Fatty acid biosynthesis	7	0.351936	0.321454	TBXAS1, ELOVL4, PTGES, OLAH, PRKAG2, PTGS1, ELOVL6	1844	52	20568	1.5015	1	0.71662	99.6342
Annotation Cluster 8	Enrichment Score: 0.4607065711006986
Category	Term	Count	%	PValue	Genes	List Total	Pop Hits	Pop Total	Fold Enrichment	Bonferroni	Benjamini	FDR
UP_KEYWORDS	Fatty acid metabolism	16	0.804424	0.143179	CPT1C, TBXAS1, ALOXE3, C3, OLAH, PTGS1, PRKAG2, ECHDC2, LPIN2, LPIN3, ELOVL4, PTGES, ACOT12, ELOVL6, SLC27A5, ACSL5	1844	124	20568	1.43923	1	0.506875	89.3083
UP_KEYWORDS	Fatty acid biosynthesis	7	0.351936	0.321454	TBXAS1, ELOVL4, PTGES, OLAH, PRKAG2, PTGS1, ELOVL6	1844	52	20568	1.5015	1	0.71662	99.6342
UP_KEYWORDS	Lipid biosynthesis	11	0.553042	0.901327	DGAT2L6, TBXAS1, ELOVL4, PTGES, OLAH, PRKAG2, PTGS1, HSD17B3, ELOVL6, GPAT2, AGPAT3	1844	156	20568	0.786501	1	0.991998	100
Annotation Cluster 9	Enrichment Score: 0.4285833444638826
Category	Term	Count	%	PValue	Genes	List Total	Pop Hits	Pop Total	Fold Enrichment	Bonferroni	Benjamini	FDR
UP_KEYWORDS	Dejerine-Sottas syndrome	3	0.15083	0.0668248	PRX, EGR2, GJB1	1844	5	20568	6.69241	1	0.316407	63.2358
UP_KEYWORDS	Charcot-Marie-Tooth disease	4	0.201106	0.847277	PRX, EGR2, PLEKHG5, GJB1	1844	51	20568	0.874825	1	0.9837	100
UP_KEYWORDS	Neuropathy	6	0.301659	0.914717	PRX, TTR, KIF1A, EGR2, PLEKHG5, GJB1	1844	90	20568	0.743601	1	0.993848	100
Annotation Cluster 10	Enrichment Score: 0.3349730978968182
Category	Term	Count	%	PValue	Genes	List Total	Pop Hits	Pop Total	Fold Enrichment	Bonferroni	Benjamini	FDR
UP_KEYWORDS	Monooxygenase	11	0.553042	0.262288	CYP24A1, TYR, CYP27B1, CYP1B1, TBXAS1, MICAL2, CYP2S1, TH, CYP26A1, AGMO, CYP1A2	1844	88	20568	1.39425	1	0.661975	98.7738
UP_KEYWORDS	Heme	14	0.703871	0.403228	CYP24A1, TBXAS1, CYP1B1, CYP2S1, PTGS1, CYP26A1, CYP1A2, CYBA, CYP27B1, HMOX1, CYGB, NOS3, NOS2, MB	1844	132	20568	1.183	1	0.791937	99.9429
UP_KEYWORDS	Iron	23	1.15636	0.934874	CYP24A1, TBXAS1, CYP1B1, ALOXE3, CYP2S1, ACP7, TH, PTGS1, CYP26A1, RSAD2, CYP1A2, LCN2, CYBA, CYP27B1, PHF2, PIR, HMOX1, CYGB, NOS3, AGMO, NOS2, RTEL1-TNFRSF6B, MB	1844	324	20568	0.791797	1	0.996316	100
Annotation Cluster 11	Enrichment Score: 0.1996801330960048
Category	Term	Count	%	PValue	Genes	List Total	Pop Hits	Pop Total	Fold Enrichment	Bonferroni	Benjamini	FDR
UP_KEYWORDS	Metal-binding	335	16.8426	0.314423	S100A4, S100A3, CYP24A1, ADCY1, S100A5, ADCY2, ALOXE3, PDLIM7, SYT5, PTGS1, PDLIM4, ZNF781, RORC, NMRK2, ISG20, PRIM1, ZNF774, CUL9, FSTL5, ADAM8, S100A2, L3MBTL4, CRYAB, COMMD3-BMI1, CYP26A1, BSN, OPTN, CYP1A2, ADAMTS7, PRDM8, PITPNM3, HNF4A, PRDM1, UNC13C, UNC13A, ADAMTS4, SIVA1, MFNG, CYP1B1, ENPP2, ACP7, ITGA10, ASAP3, OAS2, ADAP1, ACE, PIR, CASZ1, CDA, ZNF74, LHX6, LFNG, KLF5, BHMT2, CRIP1, …	1844	3637	20568	1.02738	1	0.711508	99.5753
UP_KEYWORDS	Zinc	201	10.1056	0.803528	S100A3, S100A5, PDLIM7, PDLIM4, ZNF781, RORC, PRIM1, ZNF774, CUL9, ADAM8, L3MBTL4, CRYAB, COMMD3-BMI1, BSN, OPTN, PRDM8, ADAMTS7, HNF4A, PRDM1, UNC13C, UNC13A, ADAMTS4, SIVA1, ENPP2, ACP7, ASAP3, ADAP1, ACE, CASZ1, ZNF74, CDA, LHX6, KLF5, CRIP1, BHMT2, CHURC1-FNTB, ZNF620, SMYD3, ZNF221, ZFHX4, RNF208, TEX13C, ZNF385C, ZNF117, ZFHX2, KLF4, SH3RF1, SOBP, ZNF154, ANPEP, STAC3, GLI1, STAC2, SMPDL3B,…	1844	2351	20568	0.953618	1	0.975024	100
UP_KEYWORDS	Zinc-finger	131	6.58622	0.996424	ZNF823, TRIM50, ZNF781, RORC, TRIM51, GATA2, TRIM48, ZNF774, CUL9, L3MBTL4, COMMD3-BMI1, BSN, OPTN, TRERF1, SP140, PRDM8, ZFP69B, HNF4A, PRDM1, TNFAIP3, UNC13C, UNC13A, TRIM39, NEURL1, ZFAND4, TSHZ1, ZNF841, ASAP3, ADAP1, RASAL1, CASZ1, ZNF425, ZNF74, FGD6, TEC, KLF5, ZNF620, SMYD3, BMX, ZNF221, VAV2, VAV1, TRIM60, TRIM55, SALL2, CDKN1A, ZFHX4, PHF2, TRIM54, RNF208, TEX13C, ZNF385C, ZNF117, ZFHX2…	1844	1783	20568	0.819504	1	0.999971	100
Annotation Cluster 12	Enrichment Score: 0.09753699877816796
Category	Term	Count	%	PValue	Genes	List Total	Pop Hits	Pop Total	Fold Enrichment	Bonferroni	Benjamini	FDR
UP_KEYWORDS	Steroid metabolism	8	0.402212	0.660427	LCAT, APOBR, HSD11B1, HSD17B6, ERLIN1, CYP1A2, ABCA1, UGT2B7	1844	86	20568	1.03758	1	0.927311	100
UP_KEYWORDS	Sterol metabolism	5	0.251383	0.861857	LCAT, APOBR, ERLIN1, CYP1A2, ABCA1	1844	67	20568	0.832389	1	0.986184	100
UP_KEYWORDS	Cholesterol metabolism	4	0.201106	0.895631	LCAT, APOBR, ERLIN1, ABCA1	1844	57	20568	0.782738	1	0.991342	100
Annotation Cluster 13	Enrichment Score: 4.726110259542809E-4
Category	Term	Count	%	PValue	Genes	List Total	Pop Hits	Pop Total	Fold Enrichment	Bonferroni	Benjamini	FDR
UP_KEYWORDS	DNA-binding	154	7.74258	0.995737	MEF2C, AKNA, HIST2H2AA3, HIST2H2AA4, JDP2, ZNF823, STAT5B, MAEL, ZNF781, HOXD13, RORC, H1FX, HOXD1, SOHLH1, GATA2, ZNF774, HIST1H2BJ, CREB3L1, TIGD4, H1F0, KLLN, RELB, MLXIPL, HES7, SIX4, ARNTL, TOX3, TRERF1, TOX2, SP140, DDIT3, PRDM8, ZFP69B, HNF4A, SYCP3, HES4, HES2, PRDM1, TNFAIP3, LBX2, TSHZ1, TFAP4, ZNF841, TFEB, SOX5, SOX6, SYCP2, H2AFB2, HOXA1, CASZ1, HOXA10, ZNF425, NKX3-1, ZNF74, LHX6, R…	1844	2055	20568	0.835873	1	0.999961	100
UP_KEYWORDS	Transcription regulation	162	8.1448	0.999934	MEF2C, AKNA, JDP2, IL16, ZNF823, STAT5B, FSTL3, ZNF781, HOXD13, RORC, HOXD1, SOHLH1, CITED4, KANK1, TAF7L, GATA2, CDCA7, ZNF774, CREB3L1, MAP2K6, L3MBTL4, MAGEA2B, RELB, COMMD3-BMI1, MLXIPL, HES7, SIX4, ARNTL, TOX3, TRERF1, TOX2, DDIT3, PRDM8, ZFP69B, HNF4A, PTRF, HES4, HES2, PRDM1, LBX2, IRAK1BP1, FGFR1, TSHZ1, TFAP4, ZNF841, ERBB2, TFEB, CHCHD3, SOX5, SOX6, COMMD10, HOXA1, PIR, CASZ1, HOXA10, Z…	1844	2328	20568	0.776181	1	1	100
UP_KEYWORDS	Transcription	163	8.19507	0.999985	MEF2C, AKNA, JDP2, IL16, ZNF823, STAT5B, FSTL3, ZNF781, HOXD13, RORC, HOXD1, SOHLH1, CITED4, KANK1, TAF7L, PRIM1, GATA2, CDCA7, ZNF774, CREB3L1, MAP2K6, L3MBTL4, MAGEA2B, RELB, COMMD3-BMI1, MLXIPL, HES7, SIX4, ARNTL, TOX3, TRERF1, TOX2, DDIT3, PRDM8, ZFP69B, HNF4A, PTRF, HES4, HES2, PRDM1, LBX2, IRAK1BP1, FGFR1, TSHZ1, TFAP4, ZNF841, ERBB2, TFEB, CHCHD3, SOX5, SOX6, COMMD10, HOXA1, PIR, CASZ1, HO…	1844	2395	20568	0.759125	1	1	100
UP_KEYWORDS	Nucleus	363	18.2504	1	C15ORF48, MEF2C, HIST2H2AA3, HIST2H2AA4, STAT5B, LSM7, FSTL3, ZNF781, RORC, HOXD13, H1FX, SELENBP1, SOHLH1, CITED4, TAF7L, ISG20, CDCA7, ZNF774, HIST1H2BJ, ACRC, CREB3L1, STAG3, TIGD4, CCNA1, MAP2K6, H1F0, L3MBTL4, CRYAB, COMMD3-BMI1, SKP2, TOX3, TOX2, PRDM8, REC8, PTRF, HNF4A, HES4, HES2, MLLT11, FBLL1, PRDM1, EEFSEC, IRAK1BP1, SIVA1, LMNB1, LMNB2, ERBB2, TDRD9, CHCHD3, IGF2BP1, BCL2L1, OAS2, AD…	1844	5234	20568	0.773578	1	1	100
