# Supplementary material for: Network assessment of demethylation treatment in melanoma: Differential transcriptome-methylome and antigen profile signatures
Source: PLoS One. 2018 Nov 28;13(11):e0206686. doi: 10.1371/journal.pone.0206686 (PMC6261551; doi:10.1371/journal.pone.0206686)
Supplement: S7 Tables — (XLSX) [file pone.0206686.s007.xlsx]

## Sheet: CATEGORY
Annotation Cluster 1	Enrichment Score: 17.70215530879253
Category	Term	Count	%	Genes(TARGETS OF LNCrna RED- 1MB, GREEN-2MB BLUE-3MB, PURPLE IN ALL 3 PUPLE UNDERLINE COMMON IN 2MB AND 3MB SETS)	List Total	Pop Hits	Pop Total	Fold Enrichment	Bonferroni	Benjamini	FDR
UP_KEYWORDS	Secreted	249	#	IL9R, LTBP2, PGF, FAM20C, FSTL3, CFP, RTBDN, HMCN1, ISG15, SBSN, FAP, SERPINE1, OSCAR, PLA1A, CFI, FAS, MUC15, IZUMO4, MUC13, PI15, WNT10A, CLCA2, OLFML2A, TMEM25, VASH1, PRELP, ADAMTS7, EGFLAM, F5, SERPINF1, STC1, LAMC2, CHGB, ADAMTS4, TNFRSF6B, IL1R2, ERBB3, ENPP2, ACP7, IFI30, OAS1, GAST, ESM1, ACE, LAMB3, IL23A, OLFM2, COL18A1, BMP2, NPB, ST6GAL1, C6ORF15, CHI3L1, SERPINI1, TINAGL1, LGALS9, E…	1452	1918	20568	1.83898	8.71e-20	8.71e-20	2.61e-19
UP_KEYWORDS	Glycoprotein	461	#	ALPPL2, SLC52A1, IL9R, PEAR1, PTGS2, LTBP2, PGF, SCN3B, FSTL3, SLC52A3, SYP, HMCN1, HIST1H2BK, KCNK7, AQP11, FAP, KCNK6, HIST1H2BJ, OSCAR, SERPINE1, FAS, ADAM8, HTR1D, INA, WNT10A, CLCA2, PTPRG, PTPRH, BSN, OLFML2A, COLEC12, PTPRU, PTPRN, PIK3IP1, TMEM130, THY1, ADAMTS7, EGFLAM, SERPINF1, F5, MGAM, HSD11B1, MST1R, PMP22, HLA-DRA, ADAMTS4, TNFRSF6B, IL1R2, ERBB3, ACP7, SORCS1, ESM1, ACER2, CD300C,…	1452	4557	20568	1.433	3.24e-16	1.62e-16	9.69e-16
UP_KEYWORDS	Signal	420	#	ALPPL2, SLC52A1, IL9R, PEAR1, PTGS2, LTBP2, SCN3B, PGF, FSTL3, HMCN1, KCNK7, SBSN, OSCAR, SERPINE1, FAS, ADAM8, WNT10A, CLCA2, PTPRG, PTPRH, TMIE, OLFML2A, PTPRU, PTPRN, PIK3IP1, TMEM130, THY1, ADAMTS7, EGFLAM, SERPINF1, F5, TMEM139, MST1R, HLA-DRA, ADAMTS4, TNFRSF6B, IL1R2, ERBB3, ACP7, SORCS1, GAST, ESM1, IL23A, C6ORF15, CD300C, GAS1, TINAGL1, SERPINI1, CLGN, APCDD1L, CCDC152, PI3, IGFL2, AREG,…	1452	4148	20568	1.43429	5.31e-14	1.77e-14	1.55e-13
UP_KEYWORDS	Disulfide bond	355	#	S100A3, ALPPL2, PEAR1, LTBP2, PTGS2, SCN3B, PGF, FAM20C, FSTL3, PTPN22, GGT1, MOG, SLC52A3, CFP, RTBDN, HMCN1, ISG15, SEMA7A, FAP, OSCAR, PLA1A, CFI, FAS, HTR1D, ADAM8, MUC13, ISLR2, F11R, WNT10A, EFNB3, PTPRG, EFNB1, PTPRH, OLFML2A, GPR132, COLEC12, PTPRU, PIK3IP1, TMEM25, THY1, PRELP, ADAMTS7, EGFLAM, LPAR5, F5, LPAR6, KRT14, MGAM, STC1, LAMC2, MST1R, CHGB, ADAMTS4, HLA-DRA, TNFRSF6B, IL1R2, MF…	1452	3394	20568	1.48164	3.71e-13	9.28e-14	1.11e-12
Annotation Cluster 2	Enrichment Score: 3.269679249595293
Category	Term	Count	%	Genes	List Total	Pop Hits	Pop Total	Fold Enrichment	Bonferroni	Benjamini	FDR
UP_KEYWORDS	Cell cycle	76	5	KIF23, CDK19, KIFC1, E2F2, DBF4B, LZTS1, PRC1, AURKC, KIF2C, CDCA8, CDCA7, CDKN2C, INCENP, STAG3, CCNA2, ASPM, KLLN, KIF11, CCNF, NUSAP1, GPER1, MCM5, VASH1, DDIT3, NCAPD3, PPM1D, UHRF1, RAB11FIP3, SYCP3, FANCD2, SPAG5, ZWINT, FBXL7, GADD45A, MELK, FOXM1, BEX2, CTCFL, ANLN, NCAPH, TSPYL2, HJURP, NCAPG2, BUB1, TFDP1, ERCC6L, TXNIP, PARD6A, PARD6B, KAT2B, MKI67, TRNP1, DLGAP5, PSRC1, NUF2, SUV39H1,…	1452	646	20568	1.6665	0.006459	0.000324	0.019395
UP_KEYWORDS	Mitosis	33	2	KIF23, KIFC1, AURKC, ANLN, KIF2C, CDCA8, NCAPH, NCAPG2, INCENP, BUB1, CCNA2, ASPM, ERCC6L, KIF11, CCNF, PSRC1, NUF2, CENPF, KIF18B, NUSAP1, SPDL1, CENPE, BIRC5, MISP, NCAPD3, FAM64A, CCNB2, SPAG5, PLK1, ZWINT, KIF20B, FBXL7, CIT	1452	258	20568	1.81184	0.471146	0.014706	1.88897
UP_KEYWORDS	Cell division	41	3	CDK19, KIF23, KIFC1, PRC1, AURKC, ANLN, KIF2C, CDCA8, NCAPH, CDCA7, NCAPG2, INCENP, BUB1, CCNA2, ASPM, ERCC6L, PARD6A, PARD6B, KIF11, CCNF, PSRC1, NUF2, CENPF, KIF18B, NUSAP1, SPDL1, CENPE, BIRC5, MISP, MCM5, NCAPD3, FAM64A, RAB11FIP3, CCNB2, SYCP3, SPAG5, PLK1, ZWINT, KIF20B, FBXL7, CIT	1452	383	20568	1.51639	0.983878	0.067568	11.6233
Annotation Cluster 3	Enrichment Score: 2.3534957580234517
Category	Term	Count	%	Genes	List Total	Pop Hits	Pop Total	Fold Enrichment	Bonferroni	Benjamini	FDR
UP_KEYWORDS	Mitosis	33	2	KIF23, KIFC1, AURKC, ANLN, KIF2C, CDCA8, NCAPH, NCAPG2, INCENP, BUB1, CCNA2, ASPM, ERCC6L, KIF11, CCNF, PSRC1, NUF2, CENPF, KIF18B, NUSAP1, SPDL1, CENPE, BIRC5, MISP, NCAPD3, FAM64A, CCNB2, SPAG5, PLK1, ZWINT, KIF20B, FBXL7, CIT	1452	258	20568	1.81184	0.471146	0.014706	1.88897
UP_KEYWORDS	Centromere	20	1	AURKC, NUF2, SUV39H1, CENPF, SPDL1, BIRC5, CENPE, KIF2C, CDCA8, PHF2, SYCP3, PLK1, HJURP, SPAG5, INCENP, ZWINT, RASSF2, BUB1, STAG3, ERCC6L	1452	136	20568	2.08313	0.788713	0.030021	4.547
UP_KEYWORDS	Kinetochore	14	1	NUF2, CENPF, SPDL1, CENPE, BIRC5, KIF2C, PHF2, PLK1, SPAG5, INCENP, ZWINT, RASSF2, BUB1, ERCC6L	1452	98	20568	2.02361	0.99994	0.140833	25.2346
Annotation Cluster 4	Enrichment Score: 2.0430151078315077
Category	Term	Count	%	Genes	List Total	Pop Hits	Pop Total	Fold Enrichment	Bonferroni	Benjamini	FDR
UP_KEYWORDS	ATP-binding	127	8	KIFC1, ADCY1, STK31, FAM20C, DTYMK, AURKC, TTK, PIP5KL1, ITPK1, MAP2K6, PIK3CG, NWD1, CIITA, NMNAT2, RET, HKDC1, MYO3B, MST1R, LRRK2, KIF26A, NEK5, ACTBL2, IFIH1, KIF4A, DNAH12, ASS1, ERBB3, DNAH17, FARS2, BMPR2, TOR4A, OAS1, OAS2, ABCA4, ABCA3, ACSBG1, PTK6, MYO15A, TEK, DYRK3, POLQ, ERCC6L, CSF1R, OBSCN, MYO1A, MKI67, PIF1, SPHK1, MYO1G, ATAD5, CPS1, EPHA1, EPHA3, DDX58, CDC42BPG, PLK4, PLK3, A…	1452	1391	20568	1.29331	0.620852	0.021321	2.86151
UP_KEYWORDS	Nucleotide-binding	152	#	KIFC1, GNA15, ADCY1, STK31, FAM20C, DTYMK, AURKC, RRAD, TTK, GDPGP1, DIRAS1, PIP5KL1, ARL15, ARL14, RAPGEF3, MX1, ITPK1, MAP2K6, PIK3CG, CIITA, NWD1, NMNAT2, RET, GBP5, HKDC1, MYO3B, RND1, PDE5A, TUBA4A, MST1R, LRRK2, KIF26A, NEK5, ACTBL2, IFIH1, KIF4A, DNAH12, ASS1, ERBB3, DNAH17, FARS2, BMPR2, TOR4A, OAS1, OAS2, ABCA4, ABCA3, ACSBG1, MYO15A, PTK6, TEK, DYRK3, POLQ, ERCC6L, CSF1R, OBSCN, MYO1A, …	1452	1787	20568	1.20488	0.992122	0.077555	13.4977
UP_KEYWORDS	Kinase	66	4	CDK19, STK31, CDK18, CKMT1B, FAM20C, DTYMK, AURKC, TTK, PAK6, PIP5KL1, CERKL, CDKN2C, TIE1, ITPK1, MAP2K6, AKT3, PIK3CG, CIITA, PRKCA, RET, HKDC1, MYO3B, PBK, DAPK1, PRKD1, MAST4, STYK1, CKM, LCK, ERN1, AKAP6, MST1R, LRRK2, NEK5, MELK, ERBB3, MKNK2, BMPR2, DGKA, STK32B, PTK2B, PTK6, TEK, BUB1, DYRK3, CERK, CAMK2A, CSF1R, CNKSR1, OBSCN, FLT1, ALPK3, HCK, SPHK1, EPHA1, EPHA3, CDKN1A, PLK4, CDC42BPG…	1452	736	20568	1.27026	1	0.215332	41.1351
Annotation Cluster 5	Enrichment Score: 1.4741258496985545
Category	Term	Count	%	Genes	List Total	Pop Hits	Pop Total	Fold Enrichment	Bonferroni	Benjamini	FDR
UP_KEYWORDS	Metal-binding	295	#	CYP24A1, S100A3, ADCY1, ALPPL2, CYP3A7, DBF4B, ALOXE3, PTGS2, ZNF57, FAM20C, ZNF781, ZNF773, CFI, ADAM8, S100A2, CLCA2, COMMD3-BMI1, RXRG, ZNF502, BSN, COLEC12, PRDM8, ADAMTS7, UHRF1, PITPNM3, PARP12, F5, ZNF239, PRDM1, NEK5, ZNF382, UNC13A, ADAMTS4, MFNG, PPP2R3B, ZNF79, ENPP2, ACP7, ENPP4, MME, OAS1, OAS2, ZNF618, ACE, CASZ1, CDA, KLF5, COL18A1, ZNF528, BHMT2, CRIP1, HPCAL4, ZNF620, SCD, HBA1, …	1452	3637	20568	1.14896	0.895357	0.041695	6.53387
UP_KEYWORDS	Zinc	187	#	ZNF582, S100A3, ALPPL2, DBF4B, MMP9, ZNF57, TRIM50, ZNF781, APOBEC3H, ZNF829, FNTB, PAPPA, ZNF185, ZNF773, ZNF578, ADAM8, LONRF2, ZNF577, CLCA2, COMMD3-BMI1, RXRG, CECR1, BSN, ZNF502, ZNF816, SP140, NEBL, PRDM8, ADAMTS7, UHRF1, PARP12, CPE, ZNF239, ZNF432, PRDM1, TNFAIP3, UNC13A, ZNF382, TRIM39, NEURL1, ADAMTS4, IFIH1, TSHZ1, ZNF79, ZNF841, ENPP2, ACP7, ENPP4, MME, ZNF618, TRIM43B, TIMP1, ZNF699,…	1452	2351	20568	1.12672	1	0.249528	49.7144
UP_KEYWORDS	Zinc-finger	137	9	ZNF582, DBF4B, ZNF57, TRIM50, ZNF781, ZNF829, ZNF773, ZNF578, LONRF2, ZNF577, COMMD3-BMI1, RXRG, ZNF502, BSN, ZNF816, SP140, PRDM8, UHRF1, PARP12, ZNF239, ZNF432, PRDM1, TNFAIP3, UNC13A, TRIM39, ZNF382, NEURL1, TSHZ1, ZNF79, ZNF841, TRIM43B, ZNF699, VDR, RASAL1, CASZ1, ZNF420, DNAJA4, KLF5, ZNF528, ZNF620, ZSCAN4, ZNF320, ZNF525, TRIM55, NR1I3, CDKN1A, CDC42BPG, PHF2, RNF150, SALL4, TRIM54, ZNF41…	1452	1783	20568	1.08841	1	0.535458	93.1804
Annotation Cluster 6	Enrichment Score: 1.131050918610371
Category	Term	Count	%	Genes	List Total	Pop Hits	Pop Total	Fold Enrichment	Bonferroni	Benjamini	FDR
UP_KEYWORDS	Membrane	568	#	C15ORF48, ALPPL2, SLC52A1, IL9R, PEAR1, PTGS2, SCN3B, LOC441081, ANKLE1, SLC52A3, SYP, DIRAS1, MALL, PIP5KL1, KCNK7, AQP11, KCNK6, FAP, OSCAR, GNG2, FAS, ADAM8, HTR1D, GNG7, PIK3CG, ARC, CLCA2, GBP5, PTPRG, PTPRH, TMIE, COLEC12, PTPRU, PTPRN, PIK3IP1, TMEM130, THY1, PITPNM3, UNC13D, TMEM139, SPAG4, MGAM, HSD11B1, RYR1, RYR2, MST1R, PMP22, UNC13A, ADAMTS4, HLA-DRA, IL1R2, ERBB3, TMEM121, SORCS1, B…	1452	7420	20568	1.08435	0.975617	0.062025	10.522
UP_KEYWORDS	Transmembrane helix	411	#	C15ORF48, IL9R, PEAR1, SLC52A1, SCN3B, LOC441081, SLC52A3, ANKLE1, SYP, MALL, AQP11, KCNK7, FAP, KCNK6, OSCAR, FAS, HTR1D, ADAM8, CLCA2, PTPRG, PTPRH, TMIE, COLEC12, PTPRU, PTPRN, PIK3IP1, TMEM130, SPAG4, TMEM139, MGAM, RYR1, HSD11B1, RYR2, MST1R, PMP22, HLA-DRA, ADAMTS4, IL1R2, ERBB3, TMEM121, SORCS1, BCL2L1, KIAA1549L, DUSP13, SLC28A3, ACER2, MAOB, CD300C, SYNGR3, TMEM191C, CLGN, TMEM191A, SYNE…	1452	5621	20568	1.03575	1	0.612512	97.2013
UP_KEYWORDS	Transmembrane	411	#	C15ORF48, IL9R, PEAR1, SLC52A1, SCN3B, LOC441081, SLC52A3, ANKLE1, SYP, MALL, AQP11, KCNK7, FAP, KCNK6, OSCAR, FAS, HTR1D, ADAM8, CLCA2, PTPRG, PTPRH, TMIE, COLEC12, PTPRU, PTPRN, PIK3IP1, TMEM130, SPAG4, TMEM139, MGAM, RYR1, HSD11B1, RYR2, MST1R, PMP22, HLA-DRA, ADAMTS4, IL1R2, ERBB3, TMEM121, SORCS1, BCL2L1, KIAA1549L, DUSP13, SLC28A3, ACER2, MAOB, CD300C, SYNGR3, TMEM191C, CLGN, TMEM191A, SYNE…	1452	5639	20568	1.03244	1	0.631744	97.8885
Annotation Cluster 7	Enrichment Score: 1.0682809047166202
Category	Term	Count	%	Genes	List Total	Pop Hits	Pop Total	Fold Enrichment	Bonferroni	Benjamini	FDR
UP_KEYWORDS	VLDL	4	0	APOBR, APOC1, APOC2, LSR	1452	11	20568	5.15101	1	0.219725	42.2832
UP_KEYWORDS	Chylomicron	3	0	APOBR, APOC2, LSR	1452	9	20568	4.72176	1	0.475609	86.069
UP_KEYWORDS	LDL	3	0	APOBR, APOC2, LSR	1452	9	20568	4.72176	1	0.475609	86.069
Annotation Cluster 8	Enrichment Score: 1.045081713743454
Category	Term	Count	%	Genes	List Total	Pop Hits	Pop Total	Fold Enrichment	Bonferroni	Benjamini	FDR
UP_KEYWORDS	DNA-binding	180	#	MEF2C, ZNF582, HIST2H2AA3, HIST2H2AA4, ZNF57, MAEL, ZNF781, HOXD1, SOHLH1, ZNF829, FOXO6, HIST1H2BK, ZNF773, HIST1H2BJ, ZNF578, TWIST2, ZNF577, KLLN, EOMES, RXRG, FOXN1, MLXIPL, ZNF502, ZNF816, GRHL3, HES7, H2AFJ, SP140, DDIT3, PRDM8, UHRF1, SYCP3, HES4, ZNF239, HES2, MNX1, ZNF432, PRDM1, TNFAIP3, ZNF382, HMGB1, KIF4A, HMGB2, TSHZ1, ZNF79, ZNF841, SOX2, TFEB, SOX5, SOX6, ZNF618, H2AFB2, ZNF699, V…	1452	2055	20568	1.24076	0.51988	0.016537	2.1725
UP_KEYWORDS	Transcription regulation	179	#	MEF2C, ZNF582, IL16, ZNF57, FSTL3, ZNF781, HOXD1, SOHLH1, ZNF829, FOXO6, TAF7L, CITED2, CDCA7, ZNF773, ZNF578, MAP2K6, TWIST2, ZNF577, CIITA, MAGEA2B, COMMD3-BMI1, EOMES, RXRG, FOXN1, MLXIPL, ZNF502, ZNF816, GRHL3, HES7, HES6, DEPDC1, DDIT3, PRDM8, UHRF1, HES4, ZNF239, HES2, MNX1, ZNF432, PRDM1, ZNF382, HMGB2, TSHZ1, ZNF79, ZNF841, SOX2, TFEB, SOX5, SOX6, ZNF618, ZNF699, VDR, AHRR, TFEC, CASZ1, N…	1452	2328	20568	1.08917	1	0.478771	84.3232
UP_KEYWORDS	Zinc-finger	137	9	ZNF582, DBF4B, ZNF57, TRIM50, ZNF781, ZNF829, ZNF773, ZNF578, LONRF2, ZNF577, COMMD3-BMI1, RXRG, ZNF502, BSN, ZNF816, SP140, PRDM8, UHRF1, PARP12, ZNF239, ZNF432, PRDM1, TNFAIP3, UNC13A, TRIM39, ZNF382, NEURL1, TSHZ1, ZNF79, ZNF841, TRIM43B, ZNF699, VDR, RASAL1, CASZ1, ZNF420, DNAJA4, KLF5, ZNF528, ZNF620, ZSCAN4, ZNF320, ZNF525, TRIM55, NR1I3, CDKN1A, CDC42BPG, PHF2, RNF150, SALL4, TRIM54, ZNF41…	1452	1783	20568	1.08841	1	0.535458	93.1804
UP_KEYWORDS	Transcription	179	#	MEF2C, ZNF582, IL16, ZNF57, FSTL3, ZNF781, HOXD1, SOHLH1, ZNF829, FOXO6, TAF7L, CITED2, CDCA7, ZNF773, ZNF578, MAP2K6, TWIST2, ZNF577, CIITA, MAGEA2B, COMMD3-BMI1, EOMES, RXRG, FOXN1, MLXIPL, ZNF502, ZNF816, GRHL3, HES7, HES6, DEPDC1, DDIT3, PRDM8, UHRF1, HES4, ZNF239, HES2, MNX1, ZNF432, PRDM1, ZNF382, HMGB2, TSHZ1, ZNF79, ZNF841, SOX2, TFEB, SOX5, SOX6, ZNF618, ZNF699, VDR, AHRR, TFEC, CASZ1, N…	1452	2395	20568	1.0587	1	0.630691	97.9278
UP_KEYWORDS	Nucleus	358	#	C15ORF48, MEF2C, KIFC1, HIST2H2AA3, HIST2H2AA4, DBF4B, PRR11, ZNF57, AURKC, ZNF781, FSTL3, SOHLH1, CITED2, TAF7L, CDCA8, CDCA7, HIST1H2BK, ZNF773, INCENP, HIST1H2BJ, ACRC, STAG3, RAPGEF5, CCNA2, TWIST2, MAP2K6, COMMD3-BMI1, RXRG, EOMES, ZNF502, ESPL1, H2AFJ, DEPDC1, NCAPD3, PRDM8, UHRF1, PARP12, HES4, ZWINT, KRT14, HES2, ZNF239, PIDD1, PRDM1, ZNF382, TEX37, KIF4A, PPP2R3B, ZNF79, LMNB1, LMNB2, OA…	1452	5234	20568	0.968891	1	0.962991	100
Annotation Cluster 9	Enrichment Score: 0.7106454301579589
Category	Term	Count	%	Genes	List Total	Pop Hits	Pop Total	Fold Enrichment	Bonferroni	Benjamini	FDR
UP_KEYWORDS	Metalloprotease	16	1	CLCA2, MMP9, MMP17, MME, ANPEP, MMP16, MMP15, MMP13, ADAMTS7, ACE, CPE, PAPPA, ACE2, ADAM12, ADAM8, ADAMTS4	1452	153	20568	1.48134	1	0.478109	84.5698
UP_KEYWORDS	Zymogen	21	1	KLK6, KLK2, MMP9, MMP17, GGT1, MMP16, MMP15, MMP13, CTSW, PRSS8, ADAMTS7, GGT6, F5, CPE, PAPPA, PRSS2, REN, ADAM12, PCSK5, PLAU, ADAMTS4	1452	215	20568	1.38359	1	0.475008	85.1873
UP_KEYWORDS	Protease	40	3	MMP9, PAMR1, UCHL1, MME, ANPEP, GGT1, OTUB2, PRSS8, IMMP2L, ACE, PAPPA, PRSS2, REN, FAP, CFI, ADAM8, PCSK5, DPP4, USP13, IHH, KLK6, CLCA2, KLK2, PRSS50, MMP17, ESPL1, MMP16, MMP15, TMPRSS5, MMP13, CTSW, ADAMTS7, CPE, ACE2, MYRF, ADAM12, TNFAIP3, PRSS22, PLAU, ADAMTS4	1452	543	20568	1.04348	1	0.837971	99.9919
Annotation Cluster 10	Enrichment Score: 0.6989186761041918
Category	Term	Count	%	Genes	List Total	Pop Hits	Pop Total	Fold Enrichment	Bonferroni	Benjamini	FDR
UP_KEYWORDS	Sodium transport	13	1	SLC5A5, SLC13A5, SLC12A3, SCN3B, SLC10A4, ATP1A2, SLC17A7, SLC23A2, SCN9A, SCN4B, NALCN, SLC8B1, SCNN1A	1452	117	20568	1.57392	1	0.474761	84.5836
UP_KEYWORDS	Sodium channel	5	0	SCN3B, SCN9A, SCN4B, NALCN, SCNN1A	1452	29	20568	2.44229	1	0.495526	89.2758
UP_KEYWORDS	Sodium	13	1	SLC5A5, SLC13A5, SLC12A3, SCN3B, SLC10A4, ATP1A2, SLC17A7, SLC23A2, SCN9A, SCN4B, NALCN, SLC8B1, SCNN1A	1452	124	20568	1.48507	1	0.524199	92.417
UP_KEYWORDS	Symport	9	1	SLC17A7, SLC5A5, SLC13A5, SLC16A7, SLC23A2, SLC12A3, SLC1A6, SLC10A4, SLC6A17	1452	113	20568	1.12821	1	0.867545	99.9989
Annotation Cluster 11	Enrichment Score: 0.511016107865274
Category	Term	Count	%	Genes	List Total	Pop Hits	Pop Total	Fold Enrichment	Bonferroni	Benjamini	FDR
UP_KEYWORDS	Dejerine-Sottas syndrome	3	0	MPZ, EGR2, PMP22	1452	5	20568	8.49917	1	0.239237	46.7557
UP_KEYWORDS	Neuropathy	6	0	KIF1A, MPZ, EGR2, DIAPH3, RRM2B, PMP22	1452	90	20568	0.944353	1	0.958848	100
UP_KEYWORDS	Charcot-Marie-Tooth disease	3	0	MPZ, EGR2, PMP22	1452	51	20568	0.833252	1	0.986926	100
Annotation Cluster 12	Enrichment Score: 0.25898437136447
Category	Term	Count	%	Genes	List Total	Pop Hits	Pop Total	Fold Enrichment	Bonferroni	Benjamini	FDR
UP_KEYWORDS	Voltage-gated channel	14	1	KCNS1, KCNK15, KCNC3, CLIC3, SCN3B, KCNK7, KCNK6, CACNA1G, SCN9A, SCN4B, NALCN, KCNH2, KCNJ12, CACNA1D	1452	150	20568	1.32209	1	0.653627	98.6654
UP_KEYWORDS	Potassium channel	6	0	KCNK15, KCNS1, KCNC3, KCNK7, KCNK6, KCNH2	1452	74	20568	1.14854	1	0.897499	99.9998
UP_KEYWORDS	Potassium transport	8	1	KCNK15, KCNS1, KCNC3, KCNK7, KCNK6, ATP1A2, KCNJ12, KCNH2	1452	116	20568	0.976917	1	0.94109	100
UP_KEYWORDS	Potassium	8	1	KCNK15, KCNS1, KCNC3, KCNK7, KCNK6, ATP1A2, KCNJ12, KCNH2	1452	129	20568	0.878468	1	0.971615	100
Annotation Cluster 13	Enrichment Score: 0.0400910732168175
Category	Term	Count	%	Genes	List Total	Pop Hits	Pop Total	Fold Enrichment	Bonferroni	Benjamini	FDR
UP_KEYWORDS	Steroid metabolism	5	0	CUBN, APOBR, HSD11B1, FDXR, UGT2B7	1452	86	20568	0.823563	1	0.984357	100
UP_KEYWORDS	Cholesterol metabolism	3	0	CUBN, APOBR, FDXR	1452	57	20568	0.745542	1	0.992548	100
UP_KEYWORDS	Sterol metabolism	3	0	CUBN, APOBR, FDXR	1452	67	20568	0.634267	1	0.996943	100

## Sheet: functions
Category	functions	Number of genes	% of genes	PValue	Genes	Fold Enrichment	Bonferroni	Benjamini	FDR
GOTERM_CC_ALL	GO:0044421~extracellular region part	157	11.4766	4.57e-21	IL9R, LTBP2, IL16, PGF, IL18, MMP9, FSTL3, TNFSF14, CXCL12, IL10, IL11, CFP, HMCN1, ISG15, IL1B, CFI, TFPI2, EBI3, IL1A, WNT10A, LAD1, CECR1, MGP, OLFML2A, MFGE8, IL24, VASH1, PRELP, PTHLH, ADAMTS7, THBD, EGFLAM, SERPINF1, F5, LAMC2, STC1, COL1A1, MFAP5, TNFAIP2, ADAMTS4, TWSG1, CCL3, ACHE, MFNG, ERBB3, ADAMTSL4, CLU, APOC1, APOC2, IL32, GREM1, TIMP1, LAMB3, ACE, IL23A, ANGPTL2, ANGPTL4, COL18A1,…	2.16441	2.41e-18	2.41e-18	6.63e-18
GOTERM_BP_ALL	GO:0048731~system development	290	21.1988	3.83e-18	MEF2C, CYP24A1, PTGS2, PGF, PTPN22, MOG, SOHLH1, CITED2, AQP11, SEMA7A, SERPINE1, RAPGEF5, FAS, CCNA2, INA, F11R, ARC, EFNB3, TMIE, EFNB1, EOMES, RXRG, KRT13, DCDC2, PTPRU, PRELP, THY1, PRDM8, RND1, KRT17, SERPINF1, KRT16, HES4, KRT14, HSD11B1, STC1, LAMC2, PRDM1, PMP22, ADAMTS4, ERBB3, KRT16P2, BCL2L1, TAGLN3, ACSBG1, ACE, LAMB3, MYO15A, NKX2-5, HAP1, KLF5, COL18A1, BMP2, HPCAL4, GAS1, CELSR1, S…	1.59431	1.42e-14	1.42e-14	7.05e-15
GOTERM_BP_ALL	GO:0048513~organ development	227	16.5936	4.89e-16	MEF2C, PTGS2, PGF, PTPN22, SOHLH1, CITED2, AQP11, SERPINE1, FAS, CCNA2, INA, F11R, ARC, TMIE, EFNB1, EOMES, RXRG, KRT13, PTPRU, THY1, KRT17, KRT16, KRT14, HSD11B1, LAMC2, PRDM1, ERBB3, KRT16P2, BCL2L1, TAGLN3, LAMB3, ACE, MYO15A, NKX2-5, HAP1, KLF5, COL18A1, BMP2, CELSR1, GAS1, KRT34, NOTCH3, PLA2G4A, LAMA3, CSRNP1, NTRK1, DLX5, NOTCH4, PLAU, BMP8A, ELF3, MYO7A, ZFP42, ZEB2, ANPEP, NFKB2, GLI2, C…	1.67304	1.65e-12	8.25e-13	8.22e-13
GOTERM_BP_ALL	GO:0007275~multicellular organismal development	332	24.269	6.33e-16	MEF2C, CYP24A1, PTGS2, PGF, PTPN22, MOG, SOHLH1, TAF7L, CITED2, AQP11, SEMA7A, SERPINE1, RAPGEF5, FAS, CCNA2, TWIST2, INA, F11R, WNT10A, ARC, EFNB3, EFNB1, TMIE, RXRG, EOMES, KRT13, DCDC2, PTPRU, PRELP, THY1, PRDM8, RND1, KRT17, SERPINF1, HES4, KRT16, KRT14, HSD11B1, STC1, LAMC2, PRDM1, MST1R, PMP22, ADAMTS4, MFNG, ERBB3, KRT16P2, BCL2L1, TAGLN3, ACSBG1, ACE, LAMB3, MYO15A, NKX2-5, HAP1, KLF5, CO…	1.48437	2.47e-12	8.25e-13	1.23e-12
GOTERM_BP_ALL	GO:0048856~anatomical structure development	300	21.9298	1.42e-15	MEF2C, CYP24A1, PTGS2, PGF, PTPN22, MOG, SOHLH1, CITED2, AQP11, SEMA7A, SERPINE1, RAPGEF5, FAS, CCNA2, INA, F11R, ARC, EFNB3, EFNB1, TMIE, EOMES, RXRG, KRT13, DCDC2, PTPRU, PRELP, THY1, PRDM8, KRT19, RND1, KRT17, SERPINF1, KRT16, HES4, KRT14, HSD11B1, STC1, LAMC2, PRDM1, PMP22, ADAMTS4, ERBB3, KRT16P2, BCL2L1, TAGLN3, ACSBG1, ACE, LAMB3, MYO15A, NKX2-5, HAP1, KLF5, COL18A1, BMP2, HPCAL4, PCNT, GA…	1.52071	5.36e-12	1.34e-12	2.66e-12
GOTERM_BP_ALL	GO:0032502~developmental process	355	25.9503	2.51e-15	MEF2C, CYP24A1, PTGS2, PGF, PTPN22, MOG, SOHLH1, TAF7L, CITED2, SYP, MEI1, AQP11, SEMA7A, SERPINE1, RAPGEF5, FAS, CCNA2, TWIST2, INA, F11R, WNT10A, ARC, EFNB3, EFNB1, TMIE, RXRG, EOMES, KRT13, DCDC2, PTPRU, PRELP, THY1, PRDM8, KRT19, RND1, KRT17, TRAPPC9, SERPINF1, HES4, KRT16, KRT14, HSD11B1, STC1, LAMC2, PRDM1, MST1R, PMP22, ADAMTS4, MFNG, TDRD6, ERBB3, KRT16P2, BCL2L1, TAGLN3, ACSBG1, ACE, LAM…	1.44452	9.48e-12	1.9e-12	4.71e-12
GOTERM_CC_ALL	GO:0005576~extracellular region	245	17.9094	3.77e-15	IL9R, LTBP2, PGF, FAM20C, FSTL3, CFP, RTBDN, HMCN1, ISG15, SBSN, SERPINE1, PLA1A, CFI, FAS, MUC15, MUC13, PI15, WNT10A, CLCA2, OLFML2A, TMEM25, VASH1, PRELP, ADAMTS7, EGFLAM, F5, SERPINF1, TUBA4A, STC1, LAMC2, CHGB, ADAMTS4, TNFRSF6B, MFNG, ERBB3, ENPP2, IFI30, GAST, ESM1, ACE, LAMB3, IL23A, CDA, OLFM2, COL18A1, NPB, ST6GAL1, BMP2, C6ORF15, CHI3L1, SERPINI1, TINAGL1, LGALS9, EPHA3, GNGT2, LAMA3, …	1.61317	1.99e-12	9.97e-13	5.47e-12
GOTERM_CC_ALL	GO:0005615~extracellular space	110	8.04094	4.03e-14	IL9R, IL16, PGF, MMP9, IL18, FSTL3, TNFSF14, CXCL12, IL10, IL11, CFP, ISG15, IL1B, CFI, IL1A, EBI3, CECR1, MGP, MFGE8, IL24, VASH1, PTHLH, THBD, SERPINF1, F5, STC1, LAMC2, TNFAIP2, ADAMTS4, TWSG1, CCL3, MFNG, ERBB3, CLU, APOC1, APOC2, IL32, GREM1, ACE, IL23A, ANGPTL2, ANGPTL4, COL18A1, BMP2, CHI3L1, TNFSF10, TNFSF11, CXCL16, NOTCH4, AREG, BMP8A, IGFBP6, VGF, LSR, SMPDL3B, SAA2, CLCF1, SCRG1, SAA1…	2.12527	2.13e-11	7.09e-12	5.85e-11
GOTERM_BP_ALL	GO:0009888~tissue development	104	7.60234	7.39e-12	PTGS2, PGF, CRABP2, CITED2, SERPINE1, INA, F11R, ARC, RET, EFNB1, EOMES, RXRG, FOXN1, MGP, KRT13, HES7, GRHL3, PTHLH, KRT17, KRT16, KRT14, DSP, LAMC2, COL1A1, TWSG1, ERBB3, SOX5, BMPR2, LCE1B, KRT16P2, SOX6, GREM1, VDR, LAMB3, PPL, NKX2-5, IVL, MEST, COL18A1, BMP2, CELSR1, KRT34, NOTCH3, PLA2G4A, SALL4, LAMA3, LCE1E, FREM2, DLX5, NOTCH4, PLAU, FABP5, BMP8A, MYH10, ELF3, ZEB2, GLI2, CDSN, SEMA3F, …	2.00328	2.74e-08	4.57e-09	1.36e-08
GOTERM_BP_ALL	GO:0030154~cell differentiation	201	14.693	1.73e-11	MEF2C, CYP24A1, PGF, PTPN22, SOHLH1, CITED2, TAF7L, MEI1, SEMA7A, FAS, TWIST2, INA, F11R, EFNB3, EFNB1, EOMES, DCDC2, PTPRU, THY1, PRDM8, KRT19, RND1, SERPINF1, TRAPPC9, HES4, KRT14, PRDM1, PMP22, TDRD6, ERBB3, BCL2L1, LAMB3, ACE, PPP2R2B, NKX2-5, COL18A1, BMP2, GAS1, GAS7, NOTCH3, LAMA3, NTRK1, DLX5, NOTCH4, BMP8A, STEAP4, LZTS1, ELF3, MYO7A, ZEB2, ANPEP, NFKB2, GLI2, RTN1, CDSN, SEMA3F, ANGPT2,…	1.57281	6.43e-08	9.18e-09	3.19e-08
GOTERM_BP_ALL	GO:0009605~response to external stimulus	129	9.42982	2.52e-11	F2RL3, CYP24A1, PDGFB, IL16, PTGS2, TLR2, CXCL12, AQP3, IL10, IL11, CFP, FNTB, DYSF, HMCN1, ROBO1, SERPINE1, IL1B, CFI, TFPI2, IL1A, CIITA, INA, F11R, ATG9B, MGP, GRHL3, DDIT3, RPTOR, UNC13D, THBD, F5, DSP, RYR2, STC1, COL1A1, C3AR1, CCL3, ACHE, ENPP2, ERBB3, SOX2, CLU, BMPR2, ITGB2, ABCA4, ITGAM, VDR, IL23A, SCN9A, MEST, MUC1, PTPN6, BMP2, CUBN, EFEMP2, CPS1, EPHA3, NOTCH3, HDAC4, PLA2G4A, CDKN1…	1.8079	9.35e-08	1.17e-08	4.64e-08
GOTERM_BP_ALL	GO:0032501~multicellular organismal process	433	31.652	3.15e-11	MEF2C, PTGS2, PGF, PGAM2, CITED2, HMCN1, AQP11, SERPINE1, FAS, HTR1D, CCNA2, MAP2K6, GNG7, INA, WNT10A, ARC, TMIE, EOMES, RXRG, DCDC2, BSN, COLEC12, PTPRU, THY1, PITPNM3, SERPINF1, F5, SPAG4, RYR1, HSD11B1, RYR2, MST1R, PMP22, ADAMTS4, ERBB3, KRT16P2, BCL2L1, ACSBG1, IL23A, DUSP13, MYO15A, PPP2R2B, NXF2, GAS1, SERPINI1, GAS7, PKP1, FCGBP, RGS9, MUC5AC, BMP8A, LZTS1, ELF3, LXN, ZNF296, RTN1, NOD1,…	1.29591	1.17e-07	1.3e-08	5.81e-08
GOTERM_BP_ALL	GO:0008544~epidermis development	44	3.21637	4.32e-11	PTGS2, ELF3, CRABP2, LCE1B, KRT16P2, SFN, GLI2, CDSN, DCT, LAMB3, COL17A1, COL7A1, SPRR2D, POU2F3, BCL2, PPL, ALOX12B, POU3F2, IVL, LTB, TXNIP, GJB3, FOXN1, KRT13, EDA2R, GJB5, GRHL3, KRT34, COL5A2, COL5A1, PTHLH, LAMA3, EVPL, LCE1E, KRT17, IRF6, KRT16, BNC1, KRT14, DSP, PTCH1, LAMC2, COL1A1, WNT7A, FABP5	3.06313	1.6e-07	1.6e-08	7.96e-08
GOTERM_BP_ALL	GO:0007398~ectoderm development	46	3.36257	4.97e-11	KRT6A, KRT6B, PTGS2, ELF3, CRABP2, LCE1B, KRT16P2, SFN, GLI2, CDSN, DCT, LAMB3, COL17A1, COL7A1, SPRR2D, POU2F3, BCL2, PPL, ALOX12B, POU3F2, IVL, LTB, TXNIP, GJB3, FOXN1, KRT13, EDA2R, GJB5, GRHL3, KRT34, COL5A2, COL5A1, PTHLH, LAMA3, EVPL, LCE1E, KRT17, IRF6, KRT16, BNC1, KRT14, DSP, PTCH1, LAMC2, COL1A1, WNT7A, FABP5	2.96098	1.85e-07	1.68e-08	9.17e-08
GOTERM_BP_ALL	GO:0048869~cellular developmental process	204	14.9123	1.31e-10	MEF2C, CYP24A1, PGF, PTPN22, SOHLH1, CITED2, TAF7L, MEI1, SEMA7A, FAS, TWIST2, INA, F11R, EFNB3, EFNB1, EOMES, DCDC2, PTPRU, THY1, PRDM8, KRT19, RND1, SERPINF1, TRAPPC9, HES4, KRT14, PRDM1, PMP22, TDRD6, ERBB3, BCL2L1, LAMB3, ACE, PPP2R2B, NKX2-5, COL18A1, BMP2, PCNT, GAS1, GAS7, NOTCH3, LAMA3, NTRK1, DLX5, NOTCH4, MAP7, BMP8A, STEAP4, LZTS1, ELF3, MYO7A, ZEB2, ANPEP, NFKB2, GLI2, RTN1, CDSN, SEM…	1.53173	4.88e-07	4.07e-08	2.42e-07
GOTERM_CC_ALL	GO:0044459~plasma membrane part	240	17.5439	1.07e-09	IL9R, LYPD3, PTGS2, CD52, AQP1, AQP3, SYP, DIRAS1, KCNK6, GNG2, FAS, ADAM8, HTR1D, GNG7, F11R, ARC, CLCA2, GBP5, NCF2, EFNB3, PTPRG, PTPRH, EFNB1, BSN, PTPRU, PTPRN, THY1, RND1, EGFLAM, CGN, RYR1, LAMC2, MST1R, PMP22, UNC13A, HLA-DRA, ERBB3, ENPP2, MME, RUNDC3A, BCL2L1, RIMS4, ACE, FCER1G, CNKSR1, MAOB, CD300C, GAS1, CELSR1, EPHA1, SYNGR3, EPHA3, NOTCH3, GNGT2, LAMA3, SYNE2, PKP1, PKP3, NTRK1, NO…	1.44181	5.65e-07	1.41e-07	1.55e-06
GOTERM_CC_ALL	GO:0031012~extracellular matrix	60	4.38596	2.21e-09	LTBP2, MMP9, CILP2, HMCN1, SPINT2, GPC6, SERPINA1, COL11A1, TFPI2, WNT10A, LAD1, ZP4, MGP, OLFML2A, MMP17, MMP16, MMP15, MMP13, PRELP, ADAMTS7, BGN, EGFLAM, LAMC2, COL1A1, MFAP5, CHL1, ADAMTS4, ACHE, ADAMTSL4, TNC, TIMP1, LAMB3, COL17A1, COL9A2, COL7A1, PRSS2, SMOC1, COL6A3, COL8A1, ANGPTL4, COL18A1, MUC2, FLRT1, TNXB, PTPRZ1, EFEMP2, C6ORF15, CHI3L1, COL15A1, NID1, COL5A2, COL5A1, VWF, LAMA3, FB…	2.30167	1.17e-06	2.33e-07	3.2e-06
GOTERM_CC_ALL	GO:0005578~proteinaceous extracellular matrix	57	4.16667	2.38e-09	LTBP2, MMP9, CILP2, HMCN1, GPC6, SERPINA1, COL11A1, TFPI2, WNT10A, LAD1, ZP4, MGP, MMP17, MMP16, MMP15, MMP13, PRELP, ADAMTS7, BGN, EGFLAM, LAMC2, COL1A1, MFAP5, CHL1, ADAMTS4, ACHE, ADAMTSL4, TNC, TIMP1, LAMB3, COL17A1, COL9A2, COL7A1, SMOC1, COL6A3, COL8A1, ANGPTL4, COL18A1, MUC2, FLRT1, TNXB, PTPRZ1, EFEMP2, C6ORF15, CHI3L1, COL15A1, NID1, COL5A2, COL5A1, VWF, LAMA3, FBLN2, FREM2, FREM1, PI3, …	2.35741	1.25e-06	2.09e-07	3.45e-06
GOTERM_BP_ALL	GO:0065008~regulation of biological quality	176	12.8655	3.08e-09	F2RL3, GNA15, IL9R, PDGFB, PTGS2, GRIK2, GRIK3, CRABP2, TLR2, TNFSF14, PDE3B, CD52, CXCL12, IL10, IL11, IL31RA, SYP, HMCN1, MALL, CDKN2C, AQP11, SERPINE1, IL1B, FAS, TFPI2, ASPM, IL1A, ARC, MLXIPL, TACC3, DDIT3, RPTOR, NEBL, PTHLH, THBD, F5, CPE, RASGRF1, PDE5A, RYR1, RYR2, STC1, PMP22, XDH, TNFRSF6B, C3AR1, CCL3, ACHE, RBP1, BMPR2, APOC2, IFI30, ITGB2, BCL2L1, SOX6, GREM1, ACSBG1, TIMP1, VDR, AC…	1.53469	1.14e-05	8.79e-07	5.67e-06
PANTHER_BP_ALL	BP00274:Cell communication	143	10.4532	7.87e-09	KCNC3, LTBP2, PDGFB, GABRB3, PGF, GRIK2, IL18, GRIK3, CRABP2, TNFSF14, TSPAN7, PTPN22, IL10, IL31RA, SEMA7A, ARL15, OSCAR, IL1B, HTR1D, ADAM8, IL1A, EBI3, PCDHGA12, WNT10A, EFNB3, PTPRG, PTPRH, EFNB1, FOXN1, MGP, CORO6, MFGE8, IL24, PTPRU, PRELP, THY1, NCAM1, ADAMTS7, NCAM2, LAMC2, STC1, STMN1, IGSF9, ADAMTS4, CCL3, RBP1, MME, GAST, ITGB2, CORO2B, VDR, CORO2A, LAMB3, AHRR, IL23A, ITGB7, MSLN, FCH…	1.59996	1.53e-06	1.53e-06	9.82e-06
PANTHER_BP_ALL	BP00285:Cell structure and motility	132	9.64912	4.05e-08	PDGFB, RRAD, ANK1, ANK2, MX1, INA, FOXN1, CORO6, KRT13, BSN, FARP1, KRT19, RND1, KRT17, CGN, KRT16, KRT14, TUBA4A, MST1R, COL1A1, PMP22, KIF26A, MFAP5, EPS8L2, ACTBL2, MYL7, KIF4A, DNAH12, TSHZ1, LMNB1, RHPN1, LMNB2, DNAH17, DIAPH3, KRT16P2, FHDC1, DAAM2, KRT23, CORO2B, CORO2A, CDC42EP2, DOCK1, ITGB7, MYO15A, TEK, TCTEX1D4, IVL, CSF1R, PCNT, SPTBN4, CRB3, CELSR1, SHANK1, KRT34, NOTCH3, CDC42BPG, …	1.59453	7.9e-06	3.95e-06	5.05e-05
PANTHER_MF_ALL	MF00091:Cytoskeletal protein	103	7.52924	4.45e-08	KIFC1, PRC1, ANK1, ANK2, MX1, ASPM, INA, MYO3B, KRT13, CORO6, NEBL, KRT19, KRT17, KRT16, KRT14, TUBA4A, PMP22, KIF26A, ACTBL2, MYL7, KIF4A, DNAH12, LMNB1, LMNB2, DNAH17, DIAPH3, KRT16P2, FHDC1, TAGLN3, DAAM2, KRT23, CORO2B, CORO2A, MYO15A, TCTEX1D4, IVL, FCHO1, MUC1, OBSCN, CRIP1, MYO1A, SPTBN4, MYO1G, KRT34, PKP1, WDR63, PKP3, MAP7, MARCKS, MYH10, KIF23, MYO7A, SYNPO2L, SDC3, KIF2C, DES, LIMS3-L…	1.71933	8.9e-06	8.9e-06	5.58e-05
GOTERM_BP_ALL	GO:0007049~cell cycle	104	7.60234	4.55e-08	KIFC1, DBF4B, PRC1, DTYMK, MAEL, AURKC, TTK, MEI1, CDCA8, CDKN2C, INCENP, STAG3, CCNA2, MAP2K6, ASPM, ESPL1, GPR132, TACC3, NCAPD3, VASH1, DDIT3, UHRF1, SYCP3, SPAG5, ZWINT, STMN1, PPP2R3B, ANLN, SESN2, SESN1, PRUNE2, DUSP13, NCAPG2, ERCC6L, TFDP1, PARD6A, PARD6B, MKI67, PCNT, NUF2, SUV39H1, GAS1, GAS7, CDKN1A, PLK3, PLK1, CHAF1A, KCTD11, MYH10, GAS2L3, KIF23, E2F2, LZTS1, ZFP42, GTSE1, KIF2C, PI…	1.71673	0.000169	1.21e-05	8.39e-05
GOTERM_BP_ALL	GO:0007155~cell adhesion	95	6.94444	1.05e-07	LYPD3, CXCL12, ROBO1, ADAM8, PCDHGA12, F11R, RET, CLCA2, EFNB1, MGP, MFGE8, PTPRU, THY1, NCAM1, NCAM2, F5, LSAMP, LAMC2, ACHE, ITGB4, ITGB2, IL32, ITGAM, LAMB3, ITGB7, TEK, MSLN, COL18A1, SLAMF7, CELSR1, ITGA4, ITGA9, LAMA3, CASS4, PKP1, FREM2, FREM1, PKP3, TROAP, ITGA7, FCGBP, MUC5AC, CNDN7, AEBP1, CLDN4, CLDN3, CLDN6, PCDHGA7, CDSN, PCDHGA1, SDC3, WISP1, ESAM, COL11A1, ICAM4, SDK2, SIGLEC14, PC…	1.73842	0.000392	2.61e-05	0.000194
GOTERM_BP_ALL	GO:0022610~biological adhesion	95	6.94444	1.14e-07	LYPD3, CXCL12, ROBO1, ADAM8, PCDHGA12, F11R, RET, CLCA2, EFNB1, MGP, MFGE8, PTPRU, THY1, NCAM1, NCAM2, F5, LSAMP, LAMC2, ACHE, ITGB4, ITGB2, IL32, ITGAM, LAMB3, ITGB7, TEK, MSLN, COL18A1, SLAMF7, CELSR1, ITGA4, ITGA9, LAMA3, CASS4, PKP1, FREM2, FREM1, PKP3, TROAP, ITGA7, FCGBP, MUC5AC, CNDN7, AEBP1, CLDN4, CLDN3, CLDN6, PCDHGA7, CDSN, PCDHGA1, SDC3, WISP1, ESAM, COL11A1, ICAM4, SDK2, SIGLEC14, PC…	1.73594	0.000422	2.64e-05	0.00021
GOTERM_BP_ALL	GO:0006950~response to stress	189	13.8158	1.14e-07	F2RL3, PDGFB, PTGS2, GRIK2, PGF, IL18, TLR2, ANKRD1, IL10, CITED2, IL31RA, IL11, FNTB, CFP, HMCN1, PAGE1, DYSF, HIST1H2BK, RNASE7, HIST1H2BJ, SERPINE1, IL1B, CFI, MX1, TFPI2, CCNA2, MAP2K6, IL1A, GNG7, CIITA, INA, F11R, ATG9B, NCF2, FOXN1, DCDC2, GPR132, COLEC12, GRHL3, TACC3, SP140, DDIT3, UHRF1, THBD, UNC13D, HSPB6, F5, PDE5A, RYR1, DSP, RYR2, COL1A1, MST1R, HLA-DRA, TNFRSF6B, HMGB1, C3AR1, HMG…	1.43679	0.000424	2.5e-05	0.000211
GOTERM_BP_ALL	GO:0009611~response to wounding	77	5.62866	1.37e-07	F2RL3, ELF3, PDGFB, TLR2, IL10, IL11, CFP, FNTB, NOD1, HMCN1, DYSF, SAA2, SAA1, HMOX1, IL1RAP, SERPINE1, SOX15, IL1B, SERPINA1, CFI, TFPI2, IL1A, CIITA, INA, F11R, CHST2, GRHL3, NLRP3, UNC13D, THBD, IL20RB, F5, SERPINB2, DSP, KDM6B, PTAFR, C3AR1, ACHE, CCL3, TNF, ERBB3, C3, TNC, CXCL3, CXCL2, CLU, ITGB2, CCL26, TNFRSF1B, ANXA8, IL23A, CCL20, POU2F3, BCL2, SCN9A, ENO3, KLK6, PTPN6, BMP2, IL6, EFEM…	1.86099	0.000509	2.83e-05	0.000253
GOTERM_BP_ALL	GO:0042127~regulation of cell proliferation	103	7.52924	1.75e-07	PTGS2, PDGFB, PGF, IL18, TTK, IL10, IL11, IL31RA, FNTB, CDCA7, CDKN2C, SERPINE1, IL1B, CCNA2, IL1A, EBI3, EFNB1, MFGE8, PTPRU, VASH1, PTHLH, MST1R, PMP22, PPP2R3B, ERBB3, SOX2, CLU, ST8SIA1, BMPR2, IFI30, BCL2L1, SESN1, TIMP1, VDR, TEK, NKX3-1, NKX2-5, COL18A1, KLF5, MUC2, PTPN6, BMP2, SPHK1, GAS1, HDAC4, CDKN1A, PLA2G4A, ATF3, DLX5, NOTCH4, FABP3, MUC5AC, FABP7, PLAU, KCTD11, IGFBP6, GLI2, HMOX1…	1.67646	0.000651	3.43e-05	0.000323
GOTERM_BP_ALL	GO:0002376~immune system process	123	8.99123	2.65e-07	PDGFB, IL16, IL18, MMP9, TLR2, TNFSF14, PTPN22, CXCL12, IL10, IL31RA, IL11, CFP, SEMA7A, RNASE7, IL1B, CFI, FAS, IL1A, EBI3, CIITA, GBP5, NCF2, BST2, EOMES, COLEC12, TACC3, THY1, LAT2, UNC13D, CST7, MNX1, HLA-DRA, TWSG1, C3AR1, IL1R2, CCL3, IFIH1, ENPP2, CLU, TFEB, IFI30, OAS1, ITGB2, IL32, OAS2, SOX6, ITGAM, TIMP1, ACE, IL23A, FCER1G, DYRK3, NKX2-5, ST6GAL1, CARD9, CD300C, SLAMF7, ITGA4, TINAGL1…	1.57872	0.000984	4.92e-05	0.000489
GOTERM_CC_ALL	GO:0005886~plasma membrane	359	26.2427	3.06e-07	ALPPL2, ADCY1, LYPD3, PEAR1, IL9R, PTGS2, SCN3B, LYPD5, CD52, AQP1, MOG, AQP3, SYP, DIRAS1, MALL, AQP11, FAP, KCNK6, SEMA7A, SERPINE1, OSCAR, GNG2, FAS, ADAM8, HTR1D, MUC15, MUC13, GNG7, F11R, ARC, CLCA2, GBP5, NCF2, EFNB3, PTPRG, EFNB1, PTPRH, BSN, GPR132, PTPRU, PTPRN, TMEM25, THY1, KRT19, RND1, EGFLAM, F5, LPAR5, CGN, LPAR6, MGAM, RYR1, RYR2, LAMC2, MST1R, PMP22, UNC13A, HLA-DRA, ERBB3, ENPP2,…	1.25794	0.000162	2.31e-05	0.000445
PANTHER_BP_ALL	BP00286:Cell structure	86	6.28655	3.71e-07	CNDN7, CLDN4, PDGFB, FOXA3, CLDN3, CLDN6, GTSE1, SYNPO2L, MBP, FOXS1, DES, ANK1, WISP1, ANK2, MX1, INA, ACTA1, KIF15, FOXN1, KRT13, BSN, CORO6, FLNC, KRT19, EVPL, XIRP1, KRT17, CGN, KRT16, TBCD, SCIN, KRT14, TUBA4A, GRIP2, COL1A1, PMP22, KIF26A, LCP1, ACTBL2, KIF4A, CLDN18, KRT6A, KRT6B, LMNB1, LMNB2, RHPN1, FOXM1, KRT16P2, GPM6B, TPM2, CLDN14, KRT23, ESPN, CORO2B, CORO2A, TUBGCP3, COL7A1, FAT3, …	1.74315	7.24e-05	2.41e-05	0.000464
GOTERM_BP_ALL	GO:0022403~cell cycle phase	63	4.60526	4.39e-07	KIF23, KIFC1, PRC1, ZFP42, MAEL, TTK, GTSE1, KIF2C, MEI1, CDCA8, CDKN2C, INCENP, STAG3, PIWIL2, CCNA2, ASPM, KIF11, CCNF, KIF15, NUSAP1, GPR132, ESPL1, PBK, TACC3, NCAPD3, INHBA, PPM1D, SYCP3, FANCD2, SPAG5, ZWINT, MDM2, STMN1, GADD45A, PPP2R3B, POLA1, ANLN, PRUNE2, NCAPH, HSPA2, DUSP13, NCAPG2, KRT7, BCL2, BUB1, GFI1, CAMK2A, ERCC6L, MKI67, DLGAP5, PCNT, NUF2, KIF18A, CENPF, BIRC5, CENPE, MPHOSP…	1.94926	0.00162885	7.76e-05	0.000809
GOTERM_BP_ALL	GO:0022402~cell cycle process	79	5.77485	4.47e-07	GAS2L3, KIF23, KIFC1, PRC1, ZFP42, MAEL, TTK, GTSE1, KIF2C, MEI1, CDCA8, CDKN2C, INCENP, PIWIL2, STAG3, CCNA2, ASPM, MAP2K6, KIF11, CCNF, KIF15, NUSAP1, ESPL1, GPR132, PBK, INHA, TACC3, NCAPD3, VASH1, DDIT3, INHBA, PPM1D, SYCP3, SPAG5, FANCD2, ZWINT, ERN1, IL12A, MDM2, STMN1, GADD45A, PPP2R3B, POLA1, ANLN, SESN2, SESN1, PRUNE2, NCAPH, CYP27B1, DUSP13, HSPA2, NCAPG2, BCL2, KRT7, BUB1, GFI1, CAMK2A…	1.79105	0.00165912	7.55e-05	0.000824
GOTERM_BP_ALL	GO:0043068~positive regulation of programmed cell death	65	4.75146	4.6e-07	PTGS2, GRIK2, MMP9, TLR2, TNFSF14, IL10, ARHGAP4, TP53I3, NOD1, CDKN2C, HMOX1, IL1B, FAS, MX1, LTB, TOP2A, MAP2K6, PRKCA, AIFM3, ARHGEF6, ARHGEF16, INHA, NLRP3, DDIT3, DAPK1, INHBA, ADRB2, UNC13D, RASGRF1, SCIN, LCK, ERN1, IL12A, RYR2, LRRK2, PRODH, TNF, CCK, ADAMTSL4, RRM2B, BCL2L1, SFN, GCH1, PRUNE2, VDR, AHRR, BCL2, TGM2, TNFRSF19, INPP5D, COL18A1, TXNIP, MUC2, OBSCN, SLAMF7, CIDEC, PLA2G4A, T…	1.92289	0.00170815	7.43e-05	0.000849
GOTERM_CC_ALL	GO:0044420~extracellular matrix part	27	1.97368	4.64e-07	ACHE, TNC, COL9A2, COL17A1, LAMB3, HMCN1, COL7A1, SMOC1, COL6A3, COL8A1, COL11A1, COL18A1, TNXB, LAD1, EFEMP2, COL15A1, NID1, COL5A2, COL5A1, LAMA3, EGFLAM, FREM2, FREM1, LAMC2, MUC5AC, COL1A1, MFAP5	3.05414	0.000245	3.06e-05	0.000674
GOTERM_BP_ALL	GO:0048518~positive regulation of biological process	217	15.8626	4.79e-07	MEF2C, IL9R, PTGS2, PGF, PTPN22, AQP3, CITED2, CFP, CFI, FAS, CCNA2, MAP2K6, EFNB1, EOMES, RXRG, ESPL1, RPTOR, THY1, EGFLAM, UNC13D, SERPINF1, RYR2, PRDM1, MST1R, PRODH, HLA-DRA, ERBB3, BCL2L1, AHRR, CDC42EP2, FCER1G, NKX2-5, KLF5, COL18A1, BMP2, MAML2, SPHK1, GAS1, SLAMF7, SYNGR3, LGALS9, CIDEC, PLA2G4A, DLX5, CSRNP1, NOTCH4, AREG, MUC5AC, PDZK1, ZEB2, GLI2, GTSE1, FOXS1, NOD1, SAA2, SAA1, TOP2A…	1.36726	0.00177895	7.42e-05	0.000884
PANTHER_MF_ALL	MF00040:Cell adhesion molecule	57	4.16667	4.96e-07	IGDCC4, TSPAN1, LTBP2, PCDHGA7, TSPAN7, PCDHGA1, HMCN1, GPC6, ROBO4, ESAM, VWA2, PCDHGA12, F11R, ICAM4, ZP4, SDK2, BSN, MFGE8, PCDHGB5, PCDHGB4, NCAM1, NCAM2, ARVCF, PSG9, IGFN1, LSAMP, KCP, CNTN2, IGSF9, CHL1, TNC, KITLG, PCDHGC4, CDH1, ITGB2, PCDHGC3, SCARF1, ITGAM, IGSF11, FAT3, KIRREL, ITGB7, FAT2, COL8A1, SELPLG, TNXB, MPZ, EFEMP2, CELSR1, ITGA4, LGALS9, ITGA9, CDH15, CDH16, FBLN2, PECAM1, I…	2.02058	9.93e-05	4.96e-05	0.000622
PANTHER_BP_ALL	BP00124:Cell adhesion	80	5.84795	5.19e-07	IGDCC4, LRRC4B, PCDHGA7, PTPN22, TSPAN7, SDC3, PCDHGA1, ARHGAP4, HMCN1, ROBO1, GPC6, ROBO4, ESAM, LOXL3, AGAP1, VWA2, PCDHGA12, F11R, HYAL1, ICAM4, PTPRG, ZP4, SDK2, PTPRU, PCDHGB5, PCDHGB4, NCAM1, NCAM2, ARVCF, PSG9, IGFN1, EVPL, TNS1, LSAMP, CNTN2, LAMC2, COL1A1, ADAM12, IGSF9, CHL1, RAP1GAP, KITLG, PCDHGC4, ITGB2, CDH1, PCDHGC3, ITGAM, SCARF1, IGSF11, LAMB3, COL9A2, COL7A1, FAT3, KIRREL, ITGB7…	1.77284	0.000101	2.53e-05	0.000648
GOTERM_BP_ALL	GO:0010942~positive regulation of cell death	65	4.75146	5.43e-07	PTGS2, GRIK2, MMP9, TLR2, TNFSF14, IL10, ARHGAP4, TP53I3, NOD1, CDKN2C, HMOX1, IL1B, FAS, MX1, LTB, TOP2A, MAP2K6, PRKCA, AIFM3, ARHGEF6, ARHGEF16, INHA, NLRP3, DDIT3, DAPK1, INHBA, ADRB2, UNC13D, RASGRF1, SCIN, LCK, ERN1, IL12A, RYR2, LRRK2, PRODH, TNF, CCK, ADAMTSL4, RRM2B, BCL2L1, SFN, GCH1, PRUNE2, VDR, AHRR, BCL2, TGM2, TNFRSF19, INPP5D, COL18A1, TXNIP, MUC2, OBSCN, SLAMF7, CIDEC, PLA2G4A, T…	1.91405	0.00201473	8.07e-05	0.00100103
GOTERM_MF_ALL	GO:0003774~motor activity	30	2.19298	6.52e-07	KIF23, MYL7, KIFC1, DNAH9, KIF4A, DNAH12, DNAH17, MYO7A, DNAH3, DNAH6, KIF2C, MYO15A, KIF21B, MYO5C, MYO1A, KIF11, KIF17, KIF15, MYO3B, KIF18A, MYO1G, DNHD1, KIF18B, CENPE, KIF1A, CGN, KIF20B, KIF26A, MYH10, KIF20A	2.80142	0.00068	0.00068	0.00103581
PANTHER_BP_ALL	BP00193:Developmental processes	216	15.7895	6.76e-07	MEF2C, ALPPL2, PEAR1, LTBP2, PGF, MAGEC1, CITED2, HMCN1, SEMA7A, CCNA2, TWIST2, WNT10A, EFNB3, PTPRG, EFNB1, EOMES, OLFML2A, FARP1, HES4, HES2, MST1R, PMP22, MFNG, DBNDD2, RBP1, DNAH17, C10ORF90, POLQ, OLFM2, NKX2-5, FCHO1, COL18A1, CRIP1, BMP2, ACER2, MAML2, CELSR1, EPHA1, GAS7, PORCN, EPHA3, NOTCH3, NTRK1, DLX5, MAP7, MUC5AC, FCGBP, BMP8A, ELF3, FOXA3, NFKB2, GLI2, RTN1, FOXS1, SMPDL3B, SEMA3G,…	1.35805	0.000132	2.64e-05	0.000844
GOTERM_MF_ALL	GO:0003777~microtubule motor activity	21	1.53509	6.87e-07	KIF23, KIFC1, DNAH9, KIF4A, KIF11, DNAH12, KIF17, DNAH17, KIF15, DNAH3, KIF18A, KIF18B, DNHD1, CENPE, DNAH6, KIF2C, KIF1A, KIF20B, KIF26A, KIF21B, KIF20A	3.61638	0.000716	0.000358	0.00109117
GOTERM_BP_ALL	GO:0051239~regulation of multicellular organismal process	115	8.40643	8.75e-07	PTGS2, PDGFB, GRIK2, GRIK3, IL18, TLR2, IL10, AQP3, SYP, ROBO1, SERPINE1, IL1B, FAS, ASPM, IL1A, EBI3, TWIST2, CIITA, ARC, MGP, VASH1, THY1, PTHLH, SERPINF1, RASGRF1, RYR2, XDH, TWSG1, ACHE, SOX2, SOX5, BMPR2, APOC1, APOC2, ACE, TEK, FCER1G, NKX2-5, HIST1H4H, ANGPTL4, MAFF, BMP2, S100P, CARD9, SPTBN4, SPHK1, CPS1, DDX58, NOTCH3, HDAC4, PLA2G4A, TNFSF11, LAMA3, DLX5, NOTCH4, CACNA1G, PLAU, LZTS1, …	1.57213	0.00324396	0.000125	0.00161277
GOTERM_BP_ALL	GO:0007018~microtubule-based movement	26	1.90058	1.5e-06	KIF23, KIFC1, KIF4A, DNAH9, DNAH12, DNAH17, UCHL1, DNAH3, DNAH6, KIF2C, TUBA3D, KIF21B, NEFM, HAP1, KIF11, KIF17, KIF15, KIF18A, KIF18B, DNHD1, CENPE, KIF1A, KIF20B, TUBA4A, KIF26A, KIF20A	2.9473	0.00556161	0.000207	0.00276822
GOTERM_BP_ALL	GO:0042060~wound healing	36	2.63158	1.61e-06	F2RL3, PDGFB, ERBB3, IL11, FNTB, ANXA8, HMCN1, DYSF, SAA2, SAA1, HMOX1, POU2F3, SERPINE1, SOX15, IL1B, ENO3, SERPINA1, TFPI2, INA, KLK6, IL6, EFEMP2, IGF2, GRHL3, COL5A1, NOTCH3, VWF, PLSCR1, THBD, F5, SERPINB2, DSP, HBEGF, SERPIND1, PLAU, MYH10	2.41434	0.00597446	0.000214	0.00297433
GOTERM_BP_ALL	GO:0043065~positive regulation of apoptosis	63	4.60526	1.64e-06	PTGS2, MMP9, TLR2, TNFSF14, IL10, ARHGAP4, TP53I3, NOD1, CDKN2C, HMOX1, IL1B, FAS, MX1, TOP2A, LTB, MAP2K6, PRKCA, AIFM3, ARHGEF6, ARHGEF16, INHA, NLRP3, DDIT3, DAPK1, INHBA, ADRB2, UNC13D, RASGRF1, SCIN, LCK, ERN1, IL12A, RYR2, PRODH, TNF, CCK, ADAMTSL4, RRM2B, BCL2L1, SFN, GCH1, PRUNE2, VDR, AHRR, BCL2, TGM2, TNFRSF19, INPP5D, COL18A1, TXNIP, MUC2, OBSCN, SLAMF7, CIDEC, PLA2G4A, TNFSF10, CDKN1A…	1.87673	0.0060594	0.00021	0.00301674
PANTHER_MF_ALL	MF00231:Microtubule binding motor protein	18	1.31579	1.8e-06	KIF23, KIFC1, DNAH9, KIF4A, KIF11, DNAH12, KIF17, DNAH17, KIF15, DNAH3, KIF18A, CENPE, KIF2C, KIF1A, KIF20B, KIF26A, KIF21B, KIF20A	3.87101	0.00036	0.00012	0.00225667
GOTERM_BP_ALL	GO:0006952~defense response	82	5.99415	1.84e-06	ELF3, GRIK2, TLR2, ANKRD1, IL10, IL31RA, CFP, NOD1, PAGE1, HIST1H2BK, SAA2, SAA1, RNASE7, HMOX1, IL1RAP, HIST1H2BJ, HCP5, IL1B, SERPINA1, CFI, MX1, IL1A, GNG7, CIITA, F11R, NCF2, CHST2, FOXN1, DCDC2, COLEC12, NLRP3, SP140, INHBA, BPI, PSG9, UNC13D, IL20RB, HIST2H2BE, IL12A, MST1R, ICOSLG, KDM6B, PTAFR, HLA-DRA, C3AR1, IFIH1, CCL3, TNF, CCK, C3, CXCL3, CXCL2, CLU, RSAD2, ITGB2, IL32, CCL26, GCH1, …	1.70792	0.00680296	0.000228	0.00338819
GOTERM_MF_ALL	GO:0005488~binding	1000	73.0994	2.24e-06	MEF2C, ALPPL2, IL9R, SCN3B, ZNF781, PGAM2, DIRAS1, PIP5KL1, HMCN1, ISG15, INCENP, ZNF773, BTBD2, SERPINE1, STAG3, PIK3CG, EOMES, ZNF502, BSN, OLFML2A, ESPL1, NCAPD3, THY1, UNC13D, EGFLAM, F5, ZWINT, HSD11B1, RYR1, RYR2, UNC13A, ZNF382, HLA-DRA, PPP2R3B, KIF4A, DNAH12, DNAH17, GAST, BCL2L1, ACSBG1, NCAPG2, CASZ1, ZNF528, NXF2, GAS1, ZSCAN4, HBA1, GAS7, ZNF525, CDC42BPG, PKP1, PKP3, RGS4, RGS7, RGS…	1.05818	0.00232898	0.000777	0.00355102
GOTERM_BP_ALL	GO:0043067~regulation of programmed cell death	101	7.38304	2.49e-06	MEF2C, PTGS2, GRIK2, MMP9, MAEL, TLR2, TNFSF14, IL10, IL31RA, CITED2, CDKN2C, IL1B, FAS, MX1, MAP2K6, IL1A, TWIST2, PIK3CG, BCL2A1, DDIT3, UNC13D, RASGRF1, RYR2, TNFAIP3, LRRK2, PRODH, TNFRSF6B, HMGB1, IFIH1, ERBB3, ADAMTSL4, CLU, BCL2L1, RRM2B, VDR, PRUNE2, AHRR, NKX2-5, ANGPTL4, COL18A1, MUC2, OBSCN, CARD9, EEF1A2, SPHK1, GAS1, SLAMF7, CIDEC, TNFSF10, CDKN1A, PLA2G4A, BBC3, NTRK1, PLCG2, MUC5AC…	1.59329	0.00919103	0.000298	0.00458304
GOTERM_CC_ALL	GO:0030054~cell junction	70	5.11696	2.5e-06	CNDN7, LZTS1, GABRB3, CLDN4, CLDN3, GRIK2, CLDN6, GRIK3, GJA5, CDSN, SYP, ARHGAP4, SNTB1, ESAM, DPP4, F11R, CLCA2, ARC, BSN, MPP7, PTPRU, TNS4, CBLN1, EGFLAM, RND1, EVPL, TNS1, XIRP1, CGN, DOK7, DSP, PMP22, IGSF9, UNC13A, LCP1, ACHE, CLDN18, SHROOM3, FHL2, CDH1, CLDN14, RIMS4, COL17A1, SYN1, PTK2B, SYN3, PPL, PRIMA1, CAMK2A, SNAP25, GABRQ, PARD6A, CNKSR1, PARD6B, DLGAP3, GABRA3, NLGN1, GJB3, GJB4…	1.78846	0.00131723	0.000146	0.00362239
GOTERM_BP_ALL	GO:0048646~anatomical structure formation involved in morphogenesis	54	3.94737	2.55e-06	PGF, IL18, CSPG4, ZEB2, ANPEP, GLI2, CXCL12, CITED2, ROBO1, HMOX1, ROBO4, IL1B, ANGPT2, IHH, RET, EGR2, ACTA1, EOMES, HES7, THY1, SH2D2A, KRT19, XIRP1, PLXDC1, COL1A1, ADAM12, PMP22, TNFAIP2, TWSG1, SHROOM3, SOX2, BMPR2, CDH1, RGMA, TYMP, HAND2, PTK2B, PLCD3, NKX3-1, ANGPTL4, FOXD3, COL18A1, KLF5, ACTC1, FLT1, COL15A1, CELSR1, DLX5, NOTCH4, PTCH1, LRP8, WNT7A, PLAU, MYH10	1.96508	0.00942434	0.000296	0.00469992
GOTERM_BP_ALL	GO:0006323~DNA packaging	26	1.90058	2.94e-06	HIST1H2AC, HIST2H2AA3, HMGB2, HIST2H2AA4, HIST1H2AE, TSPYL5, TSPYL6, H2AFB2, NCAPH, TSPYL2, HIST1H2BK, NCAPG2, HJURP, HIST1H2BJ, HIST3H2A, TOP2A, HIST1H4H, HIST1H2BC, HIST1H2BD, HIST1H1C, HIST1H2BG, NUSAP1, H2AFJ, NCAPD3, SYCP3, HIST2H2BE, HIST1H3D, CHAF1A	2.84654	0.010875	0.000331	0.0054273
GOTERM_BP_ALL	GO:0010941~regulation of cell death	101	7.38304	3e-06	MEF2C, PTGS2, GRIK2, MMP9, MAEL, TLR2, TNFSF14, IL10, IL31RA, CITED2, CDKN2C, IL1B, FAS, MX1, MAP2K6, IL1A, TWIST2, PIK3CG, BCL2A1, DDIT3, UNC13D, RASGRF1, RYR2, TNFAIP3, LRRK2, PRODH, TNFRSF6B, HMGB1, IFIH1, ERBB3, ADAMTSL4, CLU, BCL2L1, RRM2B, VDR, PRUNE2, AHRR, NKX2-5, ANGPTL4, COL18A1, MUC2, OBSCN, CARD9, EEF1A2, SPHK1, GAS1, SLAMF7, CIDEC, TNFSF10, CDKN1A, PLA2G4A, BBC3, NTRK1, PLCG2, MUC5AC…	1.58743	0.011079	0.000328	0.00552968
GOTERM_MF_ALL	GO:0005125~cytokine activity	35	2.55848	3.38e-06	CSF3, CSF2, CCL3, TNF, IL16, CXCL3, IL18, CXCL2, TNFSF14, IL32, GREM1, CXCL12, IL10, IL11, CCL26, IL23A, CCL20, CLCF1, IL1B, LTB, EBI3, IL1A, IL6, BMP2, INHA, IL24, TNFSF9, INHBA, TNFSF10, TNFSF11, CXCL16, IL12A, AREG, GDF15, BMP8A	2.38001	0.00351833	0.000881	0.00536758
GOTERM_CC_ALL	GO:0005856~cytoskeleton	150	10.9649	3.55e-06	KIFC1, PRC1, AURKC, TTK, FNTB, CDCA8, ANK1, ANK2, INCENP, ASPM, INA, ARC, MYO3B, KRT13, BSN, ESPL1, SP140, FARP1, TNS4, KRT19, TNS1, RND1, KRT17, SPAG5, CGN, KRT16, SPAG4, KRT14, DSP, TUBA4A, STMN1, MST1R, TNFAIP3, KIF26A, FILIP1L, ACTBL2, MYL7, KIF4A, DNAH12, LMNB1, LMNB2, DNAH17, BBS9, KRT16P2, ANLN, KRT23, CORO2B, CDC42EP2, PPL, MYO15A, PPP2R2B, IVL, HAP1, MYO1A, PCNT, SPTBN4, MYO1G, NXF2, DNH…	1.4375	0.00187493	0.000188	0.00515746
GOTERM_BP_ALL	GO:0042981~regulation of apoptosis	99	7.23684	5.03e-06	MEF2C, PTGS2, GRIK2, MMP9, MAEL, TLR2, TNFSF14, IL10, IL31RA, CITED2, CDKN2C, IL1B, FAS, MX1, MAP2K6, IL1A, TWIST2, PIK3CG, BCL2A1, DDIT3, UNC13D, RASGRF1, RYR2, TNFAIP3, PRODH, TNFRSF6B, HMGB1, IFIH1, ERBB3, ADAMTSL4, CLU, RRM2B, BCL2L1, VDR, PRUNE2, AHRR, NKX2-5, ANGPTL4, COL18A1, MUC2, OBSCN, CARD9, EEF1A2, SPHK1, GAS1, SLAMF7, CIDEC, TNFSF10, CDKN1A, PLA2G4A, BBC3, NTRK1, MUC5AC, IFI6, IER3, …	1.57728	0.01852	0.000534	0.00927834
GOTERM_BP_ALL	GO:0065004~protein-DNA complex assembly	22	1.60819	5.04e-06	HIST1H2AC, HIST2H2AA3, HMGB2, HIST1H2BC, HIST2H2AA4, HIST1H2BD, HIST1H1C, HIST1H2BG, HIST1H2AE, CENPF, CENPE, H2AFJ, TSPYL5, TSPYL6, H2AFB2, TSPYL2, HIST1H2BK, HIST2H2BE, HJURP, HIST1H2BJ, HIST1H3D, HIST3H2A, CHAF1A, HIST1H4H	3.09679	0.0185348	0.00052	0.0092858
GOTERM_BP_ALL	GO:0007154~cell communication	98	7.16374	5.38e-06	CYP24A1, GABRB3, PGF, GRIK2, IL18, IL10, IL11, PTGIR, ISG15, IL1B, HTR1D, ATG9B, EFNB3, BST2, EFNB1, BSN, NTSR1, RPTOR, PTHLH, CBLN1, STC1, PMP22, ACHE, CCL3, SOX2, BMPR2, ITGB4, MME, ITGB2, GREM1, ACSBG1, VDR, TEK, PRIMA1, GAD1, HAP1, BMP2, GABRA3, SPTBN4, TNFSF10, CDKN1A, FREM2, AREG, FOXA3, UCHL1, VGF, GLI2, GJA5, MBP, WISP1, HMOX1, SLC1A6, LTB, IHH, PRKCA, SH3PXD2B, AR, EGR2, ALDH5A1, INHA, I…	1.57902	0.0197959	0.00054	0.00992392
GOTERM_BP_ALL	GO:0007017~microtubule-based process	42	3.07017	5.63e-06	KIF23, KIFC1, DNAH9, KIF4A, DNAH12, PRC1, DNAH17, UCHL1, DNAH3, TTK, GTSE1, DNAH6, KIF2C, TUBGCP3, TUBA3D, KIF21B, NEFM, HAP1, RET, KIF11, KIF17, PCNT, PSRC1, KIF15, KIF18A, DNHD1, KIF18B, NUSAP1, CENPE, ESPL1, TACC3, KIF1A, TRIM54, SPAG5, ZWINT, KIF20B, TUBA4A, MAP7, STMN1, KIF26A, GADD45A, KIF20A	2.12647	0.0206897	0.00055	0.0103767
PANTHER_BP_ALL	BP00102:Signal transduction	315	23.0263	6.16e-06	IL9R, LTBP2, PGF, PTPN22, DIRAS1, PIP5KL1, FAP, SEMA7A, OSCAR, RAPGEF5, GNG2, RAPGEF3, FAS, ADAM8, HTR1D, ISLR2, GNG7, PIK3CG, WNT10A, EFNB3, PTPRG, EFNB1, PTPRH, RXRG, OLFML2A, DCDC2, GPR132, PTPRU, DEPDC1, PRELP, THY1, ADAMTS7, RND1, F5, LPAR5, LPAR6, RYR1, RYR2, STC1, LAMC2, MST1R, EPS8L2, ADAMTS4, TNFRSF6B, IL1R2, MFNG, PPP2R3B, RBP1, ERBB3, MME, SORCS1, GAST, LAMB3, AHRR, IL23A, FCER1G, OLFM…	1.23634	0.00119952	0.0002	0.00768243
GOTERM_BP_ALL	GO:0051707~response to other organism	46	3.36257	6.53e-06	IFIH1, TNF, PTGS2, TLR2, RSAD2, CXCL12, IL10, GCH1, CFP, GPX2, CYP27B1, IL23A, NOD1, ISG15, HIST1H2BK, CCL20, RNASE7, BCL2, HIST1H2BJ, KRT8, IL1B, SERPINA1, MX1, IL6, HIST1H2BC, CARD9, BST2, HCK, HIST1H2BG, CPS1, NLRP3, TRIM22, EPHA3, LCN2, IRF9, DDX58, PLSCR1, BPI, PLA2G4A, PPM1D, THBD, UNC13D, HIST2H2BE, IRF7, PLCG2, IL12A, PTAFR	2.03184	0.0239447	0.000621	0.012029
GOTERM_BP_ALL	GO:0048522~positive regulation of cellular process	194	14.1813	6.87e-06	MEF2C, IL9R, PDGFB, PTGS2, GRIK2, PGF, MMP9, IL18, TLR2, TNFSF14, TTK, CXCL12, IL10, IL31RA, CITED2, IL11, FNTB, CDKN2C, ROBO1, IL1B, FAS, MX1, CCNA2, IL1A, MAP2K6, EBI3, CIITA, BST2, EFNB1, MLXIPL, RXRG, EOMES, ESPL1, GRHL3, MFGE8, DDIT3, RPTOR, THY1, NCAM1, PTHLH, UNC13D, EGFLAM, SERPINF1, RASGRF1, RYR2, MST1R, LRRK2, PRODH, TWSG1, ACHE, HMGB2, ERBB3, ADAMTSL4, SOX2, CLU, SOX5, APOC1, TFEB, ST8…	1.34544	0.0251832	0.000637	0.0126592
GOTERM_BP_ALL	GO:0009987~cellular process	882	64.4737	8.35e-06	MEF2C, ALPPL2, IL9R, ZNF781, PGAM2, PIP5KL1, HMCN1, ISG15, AQP11, INCENP, ZNF773, SERPINE1, STAG3, PIK3CG, INA, ARC, EOMES, ZNF502, BSN, OLFML2A, ESPL1, NCAPD3, THY1, UNC13D, EGFLAM, F5, SERPINF1, ZWINT, MGAM, RYR1, RYR2, PMP22, ZNF382, UNC13A, KIF4A, PPP2R3B, DNAH12, DNAH17, BCL2L1, ACSBG1, DUSP13, NCAPG2, CASZ1, PPP2R2B, ZNF528, ACER2, NXF2, GAS1, ZSCAN4, GAS7, ZNF525, GNGT2, CDC42BPG, PKP1, PK…	1.07181	0.0305218	0.000756	0.0153846
GOTERM_BP_ALL	GO:0016043~cellular component organization	250	18.2749	8.65e-06	KIFC1, HIST2H2AA3, HIST2H2AA4, TAF7L, SYP, CDCA8, HIST1H2BK, AQP11, INCENP, HIST1H2BJ, SH3BGR, STAG3, FAS, CCNA2, INA, ARC, EFNB3, EFNB1, EOMES, OLFML2A, ESPL1, COLEC12, H2AFJ, NCAPD3, THY1, KRT19, RND1, UNC13D, EGFLAM, SPAG5, KRT16, ZWINT, KRT14, TUBA4A, PMP22, TNFRSF6B, KIF4A, ERBB3, KRT16P2, BCL2L1, DAAM2, CDC42EP2, NCAPG2, FCER1G, CDA, KLF5, COL18A1, BMP2, PCNT, C6ORF15, NUF2, GAS1, GAS7, CDC…	1.28197	0.0316334	0.000765	0.015954
GOTERM_BP_ALL	GO:0008283~cell proliferation	61	4.45906	1.07e-05	IL9R, PDGFB, PGF, DTYMK, UCHL1, TNFSF14, ZEB2, GLI2, CXCL12, IL10, KIF2C, HMOX1, GNG2, RAPGEF3, IL1A, ASPM, AR, BST2, KIF15, FOXN1, TACC3, PRKD1, SH2D2A, UHRF1, SERPINF1, RASGRF1, KRT16, ACHE, POLA1, KITLG, KRT16P2, SFN, IL7R, FKBP1B, ITGAM, ACE, IL23A, PTK2B, BCL2, BUB1, POU3F2, COL8A1, ACSL6, CSF1R, TFDP1, GINS1, CRIP1, MKI67, DLGAP5, CENPF, TNFSF9, LAMP3, S100B, PLK1, IRF6, PTCH1, AREG, LRP2, …	1.79215	0.0390796	0.000927	0.0197848
GOTERM_BP_ALL	GO:0007010~cytoskeleton organization	61	4.45906	1.07e-05	RHOJ, KIF23, PRC1, PDGFB, TTK, ARHGAP4, KIF2C, KISS1, DES, ANK1, RHOF, INA, FMNL1, RET, KIF11, ACTA1, NUSAP1, ESPL1, TACC3, THY1, KRT19, RND1, XIRP1, KRT16, SPAG5, ZWINT, SCIN, KRT14, SGCD, STMN1, GADD45A, LCP1, ABLIM1, CCL3, SHROOM3, DIAPH3, ANLN, KRT16P2, FHDC1, DAAM2, ESPN, CORO2B, TUBGCP3, CDC42EP2, PTK2B, BCL2, KRT7, KRT8, NEFM, ACTC1, TNXB, PCNT, SPTBN4, PSRC1, KIF18A, SHANK1, GAS7, CDC42BP…	1.79215	0.0390796	0.000927	0.0197848
GOTERM_BP_ALL	GO:0042221~response to chemical stimulus	142	10.3801	1.14e-05	CYP24A1, ADCY1, PDGFB, PTGS2, IL16, PGF, GRIK2, IL18, TLR2, PGAM2, PDE3B, AQP1, CXCL12, AQP3, IL10, CITED2, ROBO1, SERPINE1, IL1B, GNG2, FAS, HTR1D, CCNA2, MAP2K6, GNG7, CIITA, MGP, MFGE8, COLEC12, PTPRU, PTPRN, DDIT3, KRT19, THBD, KRT14, PDE5A, RYR1, RYR2, STC1, COL1A1, XDH, C3AR1, HMGB2, CCL3, ENPP2, ERBB3, SOX2, CLU, ITGB2, BCL2L1, RRM2B, ABCA3, ITGAM, VDR, AHRR, ACE, NKX2-5, ANGPTL4, MEST, MU…	1.41994	0.0413549	0.000959	0.0209612
GOTERM_BP_ALL	GO:0048545~response to steroid hormone stimulus	34	2.48538	1.31e-05	HMGB2, TNF, PTGS2, PDGFB, TH, AQP1, IL10, PRSS8, CYP27B1, HMOX1, BCL2, IL1B, SERPINA1, FAS, NKX2-5, CCNA2, IHH, TXNIP, PRKCA, IL6, ACTA1, MFGE8, PTPRU, CPS1, PTPRN, MMP13, PLA2G4A, CDKN1A, KRT19, DUSP1, MAPK15, PTCH1, COL1A1, RGS9	2.26834	0.0474163	0.00107891	0.0241089
GOTERM_BP_ALL	GO:0009653~anatomical structure morphogenesis	134	9.79532	1.32e-05	PGF, IL18, CRABP2, MAEL, CSPG4, CXCL12, CITED2, ANK1, UNC5B, ROBO1, SERPINE1, ROBO4, IL1B, UNC5C, CCNA2, INA, RET, EFNB3, TMIE, EFNB1, EOMES, MLXIPL, FOXN1, MGP, KRT13, HES7, PTPRU, THY1, PTHLH, NCAM2, KRT19, MNX1, COL1A1, PMP22, TNFAIP2, TWSG1, TSHZ1, ERBB3, SOX2, CLU, BMPR2, SOX6, GREM1, VDR, ACE, MYO15A, NKX3-1, NKX2-5, ANGPTL4, KLF5, COL18A1, PARD6B, BMP2, PCNT, SPTBN4, ITGA4, CELSR1, GAS1, G…	1.43397	0.0477857	0.00106389	0.0243013
GOTERM_CC_ALL	GO:0005604~basement membrane	19	1.38889	1.53e-05	COL18A1, ACHE, LAD1, EFEMP2, TNC, COL15A1, NID1, COL5A1, LAMB3, COL17A1, LAMA3, HMCN1, EGFLAM, COL7A1, FREM2, FREM1, SMOC1, LAMC2, COL8A1	3.22382	0.00802637	0.000732	0.022145
GOTERM_MF_ALL	GO:0005515~protein binding	683	49.9269	1.67e-05	MEF2C, IL9R, LTBP2, PTGS2, PGF, FSTL3, MAGEC1, CITED2, SYP, CDCA8, PIP5KL1, MALL, ISG15, FAP, INCENP, BTBD2, HIST1H2BJ, SERPINE1, SH3BGR, FAS, CCNA2, MAP2K6, PIK3CG, CLCA2, NCF2, PTPRG, PTPRH, OLFML2A, COLEC12, ESPL1, PTPRU, PTPRN, RPTOR, THY1, PITPNM3, UNC13D, SPAG4, ZWINT, RYR1, RYR2, MST1R, HLA-DRA, ADAMTS4, TNFRSF6B, IL1R2, KIF4A, PPP2R3B, DBNDD2, RHPN1, ERBB3, SORCS1, RUNDC3A, KRT16P2, GAST,…	1.1107	0.0172531	0.00347468	0.0265015
GOTERM_MF_ALL	GO:0005201~extracellular matrix structural constituent	20	1.46199	1.68e-05	COL18A1, MUC2, TNXB, EFEMP2, COL15A1, CHI3L1, MGP, TINAGL1, MUC6, COL5A2, COL5A1, PRELP, COL9A2, BGN, FBLN2, MUC5AC, COL1A1, TFPI2, COL11A1, MFAP5	3.08374	0.017405	0.0029221	0.0267369
GOTERM_BP_ALL	GO:0050793~regulation of developmental process	84	6.14035	1.84e-05	RHOJ, LZTS1, GLI2, IL10, AQP3, MBP, ROBO1, SEMA3F, HMOX1, SERPINE1, IL1B, PIWIL2, SOX15, FAS, TIE1, ANGPT2, IL1A, ASPM, TWIST2, IHH, PRKCA, SH3PXD2B, EGR2, EOMES, MGP, INHA, VASH1, THY1, PTHLH, INHBA, ADRB2, SERPINF1, SCIN, XDH, CSF2, TWSG1, TNF, SHROOM3, SOX2, CLU, SOX5, BMPR2, RSAD2, KITLG, ITGB2, IL7R, CDC42EP2, CYP27B1, PTK2B, BCL2, TEK, PALM2, IL2RG, POU3F2, GFI1, INPP5D, SNAP25, NKX2-5, NEF…	1.59643	0.0659723	0.00145106	0.0338704
GOTERM_BP_ALL	GO:0009725~response to hormone stimulus	53	3.87427	1.85e-05	ADCY1, PTGS2, PDGFB, PGF, PDE3B, AQP1, VGF, IL10, HMOX1, IL1B, GNG2, SERPINA1, FAS, CCNA2, GNG7, IHH, PRKCA, AR, EGR2, ACTA1, MGP, MFGE8, PTPRU, PTPRN, MMP13, KRT19, BTG2, COL1A1, HMGB2, TNF, ERBB3, TH, FHL2, BCL2L1, PRSS8, CYP27B1, PTK2B, BCL2, REN, NKX2-5, TXNIP, IL6, KAT2B, HCLS1, IGF2, CPS1, CDKN1A, PLA2G4A, DUSP1, MAPK15, FABP3, PTCH1, RGS9	1.84986	0.0663442	0.00142913	0.0340679
GOTERM_BP_ALL	GO:0006334~nucleosome assembly	20	1.46199	1.91e-05	HIST1H2AC, HIST2H2AA3, HMGB2, HIST1H2BC, HIST2H2AA4, HIST1H2BD, HIST1H1C, HIST1H2BG, HIST1H2AE, H2AFJ, TSPYL5, TSPYL6, H2AFB2, TSPYL2, HIST1H2BK, HIST2H2BE, HJURP, HIST1H2BJ, HIST1H3D, HIST3H2A, CHAF1A, HIST1H4H	3.04987	0.0683565	0.00144396	0.0351385
PANTHER_MF_ALL	MF00178:Extracellular matrix	51	3.72807	1.96e-05	PEAR1, LTBP2, MMP9, TLR2, LRRC4B, LGR6, HMCN1, GPC6, COL11A1, ISLR2, VWA2, ZP4, MMP17, MGP, MMP16, MMP15, MMP13, PRELP, BGN, KCP, LAMC2, COL1A1, MFAP5, TNC, COL17A1, COL9A2, LAMB3, COL7A1, LRG1, MSLN, COL6A3, COL8A1, IVL, LRFN3, ANGPTL4, COL18A1, MUC2, FLRT1, TNXB, EFEMP2, COL15A1, NID1, COL5A2, MUC6, COL5A1, VWF, LAMA3, FBLN2, MUC5AC, MUC19, MEGF6	1.86952	0.00390708	0.000978	0.0245306
GOTERM_BP_ALL	GO:0006955~immune response	85	6.21345	2.55e-05	IL16, IL18, SUSD2, TLR2, TNFSF14, NFKB2, CXCL12, IL10, IL31RA, MBP, CFP, SEMA7A, RNASE7, IL1RAP, IL1B, CFI, FAS, LTB, IL1A, EBI3, CIITA, GBP5, BST2, NCF2, EOMES, STXBP2, COLEC12, NLRP3, CTSW, BPI, LAT2, UNC13D, IL20RB, CST7, MNX1, IL12A, TREM2, ICOSLG, PTAFR, LCP1, HLA-DRA, LCP2, CSF3, CSF2, IL1R2, IFIH1, CCL3, TNF, C3, ENPP2, CXCL3, CXCL2, CLU, TFEB, RSAD2, OAS1, IL32, OAS2, IL7R, CCL26, GCH1, T…	1.57797	0.090463	0.0018946	0.0470535
GOTERM_BP_ALL	GO:0034728~nucleosome organization	21	1.53509	2.56e-05	HIST1H2AC, HIST2H2AA3, HMGB2, HIST1H2BC, HIST2H2AA4, HIST1H2BD, HIST1H1C, HIST1H2BG, HIST1H2AE, H2AFJ, TSPYL5, TSPYL6, H2AFB2, TSPYL2, SYCP3, HIST1H2BK, HIST2H2BE, HJURP, HIST1H2BJ, HIST1H3D, HIST3H2A, CHAF1A, HIST1H4H	2.89245	0.0905448	0.00185924	0.0470981
GOTERM_BP_ALL	GO:0007267~cell-cell signaling	76	5.55556	2.86e-05	GABRB3, GRIK2, PGF, IL18, GLI2, VGF, GJA5, IL10, IL11, MBP, PTGIR, WISP1, ISG15, SLC1A6, IL1B, HTR1D, LTB, IHH, PRKCA, AR, BST2, EFNB3, ALDH5A1, EFNB1, BSN, INHA, NTSR1, PTHLH, INHBA, CBLN1, STC1, PMP22, ACHE, CCL3, SOX2, TH, MME, NMB, ITGB2, GREM1, FKBP1B, CCL26, NPTX1, CCL20, SYN1, NPTX2, SYN3, TEK, PRIMA1, GAD1, PCSK5, SNAP25, HAP1, GCHFR, BMP2, PLP1, IL6, MPZ, DLGAP3, GABRA3, DLGAP5, NLGN1, F…	1.62253	0.100655	0.00203809	0.0526442
GOTERM_CC_ALL	GO:0044430~cytoskeletal part	107	7.82164	2.91e-05	KIFC1, PRC1, AURKC, TTK, FNTB, CDCA8, INCENP, ASPM, INA, ARC, MYO3B, KRT13, ESPL1, SP140, KRT19, KRT17, CGN, KRT16, SPAG5, SPAG4, KRT14, TUBA4A, STMN1, MST1R, TNFAIP3, KIF26A, FILIP1L, MYL7, KIF4A, DNAH12, LMNB1, LMNB2, DNAH17, BBS9, ANLN, KRT16P2, KRT23, MYO15A, MYO1A, PCNT, SPTBN4, MYO1G, DNHD1, SHANK1, KRT34, GAS7, TRIM55, PLK4, TRIM54, PKP1, PLK1, MAP7, MARCKS, MYH10, KIF23, LZTS1, MYO7A, GTS…	1.4875	0.0152564	0.00128035	0.0422425
GOTERM_BP_ALL	GO:0031497~chromatin assembly	20	1.46199	3.22e-05	HIST1H2AC, HIST2H2AA3, HMGB2, HIST1H2BC, HIST2H2AA4, HIST1H2BD, HIST1H1C, HIST1H2BG, HIST1H2AE, H2AFJ, TSPYL5, TSPYL6, H2AFB2, TSPYL2, HIST1H2BK, HIST2H2BE, HJURP, HIST1H2BJ, HIST1H3D, HIST3H2A, CHAF1A, HIST1H4H	2.9447	0.112788	0.00225541	0.0593825
GOTERM_CC_ALL	GO:0005911~cell-cell junction	32	2.33918	3.65e-05	CNDN7, CLDN18, SHROOM3, CLDN4, CLDN3, CLDN6, CDH1, GJA5, CDSN, CLDN14, COL17A1, PPL, ESAM, DPP4, PARD6A, CNKSR1, PARD6B, F11R, GJB3, GJB4, CRB3, GJB5, MPP7, PTPRU, GJB2, EVPL, XIRP1, PKP1, CGN, PKP3, DSP, PMP22	2.22899	0.0190814	0.00148089	0.0529331
GOTERM_BP_ALL	GO:0000279~M phase	48	3.50877	3.75e-05	KIF23, KIFC1, PRC1, ZFP42, MAEL, TTK, ANLN, MEI1, KIF2C, NCAPH, CDCA8, HSPA2, DUSP13, NCAPG2, INCENP, BUB1, STAG3, PIWIL2, CCNA2, ASPM, ERCC6L, KIF11, MKI67, DLGAP5, PCNT, KIF15, CCNF, NUF2, KIF18A, CENPF, NUSAP1, BIRC5, CENPE, ESPL1, PBK, TACC3, NCAPD3, MPHOSPH9, CCNB2, TEX15, SYCP3, FANCD2, SPAG5, PLK1, ZWINT, KIF20B, STMN1, CIT	1.86885	0.129901	0.00257351	0.0690438
GOTERM_CC_ALL	GO:0043296~apical junction complex	21	1.53509	4.2e-05	PARD6A, F11R, CNDN7, PARD6B, CLDN18, SHROOM3, CLDN4, CLDN3, CLDN6, CRB3, MPP7, CDSN, CLDN14, EVPL, PKP1, CGN, PPL, PKP3, DSP, ESAM, PMP22	2.80734	0.0219143	0.00158146	0.0608769
GOTERM_BP_ALL	GO:0030334~regulation of cell migration	30	2.19298	4.42e-05	PDGFB, ENPP2, MMP9, ABI3, GREM1, CXCL12, CITED2, ACE, PTK2B, HMOX1, BCL2, TEK, ROBO4, TIE1, UNC5C, COL18A1, MUC2, PARD6B, IL6, FLT1, SPHK1, IGF2, PTPRU, VASH1, THY1, LAMA3, CXCL16, HBEGF, MUC5AC, IGFBP5	2.27386	0.151542	0.00298344	0.0815355
GOTERM_BP_ALL	GO:0032879~regulation of localization	76	5.55556	5.02e-05	PTGS2, PDGFB, MMP9, TNFSF14, PDE3B, CXCL12, IL10, IL11, CITED2, SAA2, SAA1, SEMA3F, HMOX1, ROBO4, IL1B, UNC5C, TRPV6, TIE1, LTB, IL1A, PRKCA, STXBP2, MFGE8, PTPRU, INHA, NLRP3, TACC3, VASH1, THY1, INHBA, ADRB2, UNC13D, SCIN, LCK, RYR1, RYR2, LCP1, ACHE, RAB3B, STON1, TNF, ERBB3, C3, ENPP2, ABI3, APOC1, APOC2, CDH1, GREM1, FKBP1B, ACE, PTK2B, BCL2, TEK, EXOC4, CAMK2A, NKX2-5, SNAP25, COL18A1, MUC2…	1.59593	0.170195	0.00332597	0.0925602
GOTERM_BP_ALL	GO:0050896~response to stimulus	329	24.0497	5.19e-05	CYP24A1, ADCY1, PTGS2, PGF, PGAM2, AQP1, AQP3, CITED2, CFP, HMCN1, HIST1H2BK, ISG15, SEMA7A, SERPINE1, HIST1H2BJ, GNG2, CFI, FAS, HTR1D, CCNA2, MAP2K6, GNG7, INA, F11R, GBP5, NCF2, EFNB3, EOMES, DCDC2, COLEC12, GPR132, PTPRU, PTPRN, RPTOR, KRT19, UHRF1, PITPNM3, UNC13D, F5, KRT14, RYR1, RYR2, STC1, MST1R, HLA-DRA, TNFRSF6B, IL1R2, TP53TG1, ERBB3, ENPP2, OAS1, OAS2, BCL2L1, ACE, AHRR, IL23A, MYO15…	1.2034	0.175391	0.00337754	0.095675
GOTERM_BP_ALL	GO:0001775~cell activation	43	3.14328	5.47e-05	CSF2, TNF, TLR2, PTPN22, TNFSF14, NFKB2, IL7R, FKBP1B, CXCL12, IL10, ITGAM, IL11, IL23A, SAA2, CLCF1, SAA1, BCL2, FAS, LTB, DPP4, EGR1, IL6, BST2, EOMES, STXBP2, IGF2, SLAMF7, ITGA4, HDAC4, LAT, VWF, PLSCR1, DHRS2, LAT2, UNC13D, NTRK1, PLCG2, LCK, IRF4, TREML2, ICOSLG, LCP1, LCP2	1.91918	0.183783	0.00349518	0.100747
GOTERM_CC_ALL	GO:0016327~apicolateral plasma membrane	21	1.53509	6.55e-05	PARD6A, F11R, CNDN7, PARD6B, CLDN18, SHROOM3, CLDN4, CLDN3, CLDN6, CRB3, MPP7, CDSN, CLDN14, EVPL, PKP1, CGN, PPL, PKP3, DSP, ESAM, PMP22	2.72477	0.0339841	0.00230234	0.0949752
GOTERM_BP_ALL	GO:0008284~positive regulation of cell proliferation	56	4.09357	6.65e-05	PTGS2, PDGFB, PGF, IL18, TTK, GLI2, IL11, IL31RA, FNTB, IL1B, CCNA2, SERTAD1, EBI3, IHH, PRKCA, EFNB1, MFGE8, PTHLH, ADRB2, IL12A, MDM2, MST1R, ICOSLG, CSF3, CSF2, KRT6A, TNF, SOX2, CLU, ST8SIA1, KITLG, BCL2L1, TIMP1, PTK2B, BCL2, TGM2, POU3F2, NKX2-5, COL18A1, KLF5, IL6, FLT1, TBX2, HCLS1, SPHK1, IGF2, GAS1, HDAC4, CDKN1A, PLA2G4A, ATF3, DLX5, BNC1, NOTCH4, SP6, HBEGF	1.73268	0.218906	0.00417869	0.122555
GOTERM_MF_ALL	GO:0030414~peptidase inhibitor activity	27	1.97368	7.28e-05	LXN, C3, SPINK1, TNFSF14, BCL2L1, TIMP1, COL7A1, SPINT2, SERPINE1, COL6A3, ITIH5, SERPINA1, TFPI2, PI15, SPINT1, CST2, CST1, BIRC5, SERPINI1, SERPINF1, CST7, SERPINB5, CPAMD8, CST4, PI3, SERPINB2, SERPIND1	2.34001	0.073086	0.0107835	0.115518
GOTERM_BP_ALL	GO:0009612~response to mechanical stimulus	15	1.09649	7.36e-05	PRKCA, TXNIP, BMP2, TNF, ACTA1, SOX2, MGP, MMP13, BTG2, PTK2B, PTCH1, COL1A1, GFI1, COL11A1, LTB	3.4311	0.239321	0.00454869	0.135684
GOTERM_MF_ALL	GO:0004866~endopeptidase inhibitor activity	26	1.90058	7.8e-05	C3, LXN, TNFSF14, CST2, SPINT1, SPINK1, CST1, BIRC5, BCL2L1, SERPINI1, TIMP1, SERPINF1, COL7A1, CPAMD8, SERPINB5, CST7, SPINT2, CST4, COL6A3, SERPINE1, PI3, SERPINB2, ITIH5, SERPINA1, SERPIND1, TFPI2	2.37767	0.0781718	0.010123	0.123887
GOTERM_BP_ALL	GO:0030595~leukocyte chemotaxis	12	0.877193	7.96e-05	PRKCA, IL6, SAA2, IL16, PDGFB, SAA1, CXCL3, CXCL16, IL1B, ITGB2, ITGAM, IL10	4.15441	0.255811	0.00483191	0.146547
GOTERM_BP_ALL	GO:0040012~regulation of locomotion	32	2.33918	8.12e-05	IL16, PDGFB, ENPP2, MMP9, ABI3, GREM1, CXCL12, CITED2, ACE, PTK2B, HMOX1, BCL2, TEK, ROBO4, TIE1, UNC5C, PRKCA, COL18A1, MUC2, PARD6B, IL6, FLT1, SPHK1, IGF2, PTPRU, VASH1, THY1, LAMA3, CXCL16, HBEGF, MUC5AC, IGFBP5	2.13491	0.260285	0.00485093	0.149535
PANTHER_BP_ALL	BP00107:Cytokine and chemokine mediated signaling pathway	37	2.70468	8.19e-05	CSF3, CSF2, IL1R2, CCL3, TNF, IL9R, CXCL3, IL18, CXCL2, TLR2, BMPR2, TNFSF14, IL10, CCL26, IL31RA, CCRL2, TNFRSF1B, IL23A, CCL20, CLCF1, IL1RAP, TNFRSF19, IL1B, IL2RG, INPP5D, FAS, LTB, EBI3, IL1A, PTPN6, IL2RB, IL6, IL24, TNFSF10, TNFSF11, IL20RB, IL12A	1.99881	0.0158397	0.00227832	0.102149
GOTERM_MF_ALL	GO:0019838~growth factor binding	21	1.53509	9.71e-05	IL1R2, IL2RB, IL9R, FLT1, PDGFB, LTBP2, ERBB3, IGFBP6, BMPR2, IGF2, ESM1, IL7R, COL5A1, WISP1, NTRK1, IL1RAP, IL2RG, COL1A1, FGFBP2, IGFBP4, IGFBP5	2.65201	0.0962854	0.011186	0.154068
GOTERM_BP_ALL	GO:0016337~cell-cell adhesion	41	2.99708	0.0001	CNDN7, CLDN18, TNF, CLDN4, CLDN3, CLDN6, PCDHGA7, CDH1, ITGB2, PCDHGC4, PCDHGC3, CDSN, CLDN14, ITGAM, PCDHGA1, FAT3, ROBO1, ROPN1B, BCL2, TEK, FAT2, ESAM, ADAM8, COL11A1, SELPLG, PCDHGA12, RET, ICAM4, GMDS, NLGN1, MGP, ITGA4, CELSR1, PTPRU, PCDHGB5, THY1, PCDHGB4, NCAM1, NCAM2, CDH15, CDH16, FREM2, CDH19	1.90285	0.31038	0.00588129	0.184284
GOTERM_MF_ALL	GO:0005200~structural constituent of cytoskeleton	17	1.24269	0.000101	INA, KRT6A, KRT6B, ACTA1, SPTBN4, KRT16P2, EPB41L4B, TUBGCP3, KRT19, ANK1, DES, KRT17, KRT16, PPL, KRT14, DSP, SYNM, NEFM	3.04623	0.0998618	0.0104655	0.160098
PANTHER_BP_ALL	BP00224:Cell proliferation and differentiation	108	7.89474	0.000103	MEF2C, PTGS2, PDGFB, PGF, ZNF781, IL10, EIF4EBP3, PAPPA, ZNF578, IL1B, IL1A, TWIST2, RET, FOXN1, CORO6, NCAPD3, UHRF1, TNS1, ZNF239, MST1R, ZNF432, PMP22, ZNF79, ERBB3, ESM1, CORO2B, ZNF699, CORO2A, NDRG4, TFDP3, ZNF420, IVL, TFDP1, CSF1R, PTPN6, MAFF, ZNF528, GINS2, SPHK1, CRB3, SLAMF8, SLAMF7, ZNF320, MAFK, EPHA1, ZNF525, EPHA3, NOTCH3, PLA2G4A, CDKN1A, TNFSF11, PLK3, PLK1, ZIK1, AREG, PLA2G4C,…	1.43247	0.0198982	0.0025092	0.12857
GOTERM_BP_ALL	GO:0033280~response to vitamin D	8	0.584795	0.000105	VDR, CYP24A1, PLA2G4A, CYP27B1, PTGS2, IL1B, LRP2, AQP3	6.40472	0.323412	0.00608598	0.193736
PANTHER_MF_ALL	MF00261:Actin binding cytoskeletal protein	48	3.50877	0.000113	ACTBL2, ABLIM1, MYL7, SHROOM3, MYO7A, DIAPH3, FHDC1, TPM2, TAGLN3, DAAM2, SYNPO2L, ESPN, CORO2B, CORO2A, ANK1, SYN1, MYOM3, SYN3, MYO15A, LIMS3-LOC440895, SNTB1, FCHO1, ASPM, PSTPIP2, MYO5C, MUC1, FMNL1, OBSCN, ACTC1, MYO1A, CRIP1, ALPK3, ACTA1, SPTBN4, MYO3B, MYO1G, CORO6, FLNC, ACTL8, NEBL, LSP1, IGFN1, XIRP1, SVIL, SCIN, MARCKS, LCP1, MYH10	1.7849	0.0223295	0.00450633	0.141424
GOTERM_BP_ALL	GO:0007050~cell cycle arrest	21	1.53509	0.000117	GAS2L3, PPP2R3B, KAT2B, GAS1, INHA, SESN2, GAS7, SESN1, DDIT3, VASH1, INHBA, CDKN1A, CYP27B1, IRF6, CDKN2C, IL12A, ERN1, KIF20B, GADD45A, MAP2K6, TP53INP1	2.61163	0.353219	0.0066814	0.216054
GOTERM_BP_ALL	GO:0033273~response to vitamin	16	1.16959	0.000133	MUC1, CYP24A1, BMP2, PTGS2, SOX2, AQP3, VDR, PLA2G4A, CYP27B1, DUSP1, BCL2, IL1B, PTCH1, TIE1, LRP2, MEST	3.10532	0.38989	0.00745865	0.244958
GOTERM_BP_ALL	GO:0009719~response to endogenous stimulus	54	3.94737	0.000134	ADCY1, PTGS2, PDGFB, PGF, PDE3B, AQP1, VGF, IL10, HMOX1, IL1B, GNG2, SERPINA1, FAS, CCNA2, GNG7, IHH, PRKCA, AR, EGR2, ACTA1, MGP, MFGE8, PTPRU, PTPRN, MMP13, DDIT3, KRT19, BTG2, COL1A1, HMGB2, TNF, ERBB3, TH, FHL2, BCL2L1, PRSS8, CYP27B1, PTK2B, BCL2, REN, NKX2-5, TXNIP, IL6, KAT2B, HCLS1, IGF2, CPS1, CDKN1A, PLA2G4A, DUSP1, MAPK15, FABP3, PTCH1, RGS9	1.70792	0.392248	0.0074051	0.246875
PANTHER_MF_ALL	MF00016:Signaling molecule	86	6.28655	0.000135	TSPAN1, LTBP2, ELF3, PDGFB, IL16, PGF, IL18, TNFSF14, VGF, IL10, SDC3, ANK1, WISP1, CLCF1, SEMA3G, SEMA7A, SEMA3F, IL1B, ANGPT2, LTB, IL1A, IHH, WNT10A, HDGFL1, EFNB3, ICAM4, EFNB1, PLXNB3, BCL2A1, CECR1, MGP, INHA, IL24, THY1, PTHLH, INHBA, CBLN1, INHBE, IL12A, GRIP2, STC1, CHGB, SEMA4A, LCP2, CSF3, CSF2, MFNG, CCL3, TNF, CCK, CXCL3, CXCL2, KITLG, NMB, GAST, BCL2L1, ESM1, CCL26, IL23A, CCL20, BC…	1.49756	0.0266085	0.00448473	0.168871
GOTERM_BP_ALL	GO:0060326~cell chemotaxis	12	0.877193	0.000135	PRKCA, IL6, SAA2, IL16, PDGFB, SAA1, CXCL3, CXCL16, IL1B, ITGB2, ITGAM, IL10	3.94137	0.394173	0.00734292	0.248446
GOTERM_BP_ALL	GO:0051704~multi-organism process	81	5.92105	0.000135	CLDN4, PTGS2, IL16, PGF, TLR2, ANPEP, VGF, RPLP0P2, CXCL12, IL10, CITED2, GPX2, CFP, NOD1, ISG15, HIST1H2BK, PAPPA, RNASE7, HIST1H2BJ, IL1B, SERPINA1, MX1, IHH, F11R, NLRP5, BST2, EFNB3, GNB1L, MFGE8, NLRP3, PTHLH, BPI, PPM1D, KRT19, PSG9, UNC13D, THBD, HIST2H2BE, LCK, IL12A, MDM2, PTAFR, IFIH1, TNF, TH, POLA1, RSAD2, GCH1, VDR, IL23A, CYP27B1, CCL20, BCL2, KRT7, KRT8, IL2RG, PCSK5, MUC1, MAFF, I…	1.52359	0.39463	0.00724774	0.24882
GOTERM_MF_ALL	GO:0004857~enzyme inhibitor activity	39	2.85088	0.000136	C3, LXN, APOC1, APOC2, TNFSF14, SPINK1, BCL2L1, SFN, TRIB2, TIMP1, COL7A1, SPINT2, CDKN2C, COL6A3, SERPINE1, ITIH5, SERPINA1, TFPI2, GCHFR, PPP1R14A, PI15, ANGPTL4, TXNIP, CST2, SPINT1, CST1, PKIB, BIRC5, SERPINI1, CDKN1A, SERPINF1, CPAMD8, SERPINB5, GMFG, CST7, CST4, PI3, SERPINB2, SERPIND1	1.91534	0.132657	0.012855	0.216515
GOTERM_MF_ALL	GO:0030234~enzyme regulator activity	93	6.79825	0.000153	LXN, TNFSF14, SPINK1, ZEB2, ARHGAP4, NOD1, CDKN2C, SPINT2, SERPINE1, RAPGEF5, ITIH5, SERPINA1, RAPGEF3, ARHGAP11A, AGAP1, TFPI2, PPP1R14A, PI15, ALS2CL, AIFM3, ARHGEF6, ARHGEF19, ARHGEF16, CST2, MMP17, PSD4, SPINT1, CST1, MMP16, PKIB, MMP15, DEPDC1, FARP1, ARHGEF10, THY1, ARHGAP25, ARHGAP30, ARHGAP33, RAB11FIP3, SH2D3A, SERPINF1, CPAMD8, SERPINB5, CST7, RASGRF1, CST4, SERPINB2, LRRK2, PPP2R3B, RA…	1.46983	0.147627	0.0132228	0.242969
GOTERM_BP_ALL	GO:0043627~response to estrogen stimulus	21	1.53509	0.000155	PRKCA, TXNIP, PDGFB, PTGS2, MFGE8, AQP1, PTPRN, MMP13, KRT19, CYP27B1, DUSP1, HMOX1, BCL2, MAPK15, IL1B, SERPINA1, PTCH1, RGS9, NKX2-5, CCNA2, IHH	2.56189	0.436729	0.0081664	0.284502
GOTERM_BP_ALL	GO:0001890~placenta development	15	1.09649	0.000164	PTGS2, CCNF, TFEB, EOMES, GJB3, SPINT1, CITED2, VWF, VDR, PLK4, PLA2G4A, CYP27B1, PLCD3, PRDM1, FOXD3	3.20236	0.456278	0.00854522	0.301983
GOTERM_MF_ALL	GO:0005509~calcium ion binding	100	7.30994	0.000167	S100A3, LTBP2, MMP9, FAM20C, SYP, HMCN1, S100A2, PCDHGA12, CLCA2, RET, MGP, COLEC12, PTHLH, PITPNM3, THBD, F5, RYR1, RYR2, MYL7, PPP2R3B, ITGAM, AHRR, PLCH2, CUBN, S100P, HPCAL4, EFEMP2, CELSR1, ITGA4, S100A14, NOTCH3, ITGA9, PLA2G4A, CLGN, S100B, FREM2, ATP2A3, FREM1, PLCG2, NOTCH4, ITGA7, CACNA1G, CACNA1D, SUSD1, TRPV3, DUOX1, PCDHGA7, PCDHGA1, SNTB1, TRPV6, PLCB1, PLCB2, ANO9, PRKCA, TRPM3, MM…	1.44288	0.159709	0.013296	0.264656
GOTERM_BP_ALL	GO:0060429~epithelium development	35	2.55848	0.000172	SHROOM3, ELF3, PGF, ZEB2, LCE1B, SFN, GREM1, GLI2, CDSN, RGMA, SPRR2D, BCL2, POU2F3, PPL, IVL, COL18A1, TXNIP, F11R, BMP2, RET, FOXN1, FZD1, FZD2, CELSR1, PTHLH, LAMA3, EVPL, LCE1E, FREM2, IRF6, DLX5, NOTCH4, KRT14, DSP, PTCH1	1.97502	0.471156	0.00880905	0.315712
GOTERM_BP_ALL	GO:0012502~induction of programmed cell death	45	3.28947	0.000173	TNF, GRIK2, TLR2, TNFSF14, RRM2B, SFN, GCH1, ARHGAP4, PRUNE2, VDR, TP53I3, AHRR, NOD1, CDKN2C, HMOX1, TGM2, TNFRSF19, FAS, MX1, LTB, PRKCA, OBSCN, MUC2, AIFM3, ARHGEF6, ARHGEF16, INHA, SLAMF7, NLRP3, CIDEC, DAPK1, INHBA, TNFSF10, CDKN1A, UNC13D, NUPR1, RASGRF1, BBC3, LCK, ERN1, RYR2, BIK, MUC5AC, PRODH, TP53INP1	1.79572	0.473258	0.00874297	0.317682
GOTERM_CC_ALL	GO:0005581~collagen	11	0.804094	0.000185	COL18A1, COL9A2, TNXB, COL7A1, COL6A3, COL15A1, COL1A1, COL8A1, COL5A2, COL11A1, COL5A1	4.15945	0.0932249	0.00609763	0.268584
GOTERM_BP_ALL	GO:0008285~negative regulation of cell proliferation	49	3.58187	0.000186	PPP2R3B, TNF, PTGS2, IGFBP6, IFI30, SFN, SESN1, IL10, FNTB, VDR, CYP27B1, CDKN2C, HMOX1, BCL2, IL1B, NKX3-1, INPP5D, LTB, IL1A, COL18A1, PRKCA, PTPN6, HYAL1, MUC2, BMP2, IL6, KAT2B, PTPRU, GAS1, VASH1, PTHLH, HDAC4, DHRS2, CTH, PPM1D, CDKN1A, IL20RB, NUPR1, XIRP1, BTG2, IRF6, SCIN, IL12A, FABP3, PTCH1, MUC5AC, FABP7, PMP22, IGFBP5	1.73868	0.498092	0.00927212	0.341574
GOTERM_BP_ALL	GO:0001525~angiogenesis	26	1.90058	0.000187	PGF, IL18, CSPG4, ANPEP, CXCL12, TYMP, ROBO1, HAND2, PTK2B, HMOX1, PLCD3, ROBO4, IL1B, ANGPT2, IHH, ANGPTL4, KLF5, COL18A1, FLT1, COL15A1, THY1, SH2D2A, PLXDC1, NOTCH4, TNFAIP2, PLAU	2.25031	0.501369	0.0092356	0.344814
GOTERM_CC_ALL	GO:0000786~nucleosome	15	1.09649	0.000203	HIST1H2AC, HIST2H2AA3, HIST1H2BC, HIST2H2AA4, HIST1H2BD, HIST1H1C, HIST1H2BG, HIST1H2AE, H2AFJ, H2AFB2, HIST1H2BK, HIST2H2BE, HIST1H2BJ, HIST3H2A, HIST1H3D, IRF4, HIST1H4H	3.1511	0.101781	0.00629431	0.294565
GOTERM_BP_ALL	GO:0048514~blood vessel morphogenesis	33	2.41228	0.000209	PGF, IL18, CSPG4, ANPEP, CXCL12, CITED2, ACE, TYMP, ROBO1, HAND2, PTK2B, HMOX1, TGM2, ROBO4, PLCD3, IL1B, ANGPT2, NKX2-5, IHH, ANGPTL4, KLF5, COL18A1, FLT1, COL15A1, ITGA4, THY1, SH2D2A, BGN, PLXDC1, NOTCH4, ITGA7, TNFAIP2, PLAU	2.00337	0.5396	0.0101541	0.384265
GOTERM_BP_ALL	GO:0050727~regulation of inflammatory response	17	1.24269	0.000209	PRKCA, IL6, PTGS2, C3, IGF2, IL10, GPX2, PLA2G4A, ADRB2, TNFRSF1B, IL20RB, SAA2, SERPINF1, SAA1, ACE2, TGM2, FCER1G	2.86527	0.539914	0.0100317	0.384602
GOTERM_BP_ALL	GO:0051270~regulation of cell motion	31	2.26608	0.00021	PDGFB, ENPP2, MMP9, ABI3, GREM1, CXCL12, CITED2, ACE, PTK2B, HMOX1, SEMA3F, BCL2, TEK, ROBO4, TIE1, UNC5C, COL18A1, MUC2, PARD6B, IL6, FLT1, SPHK1, IGF2, PTPRU, VASH1, THY1, LAMA3, CXCL16, HBEGF, MUC5AC, IGFBP5	2.05747	0.54182	0.00995643	0.386655
PANTHER_MF_ALL	MF00276:Cell junction protein	19	1.38889	0.00024	PARD6A, CNDN7, PARD6B, CLDN18, CLDN4, CLDN3, CLDN6, GJB3, GJB4, GJB5, MPP7, GJA5, CLDN14, GJB2, ARVCF, PKP1, CGN, KIRREL, PKP3	2.63617	0.046838	0.00682948	0.300178
GOTERM_BP_ALL	GO:0030278~regulation of ossification	17	1.24269	0.000286	TWSG1, BMP2, IL6, EGR2, SOX2, BMPR2, FZD1, RSAD2, MGP, PLA2G4A, ADRB2, SOST, CYP27B1, PTK2B, BCL2, DLX5, TWIST2	2.7918	0.654807	0.0133737	0.526562
GOTERM_BP_ALL	GO:0001501~skeletal system development	44	3.21637	0.000295	TWSG1, CYP24A1, ACHE, AEBP1, PTGS2, MMP9, SOX5, FHL2, SOX6, HOXD1, GLI2, EXTL1, GJA5, VDR, COL9A2, CYP27B1, BCL2, COL11A1, PCSK5, IHH, PRKCA, BMP2, MGP, IGF2, HES7, GAS1, INHA, MMP13, COL5A2, PRELP, PTHLH, HDAC4, INHBA, SOST, TNFSF11, DLX5, CSRNP1, STC1, COL1A1, WNT7A, IGFBP4, ADAMTS4, IGFBP5, BMP8A	1.76682	0.665591	0.013599	0.542231
GOTERM_BP_ALL	GO:0006917~induction of apoptosis	44	3.21637	0.000316	TNF, TLR2, TNFSF14, RRM2B, SFN, GCH1, ARHGAP4, PRUNE2, VDR, TP53I3, AHRR, NOD1, CDKN2C, HMOX1, TGM2, TNFRSF19, FAS, MX1, LTB, PRKCA, OBSCN, MUC2, AIFM3, ARHGEF6, ARHGEF16, INHA, SLAMF7, NLRP3, CIDEC, DAPK1, INHBA, TNFSF10, CDKN1A, UNC13D, NUPR1, RASGRF1, BBC3, LCK, ERN1, RYR2, BIK, MUC5AC, PRODH, TP53INP1	1.7613	0.691179	0.0144014	0.58152
GOTERM_BP_ALL	GO:0001568~blood vessel development	36	2.63158	0.00035	PGF, IL18, CSPG4, ANPEP, GJA5, CXCL12, CITED2, ACE, TYMP, ROBO1, PTK2B, HAND2, HMOX1, TGM2, ROBO4, PLCD3, IL1B, ANGPT2, NKX2-5, IHH, ANGPTL4, COL18A1, KLF5, FLT1, COL15A1, ITGA4, COL5A1, THY1, SH2D2A, BGN, PLXDC1, NOTCH4, ITGA7, COL1A1, TNFAIP2, PLAU	1.8822	0.727751	0.0157411	0.6437
GOTERM_BP_ALL	GO:0050900~leukocyte migration	14	1.02339	0.000354	PRKCA, IL6, TNF, PDGFB, IL16, CXCL3, ITGB2, IL10, ITGAM, SAA2, SAA1, CXCL16, IL1B, SELPLG	3.14618	0.731718	0.015727	0.65094
GOTERM_BP_ALL	GO:0030855~epithelial cell differentiation	24	1.75439	0.000365	TXNIP, COL18A1, F11R, SHROOM3, ELF3, FOXN1, FZD1, LCE1B, SFN, FZD2, CDSN, PTHLH, LAMA3, EVPL, LCE1E, IRF6, SPRR2D, PPL, POU2F3, DLX5, KRT14, NOTCH4, DSP, IVL	2.24399	0.742381	0.0160165	0.670938
GOTERM_BP_ALL	GO:0006996~organelle organization	138	10.0877	0.000374	HIST2H2AA3, KIFC1, HIST2H2AA4, PDGFB, PRC1, MAEL, TTK, SYP, CDCA8, ANK1, HIST1H2BK, AQP11, INCENP, HIST1H2BJ, STAG3, CCNA2, ASPM, INA, RET, ATG9B, ESPL1, H2AFJ, TACC3, NCAPD3, THY1, KRT19, RND1, SYCP3, SPAG5, KRT16, ZWINT, KRT14, STMN1, TNFRSF6B, HMGB1, HMGB2, CCL3, KIF4A, SOX2, CLU, DIAPH3, KRT16P2, ANLN, BCL2L1, FHDC1, SOX6, RRM2B, DAAM2, H2AFB2, CORO2B, CDC42EP2, NCAPG2, ERCC6L, HIST1H4H, PCNT…	1.3271	0.750555	0.0162028	0.686834
PANTHER_BP_ALL	BP00122:Ligand-mediated signaling	51	3.72807	0.000381	PDGFB, GABRB3, PGF, IL18, TNFSF14, IL10, IL31RA, WISP1, CLCF1, SLC1A6, OSCAR, IL1B, HTR1D, LTB, EBI3, IL1A, IHH, WNT10A, EFNB3, EFNB1, MGP, IL24, THY1, ADRB2, IL12A, CSF3, CSF2, CCL3, TNF, CCK, CXCL3, CXCL2, KITLG, NMB, GAST, CCL26, AHRR, IL23A, CCL20, MSLN, TNFRSF19, GABRQ, IL6, GABRA3, CRB3, IGF2, TNFSF10, TNFSF11, HBEGF, AREG, WNT7A	1.66307	0.0716158	0.00822263	0.474528
GOTERM_MF_ALL	GO:0008083~growth factor activity	26	1.90058	0.000421	CSF3, CSF2, BMP2, IL6, PDGFB, PGF, CECR1, KITLG, IGF2, ESM1, INHA, VGF, CXCL12, IL10, IL11, INHBA, TYMP, INHBE, GMFG, CLCF1, IL12A, HBEGF, IL1B, AREG, GDF15, BMP8A	2.14138	0.355609	0.0309017	0.667031
GOTERM_BP_ALL	GO:0009607~response to biotic stimulus	50	3.65497	0.000427	PTGS2, TLR2, CXCL12, IL10, CFP, GPX2, NOD1, ISG15, HIST1H2BK, RNASE7, HIST1H2BJ, IL1B, SERPINA1, MX1, BST2, NLRP3, DDIT3, PPM1D, BPI, THBD, UNC13D, HIST2H2BE, ERN1, IL12A, PTAFR, IFIH1, TNF, RSAD2, GCH1, IL23A, CYP27B1, HSPA2, CCL20, BCL2, KRT8, HIST1H2BC, IL6, CARD9, HIST1H2BG, HCK, TMEM91, CPS1, TRIM22, EPHA3, IRF9, DDX58, LCN2, PLSCR1, PLA2G4A, IRF7, PLCG2	1.6679	0.794988	0.0182578	0.783487
GOTERM_BP_ALL	GO:0044259~multicellular organismal macromolecule metabolic process	10	0.730994	0.000432	KLK6, ACE, TNXB, MMP9, PRSS2, ACE2, MMP16, COL1A1, MMP13, COL5A1	4.13208	0.79926	0.0182875	0.793858
GOTERM_BP_ALL	GO:0012501~programmed cell death	72	5.26316	0.000434	MEF2C, E2F2, IER3, GRIK2, ARHGAP4, NOD1, UNC5B, IL1B, UNC5C, FAS, LTB, TOP2A, IL1A, AIFM3, ARHGEF6, PTPRH, BCL2A1, ARHGEF16, ESPL1, IL24, NLRP3, DAPK1, TNS4, TNFRSF10C, RASGRF1, LCK, ERN1, TNFAIP3, GADD45A, TNFRSF6B, TNF, CCK, ERBB3, ADAMTSL4, CLU, ITGB2, BCL2L1, SFN, GREM1, GRAMD4, PRUNE2, AHRR, TNFRSF1B, DOCK1, HAND2, PTK2B, BCL2, KRT8, TGM2, TNFRSF19, XAF1, INPP5D, PHLDA2, PTPN6, MUC2, OBSCN, …	1.50946	0.800535	0.0181527	0.796996
GOTERM_BP_ALL	GO:0045840~positive regulation of mitosis	9	0.657895	0.000434	TNF, DLGAP5, IL1B, NUSAP1, CENPE, IGF2, ESPL1, LTB, IL1A	4.6114	0.800696	0.0179595	0.797394
GOTERM_BP_ALL	GO:0051785~positive regulation of nuclear division	9	0.657895	0.000434	TNF, DLGAP5, IL1B, NUSAP1, CENPE, IGF2, ESPL1, LTB, IL1A	4.6114	0.800696	0.0179595	0.797394
GOTERM_BP_ALL	GO:0006954~inflammatory response	44	3.21637	0.000441	C3AR1, CCL3, TNF, ELF3, C3, CXCL3, CLU, CXCL2, TLR2, ITGB2, IL10, CCL26, CFP, TNFRSF1B, IL23A, NOD1, SAA2, CCL20, SAA1, HMOX1, IL1RAP, SCN9A, IL1B, SERPINA1, CFI, IL1A, CIITA, F11R, BMP2, IL6, CHST2, IGF2, CYP4F11, NLRP3, EPHA3, HDAC4, UNC13D, IL20RB, NUPR1, IRF7, PLA2G4C, IGFBP4, PTAFR, KDM6B	1.7342	0.805393	0.018022	0.809136
GOTERM_BP_ALL	GO:0002682~regulation of immune system process	50	3.65497	0.000449	C3AR1, TNF, C3, IL18, CLU, TLR2, TNFSF14, KITLG, PTPN22, GREM1, IL7R, CXCL12, IL10, AQP3, IL31RA, GPX2, CFP, HMOX1, FCER1G, IL1B, IL2RG, CFI, FAS, INPP5D, DPP4, EBI3, HIST1H4H, IL6, CARD9, EFNB1, STXBP2, IGF2, INHA, THY1, DDX58, LAT, INHBA, BPI, LAT2, CDKN1A, UNC13D, TNFSF11, IL20RB, SCIN, PLCG2, LCK, IL12A, IRF4, ICOSLG, HLA-DRA	1.66356	0.811483	0.0181688	0.824787
GOTERM_BP_ALL	GO:0001934~positive regulation of protein amino acid phosphorylation	18	1.31579	0.000455	PRKCA, CSF2, BMP2, IL6, CCK, TNF, HCLS1, BMPR2, KITLG, TTK, IGF2, IL11, IL31RA, CLCF1, BCL2, MAPK15, IL12A, IL1B	2.59067	0.815343	0.0181939	0.834972
GOTERM_BP_ALL	GO:0007584~response to nutrient	24	1.75439	0.000502	MUC1, CYP24A1, BMP2, CUBN, PTGS2, SOX2, MGP, DDIT3, AQP3, VDR, PLA2G4A, CYP27B1, DUSP1, HMOX1, BCL2, GIPR, RYR2, IL1B, PTCH1, STC1, TIE1, COL1A1, LRP2, MEST	2.1959	0.844988	0.0198461	0.92107
GOTERM_BP_ALL	GO:0048534~hemopoietic or lymphoid organ development	37	2.70468	0.000531	CSF3, CSF2, TWSG1, TNF, MMP9, PTPN22, KITLG, SOX6, NFKB2, IL7R, IL10, IL11, TIMP1, IL31RA, ACE, CLCF1, BCL2, DYRK3, FAS, NKX2-5, LTB, EGR1, HCLS1, EOMES, INHA, ITGA4, TACC3, HDAC4, INHBA, DHRS2, TNFSF11, CCNB2, NTRK1, PLCG2, NOTCH4, LCK, IRF4	1.82288	0.86075	0.0207548	0.97379
GOTERM_BP_ALL	GO:0001503~ossification	21	1.53509	0.000541	CYP24A1, TWSG1, ACHE, BMP2, PTGS2, FHL2, MGP, IGF2, GLI2, MMP13, COL5A2, PTHLH, TNFSF11, SOST, CYP27B1, BCL2, STC1, COL1A1, BMP8A, IGFBP5, IHH	2.33911	0.86596	0.0209317	0.992532
GOTERM_BP_ALL	GO:0001944~vasculature development	36	2.63158	0.000553	PGF, IL18, CSPG4, ANPEP, GJA5, CXCL12, CITED2, ACE, TYMP, ROBO1, PTK2B, HAND2, HMOX1, TGM2, ROBO4, PLCD3, IL1B, ANGPT2, NKX2-5, IHH, ANGPTL4, COL18A1, KLF5, FLT1, COL15A1, ITGA4, COL5A1, THY1, SH2D2A, BGN, PLXDC1, NOTCH4, ITGA7, COL1A1, TNFAIP2, PLAU	1.83721	0.871697	0.021162	1.01403
GOTERM_BP_ALL	GO:0044057~regulation of system process	42	3.07017	0.000559	ACHE, CCK, LZTS1, TNF, PTGS2, GRIK2, GRIK3, TH, BMPR2, KCNJ12, VGF, FKBP1B, IL10, SYP, ACE, DES, HMOX1, IL1B, LTB, NKX2-5, CAMK2A, EGR1, PRKCA, ARC, S100P, FLT1, EGR2, SPHK1, NLGN1, IGF2, ATP1A2, INHA, CPS1, HDAC4, INHBA, ADRB2, RASGRF1, ACE2, CACNA1G, RYR2, HBEGF, KCNH2	1.74109	0.874687	0.0211842	1.02561
GOTERM_BP_ALL	GO:0045321~leukocyte activation	35	2.55848	0.000574	CSF2, TLR2, PTPN22, TNFSF14, IL7R, CXCL12, FKBP1B, IL10, ITGAM, IL11, IL23A, CLCF1, BCL2, FAS, DPP4, EGR1, BST2, EOMES, STXBP2, IGF2, ITGA4, SLAMF7, HDAC4, LAT, DHRS2, LAT2, UNC13D, NTRK1, LCK, PLCG2, IRF4, TREML2, ICOSLG, LCP1, LCP2	1.8526	0.881625	0.0215391	1.05359
GOTERM_BP_ALL	GO:0032101~regulation of response to external stimulus	26	1.90058	0.000576	CCK, PDGFB, IL16, PTGS2, C3, GREM1, CXCL12, IL10, GPX2, TNFRSF1B, CYP27B1, SAA2, SAA1, SERPINE1, TGM2, FCER1G, PRKCA, IL6, IGF2, ADRB2, PLA2G4A, IL20RB, SERPINF1, ACE2, FABP7, PLAU	2.09462	0.882335	0.0213833	1.05654
GOTERM_BP_ALL	GO:0000278~mitotic cell cycle	48	3.50877	0.000613	KIF23, KIFC1, PPP2R3B, PRC1, POLA1, TTK, ANLN, GTSE1, KIF2C, NCAPH, CDCA8, CDKN2C, NCAPG2, INCENP, BCL2, BUB1, GFI1, CAMK2A, CCNA2, ASPM, ERCC6L, KIF11, DLGAP5, KIF15, CCNF, NUF2, KIF18A, CENPF, NUSAP1, GPR132, CENPE, BIRC5, ESPL1, PBK, NCAPD3, INHBA, MPHOSPH9, PPM1D, CDKN1A, CCNB2, SPAG5, PLK1, ZWINT, KIF20B, MDM2, STMN1, CIT, GADD45A	1.66176	0.897423	0.0225141	1.12392
GOTERM_MF_ALL	GO:0050840~extracellular matrix binding	9	0.657895	0.000616	ACHE, BGN, LYPD3, FBLN2, SMOC1, C6ORF15, OLFML2A, NID1, COL11A1	4.42002	0.474144	0.0419436	0.974076
GOTERM_BP_ALL	GO:0040011~locomotion	54	3.94737	0.000616	IL16, PDGFB, ZEB2, CXCL12, IL10, CCRL2, SAA2, SAA1, ROBO1, SEMA3F, IL1B, S100A2, NR2F1, PRKCA, RET, EFNB1, DCDC2, TNS1, IL12A, CNTN2, PTAFR, CLN6, C3AR1, CCL3, TNF, CCK, ENPP2, CXCL3, DNAH17, CXCL2, DNAH3, KITLG, ITGB2, ITGAM, CCL26, TYMP, CCL20, ROPN1B, PTK2B, POU3F2, SELPLG, IL6, FLT1, S100P, ATP1A2, ITGA4, COL5A1, CXCL16, ACE2, HBEGF, LRP8, SERPIND1, PLAU, MYH10	1.60489	0.898603	0.0224056	1.12959
PANTHER_BP_ALL	BP00248:Mesoderm development	64	4.67836	0.000619	MEF2C, ALPPL2, LTBP2, FOXA3, IL31RA, FOXS1, SEMA3F, ROBO4, COL11A1, ANGPT2, EBI3, ZC3H10, FOXN1, EOMES, MGP, MFGE8, FARP1, PTHLH, EVC2, IGFN1, BGN, LCK, TNFAIP2, MELK, MYL7, ETV7, DBNDD2, FOXM1, MKNK2, BMPR2, FHL2, TPM2, ALPP, VDR, COL9A2, HAND2, MYOM3, FAT2, NKX3-1, NFATC2, ANGPTL2, NKX2-5, PCSK5, FOXD3, COL18A1, OBSCN, BMP2, CRIP1, FLT1, TBX2, EFEMP2, HCK, CENPF, EPHA1, COL5A1, EPHA3, SOST, TNF…	1.53151	0.113783	0.0120066	0.770217
GOTERM_CC_ALL	GO:0032993~protein-DNA complex	17	1.24269	0.000631	HIST1H2AC, HIST2H2AA3, HIST1H2BC, HIST2H2AA4, HIST1H2BD, HIST1H1C, HIST1H2BG, HIST1H2AE, POLA1, H2AFJ, H2AFB2, HIST1H2BK, HIST2H2BE, HELB, HIST1H2BJ, HIST1H3D, HIST3H2A, IRF4, HIST1H4H	2.61614	0.283488	0.0183496	0.911972
GOTERM_BP_ALL	GO:0042330~taxis	26	1.90058	0.000633	PRKCA, C3AR1, IL6, CCL3, PDGFB, IL16, ENPP2, CXCL3, CXCL2, ITGB2, CXCL12, ITGAM, IL10, CCL26, CCRL2, TYMP, SAA2, CCL20, SAA1, ROBO1, CXCL16, SEMA3F, IL1B, SERPIND1, PLAU, PTAFR	2.08153	0.90491	0.0228039	1.16111
GOTERM_BP_ALL	GO:0006935~chemotaxis	26	1.90058	0.000633	PRKCA, C3AR1, IL6, CCL3, PDGFB, IL16, ENPP2, CXCL3, CXCL2, ITGB2, CXCL12, ITGAM, IL10, CCL26, CCRL2, TYMP, SAA2, CCL20, SAA1, ROBO1, CXCL16, SEMA3F, IL1B, SERPIND1, PLAU, PTAFR	2.08153	0.90491	0.0228039	1.16111
GOTERM_CC_ALL	GO:0005819~spindle	24	1.75439	0.00065	KIF23, KIFC1, KIF4A, KIF11, PRC1, DLGAP5, PSRC1, KIF15, KIF18A, CENPF, TTK, NUSAP1, CENPE, BIRC5, TUBGCP3, CDCA8, PLK1, SPAG5, INCENP, PLEKHG6, BUB1, KIF20B, ASPM, MYH10	2.16075	0.290761	0.0179197	0.939749
GOTERM_BP_ALL	GO:0031667~response to nutrient levels	30	2.19298	0.000667	CYP24A1, CCK, PTGS2, FOXA3, SOX2, BMPR2, AQP3, VDR, CYP27B1, HMOX1, BCL2, IL1B, TIE1, MEST, MUC1, ATG9B, BMP2, CUBN, MGP, CPS1, RPTOR, DDIT3, PLA2G4A, DUSP1, GIPR, RYR2, STC1, PTCH1, COL1A1, LRP2	1.95068	0.916069	0.0237689	1.22233
GOTERM_BP_ALL	GO:0042592~homeostatic process	84	6.14035	0.000704	GNA15, FOXA3, GRIK2, GRIK3, TNFSF14, PDE3B, CD52, VGF, CXCL12, IL31RA, MBP, GPX2, MALL, SAA2, AQP11, SAA1, SLC1A6, HMOX1, SERPINE1, IL1B, FAS, IL1A, PRKCA, EGR2, AIFM3, TRPM8, MLXIPL, INHA, DDIT3, PTHLH, INHBA, ADRB2, IL20RB, XIRP1, LCK, GIPR, RYR1, RYR2, STC1, PMP22, KCNH2, CLN6, TNFRSF6B, XDH, C3AR1, CCL3, CCK, PRND, APOC2, BCL2L1, SOX6, IL7R, FKBP1B, ACSBG1, TIMP1, VDR, CYP27B1, PTK2B, BCL2, T…	1.43275	0.92682	0.0248292	1.28951
GOTERM_BP_ALL	GO:0048468~cell development	74	5.40936	0.000737	MYO7A, UCHL1, ZEB2, GLI2, CXCL12, MEI1, UNC5B, ROBO1, SEMA3F, PIWIL2, SOX15, UNC5C, COL11A1, IHH, PRKCA, SOX10, RET, EGR2, EFNB3, ACTA1, EFNB1, EOMES, THY1, PTHLH, NCAM2, KRT19, RND1, XIRP1, SYCP3, RASGRF1, CNTN2, IGSF9, ACHE, SHROOM3, CCK, TDRD6, ERBB3, TNC, SOX2, TH, CLU, KITLG, CDH1, BCL2L1, SOX6, SCARF1, TIMP1, DCT, HSPA2, HAND2, PTK2B, REN, BCL2, DAZL, POU3F2, PPP2R2B, NKX2-5, SNAP25, COL18A…	1.47189	0.935282	0.0257366	1.3497
GOTERM_BP_ALL	GO:0030097~hemopoiesis	34	2.48538	0.000747	CSF3, CSF2, TWSG1, TNF, MMP9, PTPN22, KITLG, SOX6, IL7R, IL10, IL11, TIMP1, IL31RA, ACE, CLCF1, BCL2, DYRK3, FAS, NKX2-5, EGR1, HCLS1, EOMES, INHA, ITGA4, TACC3, HDAC4, INHBA, DHRS2, TNFSF11, NTRK1, PLCG2, NOTCH4, LCK, IRF4	1.84543	0.937737	0.0258523	1.36863
GOTERM_BP_ALL	GO:0006915~apoptosis	70	5.11696	0.000757	MEF2C, E2F2, IER3, GRIK2, ARHGAP4, NOD1, UNC5B, IL1B, UNC5C, FAS, LTB, TOP2A, IL1A, AIFM3, ARHGEF6, PTPRH, BCL2A1, ARHGEF16, ESPL1, IL24, NLRP3, DAPK1, TNS4, TNFRSF10C, RASGRF1, LCK, ERN1, TNFAIP3, GADD45A, TNFRSF6B, TNF, CCK, ERBB3, ADAMTSL4, CLU, ITGB2, BCL2L1, SFN, GREM1, GRAMD4, PRUNE2, AHRR, TNFRSF1B, DOCK1, HAND2, PTK2B, BCL2, KRT8, TNFRSF19, XAF1, INPP5D, PHLDA2, PTPN6, MUC2, OBSCN, ACTC1,…	1.48947	0.940001	0.0259511	1.38677
GOTERM_CC_ALL	GO:0005874~microtubule	37	2.70468	0.000792	KIF23, KIFC1, DNAH9, KIF4A, DNAH12, SHROOM3, PRC1, DNAH17, DNAH3, GTSE1, DNAH6, KIF2C, TUBGCP3, INCENP, TUBA3D, KIF21B, KIF11, KIF17, KIF15, KIF18A, NUSAP1, KIF18B, BIRC5, CENPE, TRIM55, KIF1A, RASSF5, TRIM54, SPAG5, TBCD, SPAG4, KIF20B, TUBA4A, MAP7, STMN1, KIF26A, KIF20A	1.78716	0.341854	0.0206992	1.14308
PANTHER_MF_ALL	MF00180:Extracellular matrix glycoprotein	18	1.31579	0.000801	MUC2, TNXB, LTBP2, EFEMP2, ZP4, TNC, NID1, MUC6, VWF, FBLN2, GPC6, MSLN, KCP, MUC5AC, MUC19, MEGF6, MFAP5, VWA2	2.47085	0.148117	0.0198388	0.999606
GOTERM_BP_ALL	GO:0016477~cell migration	38	2.77778	0.00083	CCK, TNF, IL16, PDGFB, CXCL3, KITLG, ZEB2, ITGB2, CXCL12, IL10, ITGAM, SAA2, ROBO1, PTK2B, SAA1, SEMA3F, IL1B, POU3F2, SELPLG, S100A2, NR2F1, PRKCA, IL6, RET, S100P, FLT1, EFNB1, DCDC2, ITGA4, COL5A1, TNS1, CXCL16, IL12A, CNTN2, HBEGF, LRP8, PLAU, MYH10	1.76362	0.954137	0.0281346	1.51819
PANTHER_MF_ALL	MF00232:Interleukin	10	0.730994	0.000861	IL6, IL23A, IL16, CLCF1, IL18, IL12A, IL1B, IL24, IL10, IL1A	3.7951	0.158258	0.0189603	1.07388
PANTHER_BP_ALL	BP00287:Cell motility	43	3.14328	0.000888	ABLIM1, DNAH9, TSHZ1, DNAH12, PDGFB, DNAH17, CXCL3, DIAPH3, CXCL2, ABI3, DNAH3, FHDC1, TPM2, DAAM2, SYNPO2L, CCRL2, CORO2B, CORO2A, DOCK1, FAT3, MYOM3, ITGB7, LIMS3-LOC440895, TEK, TCTEX1D4, TUBA3D, TIE1, CSF1R, FMNL1, CORO6, CRB3, CELSR1, FLNC, LSP1, NOTCH3, SNED1, PECAM1, TUBA4A, MST1R, EPS8L2, PLAU, PTAFR, MYH10	1.68613	0.159107	0.0156302	1.10311
GOTERM_CC_ALL	GO:0015630~microtubule cytoskeleton	63	4.60526	0.000907	KIF23, KIFC1, PRC1, AURKC, TTK, GTSE1, FNTB, KIF2C, CDCA8, INCENP, TOP2A, ASPM, KIF11, KIF17, FLOT1, KIF15, NUSAP1, ESPL1, SP140, KIF1A, SPAG5, SPAG4, TBCD, LCK, TUBA4A, STMN1, KIF26A, TNFAIP3, KIF4A, DNAH9, SHROOM3, DNAH12, DNAH17, BBS9, DNAH3, DNAH6, TUBGCP3, PLEKHG6, BUB1, TUBA3D, KIF21B, ZNF701, DLGAP5, PCNT, PSRC1, KIF18A, KIF18B, DNHD1, CENPF, BIRC5, CENPE, PKNOX2, TRIM55, RASSF5, PLK4, CCN…	1.51873	0.380664	0.0225563	1.30807
GOTERM_BP_ALL	GO:0048870~cell motility	41	2.99708	0.00093	CCK, TNF, IL16, PDGFB, DNAH17, CXCL3, DNAH3, KITLG, ZEB2, ITGB2, CXCL12, IL10, ITGAM, SAA2, ROBO1, ROPN1B, PTK2B, SAA1, SEMA3F, IL1B, POU3F2, SELPLG, S100A2, NR2F1, PRKCA, IL6, RET, S100P, FLT1, EFNB1, DCDC2, ITGA4, COL5A1, TNS1, CXCL16, IL12A, CNTN2, HBEGF, LRP8, PLAU, MYH10	1.71071	0.968382	0.0311917	1.69983
GOTERM_BP_ALL	GO:0051674~localization of cell	41	2.99708	0.00093	CCK, TNF, IL16, PDGFB, DNAH17, CXCL3, DNAH3, KITLG, ZEB2, ITGB2, CXCL12, IL10, ITGAM, SAA2, ROBO1, ROPN1B, PTK2B, SAA1, SEMA3F, IL1B, POU3F2, SELPLG, S100A2, NR2F1, PRKCA, IL6, RET, S100P, FLT1, EFNB1, DCDC2, ITGA4, COL5A1, TNS1, CXCL16, IL12A, CNTN2, HBEGF, LRP8, PLAU, MYH10	1.71071	0.968382	0.0311917	1.69983
GOTERM_BP_ALL	GO:0009991~response to extracellular stimulus	32	2.33918	0.000937	CYP24A1, CCK, PTGS2, FOXA3, SOX2, BMPR2, AQP3, VDR, CYP27B1, HMOX1, BCL2, IL1B, TIE1, MEST, MUC1, ATG9B, BMP2, CUBN, ACTA1, MGP, CPS1, RPTOR, DDIT3, CDKN1A, PLA2G4A, DUSP1, GIPR, RYR2, STC1, PTCH1, COL1A1, LRP2	1.86319	0.969217	0.0311482	1.71289
GOTERM_CC_ALL	GO:0009897~external side of plasma membrane	26	1.90058	0.000985	ACHE, TNF, CSPG4, TLR2, IL7R, ITGAM, ACE, GPC6, FCER1G, IL2RG, FAS, SCNN1A, IHH, IL2RB, CUBN, TRPM8, MMP17, MFGE8, MMP16, ITGA4, MMP15, THY1, NCAM1, VWF, FREM2, HLA-DRA	2.02412	0.405594	0.0233678	1.41944
GOTERM_BP_ALL	GO:0009617~response to bacterium	29	2.11988	0.001031	TNF, PTGS2, TLR2, IL10, GCH1, GPX2, CFP, CYP27B1, NOD1, CCL20, HIST1H2BK, RNASE7, HIST1H2BJ, IL1B, SERPINA1, HIST1H2BC, IL6, CARD9, HCK, HIST1H2BG, CPS1, EPHA3, PPM1D, PLA2G4A, BPI, THBD, HIST2H2BE, PLCG2, IL12A, PTAFR	1.92473	0.978274	0.0339095	1.88274
GOTERM_BP_ALL	GO:0060558~regulation of calcidiol 1-monooxygenase activity	5	0.365497	0.001064	VDR, CYP27B1, TNF, IL1B, GFI1	9.1496	0.980788	0.0346723	1.9426
GOTERM_BP_ALL	GO:0007088~regulation of mitosis	13	0.950292	0.00107	TNF, DLGAP5, CENPF, NUSAP1, TTK, CENPE, ESPL1, IGF2, BUB1, KIF20B, IL1B, LTB, IL1A	2.97362	0.981239	0.0345739	1.95417
GOTERM_BP_ALL	GO:0051783~regulation of nuclear division	13	0.950292	0.00107	TNF, DLGAP5, CENPF, NUSAP1, TTK, CENPE, ESPL1, IGF2, BUB1, KIF20B, IL1B, LTB, IL1A	2.97362	0.981239	0.0345739	1.95417
GOTERM_BP_ALL	GO:0050865~regulation of cell activation	27	1.97368	0.001077	IL6, PDGFB, IL18, EFNB1, TNFSF14, STXBP2, INHA, IL7R, IL10, THY1, IL31RA, INHBA, LAT, BPI, CDKN1A, UNC13D, IL20RB, HMOX1, LCK, IL12A, IL1B, IL2RG, INPP5D, IRF4, FAS, ICOSLG, EBI3	1.97631	0.981744	0.0345069	1.96744
GOTERM_BP_ALL	GO:0002694~regulation of leukocyte activation	26	1.90058	0.001093	IL6, IL18, EFNB1, TNFSF14, STXBP2, INHA, IL7R, IL10, THY1, IL31RA, INHBA, LAT, BPI, CDKN1A, UNC13D, IL20RB, HMOX1, LCK, IL12A, IL1B, IL2RG, INPP5D, IRF4, FAS, ICOSLG, EBI3	2.0063	0.982799	0.0347118	1.9964
GOTERM_BP_ALL	GO:0008219~cell death	80	5.84795	0.001107	MEF2C, E2F2, IER3, KCNC3, GRIK2, ARHGAP4, NOD1, UNC5B, HMOX1, IL1B, UNC5C, FAS, LTB, TOP2A, IL1A, HYAL1, AR, AIFM3, ARHGEF6, PTPRH, BCL2A1, ARHGEF16, ESPL1, IL24, NLRP3, DAPK1, TNS4, TNFRSF10C, RASGRF1, LCK, ERN1, TNFAIP3, GADD45A, CLN6, TNFRSF6B, TNF, CCK, ERBB3, ADAMTSL4, CLU, ITGB2, BCL2L1, SFN, GREM1, GRAMD4, PRUNE2, AHRR, TNFRSF1B, DOCK1, PTK2B, HAND2, BCL2, KRT8, TGM2, TNFRSF19, XAF1, INPP5…	1.42525	0.98367	0.0348504	2.02169
GOTERM_CC_ALL	GO:0031225~anchored to membrane	31	2.26608	0.001154	ALPPL2, ACHE, LYPD3, LYPD5, PRND, CD52, ALPP, RGMA, LY6D, FOLR1, CD177, SEMA7A, GPC6, MSLN, SNAP25, DNAJA4, BST2, HCK, LY6K, MMP17, GAS1, THY1, NCAM1, TNFRSF10C, LYNX1, LSAMP, CNTN2, MARCKS, PSCA, PLA2G4C, GFRA2	1.86488	0.456583	0.026168	1.66212
GOTERM_CC_ALL	GO:0031226~intrinsic to plasma membrane	121	8.84503	0.00117	F2RL3, KCNC3, LYPD3, IL9R, GABRB3, GRIK2, GRIK3, TLR2, CSPG4, TSPAN7, CD52, AQP1, SLC7A7, PTGIR, ROBO1, KCNK6, HTR1D, ADAM8, CLCA2, NCF2, EFNB3, BST2, PTPRG, EFNB1, PTPRH, PTPRU, PTPRN, NTSR1, THY1, THBD, RYR1, MST1R, HLA-DRA, C3AR1, STX8, ERBB3, ENPP2, BMPR2, ITGB4, MME, ITGB2, ABCA4, ITGAM, KCNS1, LAPTM5, FOLR1, ITGB7, TEK, SCN9A, FCER1G, B3GNT3, PRIMA1, GABRQ, CSF1R, MUC1, GABRA3, CD300C, ITGA…	1.31801	0.461045	0.0254263	1.6844
GOTERM_BP_ALL	GO:0009913~epidermal cell differentiation	15	1.09649	0.001174	TXNIP, FOXN1, LCE1B, SFN, GLI2, CDSN, LAMA3, EVPL, LCE1E, IRF6, SPRR2D, POU2F3, PPL, DSP, IVL	2.66863	0.987281	0.0366172	2.14312
GOTERM_BP_ALL	GO:0002521~leukocyte differentiation	22	1.60819	0.001194	CSF3, EGR1, CSF2, TNF, MMP9, EOMES, PTPN22, ITGA4, IL7R, IL10, IL11, IL31RA, HDAC4, DHRS2, TNFSF11, CLCF1, NTRK1, BCL2, LCK, PLCG2, FAS, IRF4	2.1512	0.988163	0.0369	2.17806
GOTERM_MF_ALL	GO:0005198~structural molecule activity	70	5.11696	0.00121	CNDN7, CLDN4, CLDN3, CLDN6, RPLP0P2, MBP, DES, ANK1, COL11A1, TFPI2, INA, LAD1, ACTA1, MGP, KRT13, NEBL, PRELP, KRT19, BGN, EVPL, KRT17, KRT16, SPAG4, KRT14, TUBA4A, DSP, COL1A1, MFAP5, CLDN18, KRT6A, KRT6B, LMNB1, LMNB2, KRT16P2, EPB41L4B, TPM2, CLDN14, KRT23, TUBGCP3, LAMB3, COL9A2, ROPN1B, PPL, KRT7, KRT8, TUBA3D, IVL, NEFM, COL18A1, MUC2, OBSCN, PLP1, MPZ, TNXB, EFEMP2, SPTBN4, COL15A1, CHI3L…	1.46405	0.717241	0.0759115	1.90536
GOTERM_BP_ALL	GO:0006928~cell motion	57	4.16667	0.001217	LYPD3, PTGS2, IL16, PDGFB, ZEB2, GLI2, CXCL12, IL10, UNC5B, SAA2, ROBO1, SAA1, SPINT2, SEMA3F, IL1B, UNC5C, S100A2, NR2F1, PRKCA, RET, EGR2, EFNB3, EFNB1, DCDC2, TNS1, SERPINB5, IL12A, CNTN2, MST1R, DNAH9, CCL3, TNF, CCK, ENPP2, DNAH17, CXCL3, DNAH3, ABI3, KITLG, ITGB2, ITGAM, ROPN1B, PTK2B, POU3F2, SELPLG, IL6, S100P, FLT1, GAS1, ITGA4, COL5A1, LSP1, CXCL16, HBEGF, LRP8, PLAU, MYH10	1.53713	0.98912	0.0372777	2.21897
GOTERM_BP_ALL	GO:0048583~regulation of response to stimulus	56	4.09357	0.001244	PTGS2, IL16, PDGFB, GRIK2, TLR2, PTPN22, ZEB2, CXCL12, IL10, CFP, GPX2, NOD1, SAA2, SAA1, HMOX1, SERPINE1, IL1B, CFI, DPP4, PRKCA, STXBP2, THY1, LAT2, ADRB2, UNC13D, IL20RB, SERPINF1, IL12A, HLA-DRA, TNFRSF6B, C3AR1, TNF, CCK, C3, CLU, IL7R, GREM1, TNFRSF1B, CYP27B1, PTK2B, TGM2, FCER1G, INPP5D, IL6, CARD9, EDA2R, IGF2, DDX58, PLA2G4A, TEX15, IRF7, PLCG2, ACE2, IRF4, FABP7, PLAU	1.54264	0.990185	0.0377993	2.26896
GOTERM_BP_ALL	GO:0042327~positive regulation of phosphorylation	18	1.31579	0.001256	PRKCA, CSF2, BMP2, IL6, CCK, TNF, HCLS1, BMPR2, KITLG, TTK, IGF2, IL11, IL31RA, CLCF1, BCL2, MAPK15, IL12A, IL1B	2.37701	0.99061	0.0378443	2.2904
GOTERM_BP_ALL	GO:0045787~positive regulation of cell cycle	13	0.950292	0.001261	TNF, DLGAP5, SPHK1, MDM2, IL1B, NUSAP1, BIRC5, CENPE, IGF2, ESPL1, LTB, IL1A, CITED2	2.92145	0.990774	0.0376793	2.29896
GOTERM_BP_ALL	GO:0000087~M phase of mitotic cell cycle	32	2.33918	0.001263	KIF23, KIFC1, ANLN, KIF2C, CDCA8, NCAPH, NCAPG2, INCENP, BUB1, CCNA2, ASPM, ERCC6L, KIF11, DLGAP5, KIF15, CCNF, NUF2, KIF18A, CENPF, NUSAP1, BIRC5, CENPE, ESPL1, PBK, NCAPD3, MPHOSPH9, CCNB2, SPAG5, PLK1, ZWINT, KIF20B, CIT	1.82992	0.990835	0.0374307	2.30218
GOTERM_BP_ALL	GO:0060348~bone development	21	1.53509	0.001293	CYP24A1, TWSG1, ACHE, BMP2, PTGS2, FHL2, MGP, IGF2, GLI2, MMP13, COL5A2, PTHLH, TNFSF11, SOST, CYP27B1, BCL2, STC1, COL1A1, BMP8A, IGFBP5, IHH	2.18698	0.991807	0.0380052	2.35656
GOTERM_MF_ALL	GO:0008092~cytoskeletal protein binding	58	4.23977	0.00132	MYO7A, SYNPO2L, SDC3, FRMD5, ANK1, SNTB1, FMNL1, RET, ACTA1, MYO3B, NUSAP1, FLNC, FARP1, NEBL, TNS4, TNS1, XIRP1, CGN, SCIN, STMN1, LCP1, ABLIM1, SHROOM3, DIAPH3, ANLN, EPB41L4B, FHDC1, TPM2, DAAM2, ESPN, CORO2B, TUBGCP3, CORO2A, ACE, SYN1, MYO15A, SCNN1A, SNAP25, MYO5C, OBSCN, ACTC1, MYO1A, SPTBN4, PSRC1, KIF18A, MYO1G, BIRC5, GAS7, PKNOX2, LSP1, TRIM54, SYNE2, S100B, GMFG, SVIL, MARCKS, SYNM, M…	1.52596	0.747708	0.0778154	2.07553
GOTERM_BP_ALL	GO:0007059~chromosome segregation	16	1.16959	0.001341	KIFC1, DLGAP5, NUF2, KIF18A, CENPF, NUSAP1, CENPE, BIRC5, ESPL1, NCAPD3, NCAPH, HJURP, ZWINT, INCENP, STAG3, TOP2A	2.53026	0.993162	0.0390971	2.44411
GOTERM_BP_ALL	GO:0032102~negative regulation of response to external stimulus	12	0.877193	0.001361	GPX2, ADRB2, TNFRSF1B, CCK, IL20RB, SAA2, SERPINF1, SAA1, IGF2, GREM1, FABP7, IL10	3.07426	0.993652	0.0393604	2.48013
GOTERM_BP_ALL	GO:0016265~death	80	5.84795	0.00139	MEF2C, E2F2, IER3, KCNC3, GRIK2, ARHGAP4, NOD1, UNC5B, HMOX1, IL1B, UNC5C, FAS, LTB, TOP2A, IL1A, HYAL1, AR, AIFM3, ARHGEF6, PTPRH, BCL2A1, ARHGEF16, ESPL1, IL24, NLRP3, DAPK1, TNS4, TNFRSF10C, RASGRF1, LCK, ERN1, TNFAIP3, GADD45A, CLN6, TNFRSF6B, TNF, CCK, ERBB3, ADAMTSL4, CLU, ITGB2, BCL2L1, SFN, GREM1, GRAMD4, PRUNE2, AHRR, TNFRSF1B, DOCK1, PTK2B, HAND2, BCL2, KRT8, TGM2, TNFRSF19, XAF1, INPP5…	1.41541	0.994293	0.0398618	2.53165
GOTERM_CC_ALL	GO:0045202~synapse	44	3.21637	0.001393	RAB3B, ACHE, LZTS1, GABRB3, GRIK2, ERBB3, GRIK3, MYO7A, TH, RIMS4, SYP, DES, SYN1, PTK2B, SYN3, SNTB1, EXOC4, PRIMA1, GAD1, CAMK2A, SNAP25, NEFM, GABRQ, ARC, DLGAP3, GABRA3, EFNB1, NLGN1, BSN, ATP1A2, SHANK1, SYNGR3, CADPS, SLC17A7, CBLN1, EGFLAM, CDH15, DOK7, GRIP2, LRRK2, SYTL1, IGSF9, UNC13A, MYH10	1.64035	0.520953	0.0290092	2.00227
PANTHER_MF_ALL	MF00179:Extracellular matrix structural protein	16	1.16959	0.001414	COL18A1, PEAR1, LTBP2, COL15A1, MGP, COL5A2, COL5A1, COL9A2, COL17A1, COL7A1, FBLN2, COL6A3, COL1A1, MEGF6, COL8A1, COL11A1	2.51773	0.246416	0.027895	1.75739
PANTHER_MF_ALL	MF00256:Intermediate filament	22	1.60819	0.001453	INA, KRT6A, KRT6B, LMNB1, LMNB2, KRT13, KRT16P2, KRT34, KRT23, KRT19, KRT75, DES, EVPL, KRT17, PKP1, KRT16, KRT79, PKP3, KRT7, KRT8, KRT14, SYNM, NEFM	2.11846	0.252398	0.0260975	1.80645
GOTERM_BP_ALL	GO:0032940~secretion by cell	30	2.19298	0.001474	CCL3, LTBP2, VGF, FKBP1B, RIMS4, ANK1, SYN1, ROPN1B, SYN3, EXOC4, PCSK5, SNAP25, IL6, NLGN1, STXBP2, NLRP3, CADPS, LAT, LAT2, UNC13D, SCFD2, SCIN, LRP2, SYTL1, WNT7A, UNC13A, SLC17A9, SMPD3, MYH10, LCP2	1.85644	0.995825	0.0418997	2.68279
GOTERM_BP_ALL	GO:0030216~keratinocyte differentiation	14	1.02339	0.001537	TXNIP, FOXN1, LCE1B, SFN, CDSN, EVPL, LAMA3, LCE1E, IRF6, SPRR2D, POU2F3, PPL, DSP, IVL	2.71715	0.996701	0.0433294	2.79645
GOTERM_MF_ALL	GO:0042802~identical protein binding	70	5.11696	0.001563	CNDN7, CLDN4, PDGFB, GRIK2, PGF, CLDN3, CLDN6, CDSN, CRYL1, TP53I3, NOD1, ROBO1, FAP, FAS, TOP2A, DPP4, VWA2, ALS2CL, SOX10, TRPM8, ALDH5A1, PTPRG, MLXIPL, OLFML2A, INHBA, ADRB2, CBLN1, SPAG4, GRIP2, RYR2, MDM2, COL1A1, LRRK2, TRIM39, LCP1, CLN6, ACHE, CLDN18, TNF, ERBB3, APOC2, KITLG, FHL2, BCL2L1, CLDN14, GCH1, ROPN1B, HAND2, BCL2, ITGB7, ENO3, CDA, DAZL, POU3F2, NKX2-5, CSF1R, BMP2, FLT1, CUBN…	1.45032	0.804428	0.0866692	2.45458
GOTERM_BP_ALL	GO:0002520~immune system development	37	2.70468	0.001583	CSF3, CSF2, TWSG1, TNF, MMP9, PTPN22, KITLG, SOX6, NFKB2, IL7R, IL10, IL11, TIMP1, IL31RA, ACE, CLCF1, BCL2, DYRK3, FAS, NKX2-5, LTB, EGR1, HCLS1, EOMES, INHA, ITGA4, TACC3, HDAC4, INHBA, DHRS2, TNFSF11, CCNB2, NTRK1, PLCG2, NOTCH4, LCK, IRF4	1.71721	0.99722	0.044262	2.87896
GOTERM_BP_ALL	GO:0065007~biological regulation	632	46.1988	0.001596	MEF2C, IL9R, PTGS2, PGF, ZNF57, ZNF781, FSTL3, CITED2, SYP, DIRAS1, MALL, HMCN1, CDCA7, AQP11, ZNF773, SERPINE1, GNG2, FAS, HTR1D, CCNA2, MAP2K6, GNG7, PIK3CG, ARC, RXRG, EOMES, ZNF502, DCDC2, COLEC12, ESPL1, PTPRU, PTPRN, RPTOR, THY1, EGFLAM, UNC13D, SERPINF1, F5, SPAG5, ZWINT, ZNF239, RYR1, RYR2, MST1R, PMP22, UNC13A, ZNF382, PRODH, HLA-DRA, TNFRSF6B, PPP2R3B, ZNF79, ERBB3, RHPN1, RUNDC3A, GAST…	1.08172	0.997349	0.0442777	2.90182
GOTERM_CC_ALL	GO:0030016~myofibril	19	1.38889	0.001596	MYL7, OBSCN, ACTC1, ACTA1, FHL2, ANKRD1, TPM2, FLNC, HDAC4, KRT19, ANK1, DES, TRIM54, ANK2, SVIL, KRT8, RYR1, RYR2, SYNM	2.26538	0.569828	0.0319243	2.29167
GOTERM_BP_ALL	GO:0046649~lymphocyte activation	29	2.11988	0.001651	PTPN22, TNFSF14, IL7R, CXCL12, FKBP1B, IL10, ITGAM, IL11, IL23A, CLCF1, BCL2, FAS, DPP4, EGR1, BST2, EOMES, IGF2, ITGA4, SLAMF7, HDAC4, LAT2, UNC13D, NTRK1, LCK, PLCG2, IRF4, TREML2, ICOSLG, LCP1	1.8667	0.997841	0.0454346	3.00065
GOTERM_CC_ALL	GO:0009986~cell surface	43	3.14328	0.00171	ACHE, TNF, PDGFB, TLR2, CSPG4, BMPR2, IL7R, ALPP, GREM1, ITGAM, RGMA, ACE, HSPA2, ROBO1, AQP11, GPC6, FCER1G, IL2RG, FAS, SCNN1A, DPP4, IHH, IL2RB, CUBN, TRPM8, MMP17, MMP16, MFGE8, MMP15, ITGA4, THY1, NCAM1, VWF, BGN, FREM2, SULF1, NOTCH4, ACE2, CNTN2, HBEGF, AREG, TREML2, HLA-DRA	1.63531	0.594961	0.032919	2.45319
GOTERM_BP_ALL	GO:0044236~multicellular organismal metabolic process	10	0.730994	0.001745	KLK6, ACE, TNXB, MMP9, PRSS2, ACE2, MMP16, COL1A1, MMP13, COL5A1	3.46201	0.998475	0.0475966	3.16809
GOTERM_BP_ALL	GO:0045937~positive regulation of phosphate metabolic process	18	1.31579	0.001772	PRKCA, CSF2, BMP2, IL6, CCK, TNF, HCLS1, BMPR2, KITLG, TTK, IGF2, IL11, IL31RA, CLCF1, BCL2, MAPK15, IL12A, IL1B	2.3057	0.998624	0.0479786	3.21735
GOTERM_BP_ALL	GO:0010562~positive regulation of phosphorus metabolic process	18	1.31579	0.001772	PRKCA, CSF2, BMP2, IL6, CCK, TNF, HCLS1, BMPR2, KITLG, TTK, IGF2, IL11, IL31RA, CLCF1, BCL2, MAPK15, IL12A, IL1B	2.3057	0.998624	0.0479786	3.21735
GOTERM_BP_ALL	GO:0007399~nervous system development	112	8.18713	0.001793	MEF2C, MOG, CXCL12, CITED2, UNC5B, ROBO1, CDKN2C, SEMA7A, RAPGEF5, UNC5C, ASPM, INA, RET, EFNB3, EFNB1, EOMES, DCDC2, HES6, TACC3, THY1, PRDM8, NCAM2, CBLN1, RND1, SERPINF1, HES4, RASGRF1, LSAMP, PDE5A, MNX1, STMN1, PMP22, IGSF9, TWSG1, ACHE, ERBB3, SOX2, CLU, SOX5, GREM1, TAGLN3, ACSBG1, NKX2-5, HAP1, PARD6B, BMP2, HPCAL4, SPTBN4, CELSR1, GAS1, MAFK, SERPINI1, GAS7, NOTCH3, HDAC4, S100B, DLX5, N…	1.31862	0.998725	0.0481727	3.25419
GOTERM_BP_ALL	GO:0030593~neutrophil chemotaxis	7	0.511696	0.00182	PRKCA, SAA2, SAA1, CXCL3, IL1B, ITGB2, ITGAM	4.98145	0.998846	0.0485197	3.3017
GOTERM_BP_ALL	GO:0009615~response to virus	19	1.38889	0.001849	IFIH1, IL6, CARD9, TNF, BST2, RSAD2, NLRP3, CXCL12, TRIM22, DDX58, IRF9, LCN2, PLSCR1, UNC13D, IL23A, ISG15, BCL2, IRF7, MX1	2.23284	0.998964	0.0489249	3.35357
PANTHER_BP_ALL	BP00246:Ectoderm development	73	5.33626	0.00185	PEAR1, FOXA3, CRABP2, HOXD1, VGF, RTN1, FOXS1, DES, UNC5B, SMPDL3B, ROBO1, SEMA3G, SEMA3F, SEMA7A, UNC5C, EGR2, EFNB3, EFNB1, SDK2, FOXN1, OLFML2A, HES7, HES6, NCAM1, NCAM2, EVPL, HES4, LSAMP, LCK, HES2, MNX1, CNTN2, SEMA4A, CHL1, ABLIM1, KRT6A, KRT6B, RBP1, FOXM1, TNC, GPM6B, DCT, COL17A1, FAT3, KRT7, FAT2, KRT8, OLFM2, FCHO1, FOXD3, PSTPIP2, TNXB, ACER2, HCK, MAML2, NLGN1, CRB3, CELSR1, EPHA1, …	1.42459	0.303118	0.0296465	2.28514
GOTERM_BP_ALL	GO:0000280~nuclear division	31	2.26608	0.001893	KIF23, KIFC1, ANLN, KIF2C, CDCA8, NCAPH, NCAPG2, INCENP, BUB1, CCNA2, ASPM, ERCC6L, KIF11, DLGAP5, KIF15, CCNF, KIF18A, NUF2, CENPF, NUSAP1, BIRC5, CENPE, ESPL1, PBK, NCAPD3, CCNB2, SPAG5, PLK1, ZWINT, KIF20B, CIT	1.80497	0.99912	0.0497066	3.43203
GOTERM_BP_ALL	GO:0007067~mitosis	31	2.26608	0.001893	KIF23, KIFC1, ANLN, KIF2C, CDCA8, NCAPH, NCAPG2, INCENP, BUB1, CCNA2, ASPM, ERCC6L, KIF11, DLGAP5, KIF15, CCNF, KIF18A, NUF2, CENPF, NUSAP1, BIRC5, CENPE, ESPL1, PBK, NCAPD3, CCNB2, SPAG5, PLK1, ZWINT, KIF20B, CIT	1.80497	0.99912	0.0497066	3.43203
GOTERM_BP_ALL	GO:0006333~chromatin assembly or disassembly	21	1.53509	0.001924	HIST1H2AC, HIST2H2AA3, HMGB2, HIST1H2BC, HIST2H2AA4, HIST1H2BD, HIST1H1C, HIST1H2BG, HIST1H2AE, SUV39H1, H2AFJ, TSPYL5, TSPYL6, H2AFB2, TSPYL2, HIST1H2BK, HIST2H2BE, HJURP, HIST1H2BJ, HIST1H3D, HIST3H2A, CHAF1A, HIST1H4H	2.1181	0.999218	0.0501609	3.48831
GOTERM_CC_ALL	GO:0044449~contractile fiber part	19	1.38889	0.001961	MYL7, OBSCN, ACTC1, ACTA1, FHL2, ANKRD1, TPM2, FLNC, HDAC4, KRT19, ANK1, DES, TRIM54, ANK2, SVIL, KRT8, RYR1, RYR2, SYNM	2.22529	0.645359	0.0363462	2.80876
GOTERM_BP_ALL	GO:0045785~positive regulation of cell adhesion	13	0.950292	0.002009	TNF, NID1, CITED2, EGFLAM, SAA2, FBLN2, SAA1, SMOC1, PRSS2, IL12A, TGM2, IL1B, COL8A1	2.77538	0.99943	0.0519543	3.6396
GOTERM_BP_ALL	GO:0051241~negative regulation of multicellular organismal process	25	1.82749	0.002024	ACHE, TNF, PTGS2, PDGFB, GRIK2, GRIK3, APOC1, BMPR2, APOC2, FKBP1B, IL10, HMOX1, SERPINE1, INPP5D, PRKCA, CIITA, IL6, IGF2, ATP1A2, INHBA, ADRB2, BPI, IL20RB, PTCH1, PLAU	1.95266	0.99946	0.051962	3.66566
GOTERM_BP_ALL	GO:0048661~positive regulation of smooth muscle cell proliferation	9	0.657895	0.002081	PRKCA, IL6, FLT1, TNF, PTGS2, PDGFB, NOTCH4, TGM2, HBEGF	3.71887	0.999564	0.0530374	3.76819
GOTERM_BP_ALL	GO:0050728~negative regulation of inflammatory response	9	0.657895	0.002081	GPX2, ADRB2, TNFRSF1B, IL20RB, SAA2, SERPINF1, SAA1, IGF2, IL10	3.71887	0.999564	0.0530374	3.76819
GOTERM_BP_ALL	GO:0030155~regulation of cell adhesion	22	1.60819	0.002117	TNF, ERBB3, IL18, PDE3B, NID1, SERPINI1, CITED2, LAMA3, RND1, EGFLAM, SAA2, SAA1, FBLN2, PRSS2, SMOC1, BCL2, IL12A, TGM2, IL1B, COL1A1, COL8A1, DPP4	2.05699	0.999618	0.0535495	3.83114
GOTERM_BP_ALL	GO:0048519~negative regulation of biological process	174	12.7193	0.002169	MEF2C, PDGFB, PTGS2, GRIK2, GRIK3, FSTL3, MAEL, TTK, PDE3B, IL10, CITED2, IL31RA, IL11, FNTB, EIF4EBP3, CDKN2C, SERPINE1, IL1B, FAS, ASPM, TWIST2, IL1A, CIITA, PIK3CG, BCL2A1, MLXIPL, HES7, ESPL1, PTPRU, TACC3, VASH1, THY1, PTHLH, RND1, SERPINF1, HES2, RYR1, RYR2, PRDM1, COL1A1, TNFAIP3, PMP22, ZNF382, TNFRSF6B, HMGB1, TWSG1, PPP2R3B, HMGB2, ACHE, ERBB3, SOX2, CLU, APOC1, BMPR2, APOC2, IFI30, BCL…	1.23005	0.999686	0.0544711	3.92433
GOTERM_CC_ALL	GO:0005887~integral to plasma membrane	117	8.55263	0.002202	F2RL3, KCNC3, IL9R, GABRB3, GRIK2, GRIK3, TLR2, CSPG4, TSPAN7, CD52, AQP1, SLC7A7, PTGIR, ROBO1, KCNK6, HTR1D, ADAM8, CLCA2, NCF2, EFNB3, BST2, PTPRG, EFNB1, PTPRH, PTPRU, PTPRN, NTSR1, THY1, THBD, RYR1, MST1R, HLA-DRA, C3AR1, STX8, ERBB3, ENPP2, BMPR2, ITGB4, MME, ITGB2, ABCA4, ITGAM, KCNS1, LAPTM5, FOLR1, ITGB7, TEK, SCN9A, FCER1G, B3GNT3, GABRQ, CSF1R, MUC1, GABRA3, CD300C, ITGA4, SLC6A17, CEL…	1.30341	0.687674	0.0393334	3.14755
PANTHER_MF_ALL	MF00102:Protease inhibitor	20	1.46199	0.002338	SPINK1, SPINT1, CST2, CST1, BIRC5, BIRC3, SERPINI1, TIMP1, SERPINF1, CST7, SERPINB5, SPINT2, CST4, PI3, SERPINE1, SERPINB2, ITIH5, SERPINA1, SERPIND1, TFPI2	2.13279	0.373896	0.0382684	2.89181
GOTERM_BP_ALL	GO:0048660~regulation of smooth muscle cell proliferation	11	0.804094	0.002445	PRKCA, IL6, FLT1, TNF, PTGS2, PDGFB, NOTCH4, IL12A, TGM2, HBEGF, IGFBP5	3.06313	0.999887	0.0607688	4.4119
GOTERM_CC_ALL	GO:0045121~membrane raft	22	1.60819	0.002452	PRKCA, TNF, PTGS2, EFNB1, FLOT1, BMPR2, KIF18A, ATP1A2, BIRC3, THY1, LAT, LAT2, ADRB2, TNFRSF1B, MALL, PTK2B, HMOX1, LCK, ACE2, LRP8, LRRK2, SNAP25	2.03609	0.726482	0.0422925	3.50006
GOTERM_BP_ALL	GO:0007610~behavior	55	4.02047	0.002485	ADCY1, PTGS2, IL16, PDGFB, GRIK2, IL18, UCHL1, CXCL12, IL10, CCRL2, SAA2, SAA1, ROBO1, SEMA3F, IL1B, PLCB1, GNG7, PRKCA, EGR1, EGR2, GNB1L, EFNB3, NTSR1, RASGRF1, PTAFR, CLN6, C3AR1, CCL3, CCK, ENPP2, CXCL3, TH, CXCL2, ITGB2, ITGAM, CCL26, ESPN, TYMP, CCL20, MYO15A, BCL2, REN, SCN9A, GFI1, SNAP25, IL6, S100P, SPTBN4, ATP1A2, S100B, CXCL16, NPW, ACE2, SERPIND1, PLAU	1.50217	0.999903	0.0613402	4.48378
GOTERM_BP_ALL	GO:0002237~response to molecule of bacterial origin	16	1.16959	0.00249	IL6, CARD9, PTGS2, TLR2, CPS1, IL10, GCH1, EPHA3, PLA2G4A, CYP27B1, THBD, PLCG2, IL12A, IL1B, SERPINA1, PTAFR	2.38315	0.999905	0.0610365	4.49124
PANTHER_MF_ALL	MF00260:Other cell adhesion molecule	18	1.31579	0.002518	F11R, MPZ, TSPAN1, ZP4, TSPAN7, BSN, MFGE8, ITGA4, ITGAM, LGALS9, IGSF11, ITGA9, KIRREL, KCP, ITGA7, PECAM1, ESAM, FCGBP	2.23327	0.396073	0.0380497	3.11103
GOTERM_BP_ALL	GO:0007626~locomotory behavior	36	2.63158	0.002598	C3AR1, CCL3, IL16, PDGFB, ENPP2, CXCL3, CXCL2, TH, UCHL1, ITGB2, CXCL12, IL10, ITGAM, CCL26, ESPN, CCRL2, TYMP, SAA2, CCL20, ROBO1, SAA1, SEMA3F, MYO15A, IL1B, GNG7, PRKCA, IL6, EFNB3, SPTBN4, ATP1A2, NTSR1, CXCL16, SERPIND1, PLAU, PTAFR, CLN6	1.68299	0.999936	0.0631874	4.68181
GOTERM_BP_ALL	GO:0032355~response to estradiol stimulus	12	0.877193	0.002619	PRKCA, TXNIP, PTGS2, DUSP1, PDGFB, MAPK15, IL1B, SERPINA1, PTCH1, CCNA2, NKX2-5, IHH	2.84654	0.999941	0.0632879	4.72025
GOTERM_CC_ALL	GO:0030017~sarcomere	17	1.24269	0.002638	MYL7, OBSCN, ACTC1, ACTA1, FHL2, ANKRD1, TPM2, FLNC, HDAC4, KRT19, ANK1, DES, TRIM54, ANK2, KRT8, RYR1, RYR2	2.2958	0.752133	0.0439983	3.76087
PANTHER_MF_ALL	MF00017:Cytokine	17	1.24269	0.00272	CSF3, CSF2, IL6, TNF, IL16, IL18, TNFSF14, IL24, IL10, TNFSF10, TNFSF11, IL23A, CLCF1, IL12A, IL1B, LTB, IL1A	2.28497	0.419965	0.0381577	3.35581
GOTERM_MF_ALL	GO:0003779~actin binding	40	2.92398	0.002755	ABLIM1, SHROOM3, MYO7A, DIAPH3, ANLN, FHDC1, TPM2, DAAM2, SYNPO2L, ESPN, CORO2B, CORO2A, ACE, SYN1, MYO15A, SNTB1, SCNN1A, MYO5C, FMNL1, MYO1A, SPTBN4, MYO3B, MYO1G, KIF18A, FLNC, GAS7, NEBL, PKNOX2, LSP1, TNS4, SYNE2, TNS1, XIRP1, GMFG, CGN, SVIL, SCIN, MARCKS, LCP1, MYH10	1.627	0.943742	0.140551	4.28813
GOTERM_BP_ALL	GO:0006916~anti-apoptosis	29	2.11988	0.00276	TNFRSF6B, MEF2C, CSF2, IER3, HMGB1, TNF, CLU, BCL2L1, IL10, CITED2, IL31RA, HMOX1, BCL2, TGM2, IL1B, FAS, NKX2-5, TWIST2, IL1A, IL2RB, EEF1A2, BCL2A1, SPHK1, BIRC5, BIRC3, DAPK1, SERPINB2, TNFAIP3, IFI6	1.80327	0.999965	0.0661433	4.96742
GOTERM_CC_ALL	GO:0070160~occluding junction	14	1.02339	0.002961	PARD6A, F11R, PARD6B, CNDN7, CLDN18, CLDN4, CLDN3, CLDN6, CRB3, MPP7, CLDN14, CGN, ESAM, PMP22	2.53814	0.791093	0.0477554	4.2121
GOTERM_CC_ALL	GO:0005923~tight junction	14	1.02339	0.002961	PARD6A, F11R, PARD6B, CNDN7, CLDN18, CLDN4, CLDN3, CLDN6, CRB3, MPP7, CLDN14, CGN, ESAM, PMP22	2.53814	0.791093	0.0477554	4.2121
GOTERM_MF_ALL	GO:0005102~receptor binding	90	6.57895	0.003068	IL16, PDGFB, PGF, IL18, TNFSF14, VGF, CXCL12, IL10, IL11, SAA2, CLCF1, SAA1, IL1B, ANGPT2, LTB, IL1A, EBI3, IHH, AR, EFNB3, ICAM4, EFNB1, CECR1, MFGE8, INHA, IL24, THY1, PTHLH, INHBA, PITPNM3, RASGRF1, INHBE, DOK7, LCK, IL12A, AKAP6, STC1, CHGB, ICOSLG, HLA-DRA, CSF3, CSF2, CCL3, TNF, CCK, C3, TNC, CXCL3, CXCL2, KITLG, FHL2, NMB, IL32, GAST, ESM1, GREM1, FKBP1B, CCL26, VDR, TYMP, CDC42EP2, ACE, I…	1.34696	0.959447	0.148075	4.76408
GOTERM_BP_ALL	GO:0010564~regulation of cell cycle process	19	1.38889	0.003071	TNF, DLGAP5, CENPF, NUSAP1, TTK, IGF2, ESPL1, CENPE, ANLN, BIRC5, GAS1, GTSE1, PLK4, BUB1, KIF20B, IL1B, DAZL, LTB, IL1A	2.13491	0.999989	0.0728651	5.51267
PANTHER_BP_ALL	BP00201:Skeletal development	20	1.46199	0.003083	BMP2, ALPPL2, LTBP2, EFEMP2, BMPR2, MGP, ALPP, FARP1, PTHLH, VDR, COL9A2, TNFSF11, SOST, BGN, FBLN2, DLX5, NKX3-1, GDF15, NKX2-5, BMP8A	2.08052	0.452326	0.0452573	3.78057
PANTHER_MF_ALL	MF00262:Non-motor actin binding protein	23	1.68129	0.003182	MUC1, FMNL1, SHROOM3, DIAPH3, SPTBN4, CORO6, FHDC1, FLNC, DAAM2, TAGLN3, ESPN, NEBL, CORO2B, LSP1, CORO2A, ANK1, SYN1, SYN3, SVIL, SCIN, SNTB1, MARCKS, LCP1	1.95248	0.471295	0.0415983	3.91539
GOTERM_BP_ALL	GO:0032526~response to retinoic acid	9	0.657895	0.003187	MUC1, BMP2, DUSP1, SOX2, PTCH1, TIE1, LRP2, AQP3, MEST	3.49348	0.999993	0.0750349	5.71497
GOTERM_BP_ALL	GO:0022603~regulation of anatomical structure morphogenesis	30	2.19298	0.003452	RHOJ, SHROOM3, TNF, LZTS1, ITGB2, MBP, CDC42EP2, ROBO1, HMOX1, SEMA3F, BCL2, SERPINE1, TEK, PALM2, IL1B, POU3F2, TIE1, ANGPT2, NEFM, IL1A, ANGPTL4, IL6, SPHK1, GAS7, VASH1, THY1, SERPINF1, ITGA7, WNT7A, MYH10	1.75472	0.999997	0.0805141	6.17575
GOTERM_BP_ALL	GO:0048285~organelle fission	31	2.26608	0.003489	KIF23, KIFC1, ANLN, KIF2C, CDCA8, NCAPH, NCAPG2, INCENP, BUB1, CCNA2, ASPM, ERCC6L, KIF11, DLGAP5, KIF15, CCNF, KIF18A, NUF2, CENPF, NUSAP1, BIRC5, CENPE, ESPL1, PBK, NCAPD3, CCNB2, SPAG5, PLK1, ZWINT, KIF20B, CIT	1.73403	0.999998	0.0808282	6.23933
GOTERM_MF_ALL	GO:0004867~serine-type endopeptidase inhibitor activity	16	1.16959	0.003512	SPINK1, SPINT1, SERPINI1, COL7A1, SERPINF1, SERPINB5, CPAMD8, SPINT2, COL6A3, SERPINE1, PI3, SERPINB2, ITIH5, SERPINA1, SERPIND1, TFPI2	2.3061	0.9745	0.160306	5.4346
GOTERM_BP_ALL	GO:0031347~regulation of defense response	22	1.60819	0.003583	PRKCA, IL6, CARD9, PTGS2, C3, TLR2, IGF2, IL10, DDX58, GPX2, TNFRSF1B, PLA2G4A, ADRB2, IL20RB, SAA2, SERPINF1, SAA1, IRF7, IL12A, ACE2, TGM2, FCER1G	1.97068	0.999998	0.0824213	6.40354
GOTERM_BP_ALL	GO:0001817~regulation of cytokine production	26	1.90058	0.003654	TNF, IL18, TLR2, IL10, NOD1, SAA2, SAA1, HMOX1, FCER1G, IL1B, INPP5D, LTB, IL1A, EBI3, IL6, CARD9, IGF2, INHA, NLRP3, DDX58, INHBA, BPI, IL20RB, ACE2, IL12A, IRF4	1.84003	0.999999	0.0834712	6.5264
GOTERM_BP_ALL	GO:0000910~cytokinesis	10	0.730994	0.003708	PRC1, PLK1, ROPN1B, INCENP, AURKC, NUSAP1, BIRC5, ANLN, ESPL1, MYH10	3.12425	0.999999	0.0841309	6.61924
GOTERM_MF_ALL	GO:0008081~phosphoric diester hydrolase activity	15	1.09649	0.003847	C3AR1, ENPP2, PDE3B, PDE4C, PDE2A, SMPDL3B, HMOX1, PLCH2, PDE5A, PLCG2, PLCD3, PLCB1, PLCB2, PLCXD2, SMPD3	2.36787	0.982041	0.166992	5.93816
GOTERM_CC_ALL	GO:0005875~microtubule associated complex	17	1.24269	0.003978	KIF23, KIFC1, DNAH9, KIF11, DNAH12, KIF17, DNAH17, KIF15, DNAH3, DNHD1, BIRC5, DNAH6, FNTB, KIF2C, CDCA8, TRIM54, MAP7	2.20577	0.878093	0.0617817	5.61959
GOTERM_BP_ALL	GO:0048878~chemical homeostasis	58	4.23977	0.00407	GNA15, GRIK2, FOXA3, GRIK3, PDE3B, CD52, VGF, CXCL12, MBP, MALL, SAA2, SAA1, AQP11, SLC1A6, HMOX1, SERPINE1, IL1B, PRKCA, AIFM3, EGR2, TRPM8, MLXIPL, PTHLH, XIRP1, GIPR, LCK, RYR1, RYR2, STC1, KCNH2, PMP22, CLN6, C3AR1, CCL3, CCK, PRND, APOC2, BCL2L1, FKBP1B, ACSBG1, VDR, CYP27B1, PTK2B, BCL2, TGM2, POU3F2, KLK6, PLP1, MPZ, IGF2, ATP1A2, FZD2, CPS1, PLA2G4A, PLCG2, CACNA1G, PTCH1, IFI6	1.45107	1	0.0914072	7.24203
GOTERM_BP_ALL	GO:0030336~negative regulation of cell migration	12	0.877193	0.004075	MUC2, PDGFB, HMOX1, BCL2, TIE1, MUC5AC, PTPRU, GREM1, VASH1, CITED2, IGFBP5, THY1	2.69672	1	0.0909763	7.25145
GOTERM_CC_ALL	GO:0043292~contractile fiber	19	1.38889	0.004198	MYL7, OBSCN, ACTC1, ACTA1, FHL2, ANKRD1, TPM2, FLNC, HDAC4, KRT19, ANK1, DES, TRIM54, ANK2, SVIL, KRT8, RYR1, RYR2, SYNM	2.07816	0.891498	0.0632353	5.92126
GOTERM_BP_ALL	GO:0001836~release of cytochrome c from mitochondria	7	0.511696	0.004345	CCK, BBC3, BCL2, CLU, BCL2L1, SFN, IFI6	4.26981	1	0.0961396	7.71379
GOTERM_BP_ALL	GO:0022008~neurogenesis	66	4.82456	0.004381	LZTS1, MYO7A, UCHL1, GLI2, RTN1, CXCL12, MBP, UNC5B, ROBO1, CDKN2C, SEMA3F, UNC5C, ASPM, NR2F1, PRKCA, SOX10, RET, EGR2, EFNB3, EFNB1, DCDC2, TACC3, THY1, PRDM8, NCAM2, RND1, BTG2, SERPINF1, RASGRF1, MNX1, CNTN2, CUX1, IGSF9, CCK, ERBB3, SOX2, TH, CLU, SOX5, CDH1, SCARF1, PTK2B, BCL2, POU3F2, GFI1, NKX2-5, SNAP25, NEFM, ACSL6, PARD6B, PLP1, IL6, BMP2, PTPRZ1, SPTBN4, NLGN1, GAS1, GAS7, NOTCH3, S1…	1.40669	1	0.0963138	7.77428
GOTERM_BP_ALL	GO:0001649~osteoblast differentiation	10	0.730994	0.004399	PTHLH, CYP24A1, ACHE, BMP2, FHL2, IGF2, COL1A1, GLI2, IHH, IGFBP5	3.04987	1	0.0961435	7.80666
GOTERM_BP_ALL	GO:0001893~maternal placenta development	6	0.438596	0.00443	VDR, PLA2G4A, CYP27B1, PTGS2, PRDM1, CITED2	5.12377	1	0.0962089	7.8583
GOTERM_BP_ALL	GO:0032963~collagen metabolic process	8	0.584795	0.004757	KLK6, TNXB, MMP9, PRSS2, MMP16, COL1A1, MMP13, COL5A1	3.65984	1	0.10237	8.4159
GOTERM_BP_ALL	GO:0045833~negative regulation of lipid metabolic process	8	0.584795	0.004757	TNF, PDGFB, APOC1, PDE3B, IL1B, APOC2, IGF2, GFI1	3.65984	1	0.10237	8.4159
GOTERM_BP_ALL	GO:0051240~positive regulation of multicellular organismal process	32	2.33918	0.004787	TNF, PTGS2, GRIK2, IL18, BMPR2, TLR2, FOXS1, NOD1, SAA2, SAA1, HMOX1, BCL2, FCER1G, IL1B, POU3F2, LTB, NKX2-5, IL1A, IL6, BMP2, CARD9, SPTBN4, SPHK1, IGF2, CPS1, NLRP3, DDX58, ADRB2, PLA2G4A, TNFSF11, IL20RB, IL12A	1.67993	1	0.102389	8.4666
GOTERM_CC_ALL	GO:0005876~spindle microtubule	8	0.584795	0.004905	TUBGCP3, KIF4A, KIF11, PRC1, SPAG5, KIF18A, NUSAP1, BIRC5	3.65093	0.925438	0.0714908	6.88619
GOTERM_BP_ALL	GO:0007565~female pregnancy	18	1.31579	0.004937	MUC1, NLRP5, FLT1, PTGS2, PGF, CITED2, PTHLH, VDR, PSG9, PLA2G4A, THBD, CYP27B1, PAPPA, BCL2, IL1B, PCSK5, PLAU, IHH	2.09609	1	0.104815	8.71941
GOTERM_BP_ALL	GO:0009628~response to abiotic stimulus	44	3.21637	0.005043	TNF, LXN, IL18, SOX2, TRPV3, ST8SIA1, BCL2L1, VGF, ABCA4, XYLT1, PTK2B, TFEC, BCL2, IL1B, GFI1, COL11A1, IVL, LTB, COL18A1, TXNIP, PRKCA, BMP2, TRPM8, ACTA1, MGP, ATP1A2, MMP13, GNGT2, PLA2G4A, PPM1D, CDKN1A, ADRB2, THBD, TNFSF11, HSPB6, BTG2, DUSP1, FANCD2, KRT14, IL12A, PTCH1, COL1A1, LRP2, ICOSLG	1.53156	1	0.106355	8.8997
GOTERM_BP_ALL	GO:0051222~positive regulation of protein transport	13	0.950292	0.005206	ACHE, IL6, TNF, TNFSF14, CDH1, IGF2, NLRP3, IL10, SAA2, SAA1, IL1B, LTB, IL1A	2.48541	1	0.108978	9.17342
GOTERM_BP_ALL	GO:0001505~regulation of neurotransmitter levels	13	0.950292	0.005206	SLC17A7, ACHE, SYN1, ALDH5A1, SYN3, TH, NLGN1, ATP1A2, PRIMA1, GAD1, SNAP25, WNT7A, GCHFR	2.48541	1	0.108978	9.17342
GOTERM_BP_ALL	GO:0002886~regulation of myeloid leukocyte mediated immunity	5	0.365497	0.005275	UNC13D, C3, HMOX1, FCER1G, STXBP2	6.40472	1	0.109731	9.28983
GOTERM_BP_ALL	GO:0043069~negative regulation of programmed cell death	43	3.14328	0.005353	MEF2C, TNFRSF6B, CSF2, HMGB1, IER3, TNF, GRIK2, ERBB3, CLU, MAEL, BCL2L1, IL10, CITED2, IL31RA, CLCF1, HMOX1, BCL2, TGM2, IL1B, FAS, NKX2-5, TWIST2, IL1A, IHH, ANGPTL4, PIK3CG, IL2RB, IL6, EEF1A2, SPHK1, BCL2A1, IGF2, BIRC5, BIRC3, DAPK1, DHRS2, CDKN1A, BTG2, NTRK1, PLCG2, SERPINB2, TNFAIP3, IFI6	1.53428	1	0.110652	9.42125
GOTERM_BP_ALL	GO:0007596~blood coagulation	17	1.24269	0.005423	F2RL3, IL6, EFEMP2, IL11, PLSCR1, VWF, ANXA8, HMCN1, THBD, F5, SAA2, SAA1, SERPINE1, SERPINA1, SERPIND1, TFPI2, PLAU	2.13491	1	0.1114	9.53858
GOTERM_BP_ALL	GO:0050817~coagulation	17	1.24269	0.005423	F2RL3, IL6, EFEMP2, IL11, PLSCR1, VWF, ANXA8, HMCN1, THBD, F5, SAA2, SAA1, SERPINE1, SERPINA1, SERPIND1, TFPI2, PLAU	2.13491	1	0.1114	9.53858
GOTERM_BP_ALL	GO:0055082~cellular chemical homeostasis	45	3.28947	0.005428	C3AR1, CCL3, GNA15, CCK, GRIK2, FOXA3, GRIK3, PRND, CD52, BCL2L1, FKBP1B, CXCL12, MBP, ACSBG1, VDR, SAA2, AQP11, PTK2B, SAA1, SLC1A6, BCL2, TGM2, IL1B, POU3F2, KLK6, PRKCA, PLP1, MPZ, EGR2, AIFM3, TRPM8, ATP1A2, FZD2, XIRP1, PLCG2, GIPR, LCK, RYR1, CACNA1G, RYR2, STC1, KCNH2, PMP22, IFI6, CLN6	1.51691	1	0.110886	9.547
GOTERM_CC_ALL	GO:0030425~dendrite	23	1.68129	0.005581	MYL7, AR, ARC, CCK, LZTS1, DLGAP3, GRIK2, GRIK3, FBXO2, ATP1A2, KCNJ12, SHANK1, THY1, ADRB2, PLK3, AQP11, CACNA1G, EXOC4, GRIP2, LRRK2, IGSF9, GCHFR, MYH10	1.86746	0.947926	0.0788073	7.80029
GOTERM_BP_ALL	GO:0000070~mitotic sister chromatid segregation	9	0.657895	0.005641	KIFC1, NCAPH, ZWINT, DLGAP5, KIF18A, NUSAP1, CENPE, ESPL1, NCAPD3	3.20236	1	0.114354	9.90262
GOTERM_BP_ALL	GO:0032675~regulation of interleukin-6 production	9	0.657895	0.005641	BPI, IL6, NOD1, CARD9, TNF, TLR2, IL1B, INPP5D, IL10	3.20236	1	0.114354	9.90262
GOTERM_BP_ALL	GO:0031348~negative regulation of defense response	9	0.657895	0.005641	GPX2, ADRB2, TNFRSF1B, IL20RB, SAA2, SERPINF1, SAA1, IGF2, IL10	3.20236	1	0.114354	9.90262
GOTERM_BP_ALL	GO:0048168~regulation of neuronal synaptic plasticity	9	0.657895	0.005641	SYP, EGR1, ARC, S100P, EGR2, GRIK2, RASGRF1, VGF, CAMK2A	3.20236	1	0.114354	9.90262
GOTERM_BP_ALL	GO:0060548~negative regulation of cell death	43	3.14328	0.005667	MEF2C, TNFRSF6B, CSF2, HMGB1, IER3, TNF, GRIK2, ERBB3, CLU, MAEL, BCL2L1, IL10, CITED2, IL31RA, CLCF1, HMOX1, BCL2, TGM2, IL1B, FAS, NKX2-5, TWIST2, IL1A, IHH, ANGPTL4, PIK3CG, IL2RB, IL6, EEF1A2, SPHK1, BCL2A1, IGF2, BIRC5, BIRC3, DAPK1, DHRS2, CDKN1A, BTG2, NTRK1, PLCG2, SERPINB2, TNFAIP3, IFI6	1.53002	1	0.114229	9.94594
GOTERM_BP_ALL	GO:0031960~response to corticosteroid stimulus	15	1.09649	0.005806	PRKCA, IL6, TNF, PTGS2, PTPRU, CPS1, IL10, PRSS8, PLA2G4A, CDKN1A, DUSP1, BCL2, IL1B, FAS, COL1A1	2.26049	1	0.116256	10.179
GOTERM_BP_ALL	GO:0048871~multicellular organismal homeostasis	15	1.09649	0.005806	XDH, MUC2, CUBN, MUC6, EPHA3, PTHLH, GPX2, PLA2G4A, ADRB2, TNFSF11, TEX15, IL20RB, BCL2, IL1B, IL1A	2.26049	1	0.116256	10.179
GOTERM_BP_ALL	GO:0043588~skin development	8	0.584795	0.005857	IRF6, GJB3, SFN, COL1A1, COL5A2, LTB, WNT7A, COL5A1	3.53364	1	0.116583	10.2631
GOTERM_BP_ALL	GO:0050730~regulation of peptidyl-tyrosine phosphorylation	13	0.950292	0.005884	PRKCA, CSF2, IL6, CCK, PDGFB, CLCF1, HCLS1, IL12A, KITLG, IGF2, ITGB2, IL31RA, IL11	2.44886	1	0.116472	10.3084
GOTERM_BP_ALL	GO:0055074~calcium ion homeostasis	26	1.90058	0.005992	C3AR1, CCL3, GNA15, GRIK2, CD52, CXCL12, FKBP1B, VDR, CYP27B1, SAA2, SAA1, PTK2B, BCL2, TGM2, IL1B, PRKCA, TRPM8, ATP1A2, FZD2, LCK, GIPR, PLCG2, CACNA1G, RYR1, RYR2, STC1	1.77152	1	0.117863	10.4883
GOTERM_CC_ALL	GO:0043005~neuron projection	40	2.92398	0.006402	MYL7, CCK, LZTS1, GABRB3, GRIK2, GRIK3, TH, UCHL1, KCNJ12, VGF, AQP1, SDC3, MBP, ROBO1, AQP11, PTK2B, EXOC4, GAD1, SNAP25, GCHFR, NEFM, ARC, AR, DLGAP3, SPTBN4, FBXO2, ATP1A2, SHANK1, THY1, NCAM1, NCAM2, ADRB2, PLK3, RASGRF1, CACNA1G, CNTN2, GRIP2, LRRK2, IGSF9, MYH10	1.54791	0.966329	0.0875771	8.8985
PANTHER_BP_ALL	BP00120:Cell adhesion-mediated signaling	43	3.14328	0.006443	TSPAN7, PTPN22, PCDHGA7, KITLG, CDH1, PCDHGC4, ITGB2, PCDHGC3, PCDHGA1, LAMB3, COL17A1, FAT3, SEMA3G, ITGB7, FAT2, ADAM8, FCHO1, PSTPIP2, PCDHGA12, SDK2, NLGN1, MFGE8, CELSR1, PTPRU, PCDHGB5, PRELP, PCDHGB4, NCAM1, NOTCH3, ADAMTS7, NCAM2, PSG9, LAMA3, BGN, CDH15, CDH16, SNED1, CDH19, LAMC2, MEGF6, ADAM12, CD200, IGSF9, CHL1, ADAMTS4	1.5161	0.716474	0.0860984	7.75129
GOTERM_BP_ALL	GO:0070482~response to oxygen levels	21	1.53509	0.006524	FLT1, PDGFB, CLDN3, PGF, IL18, TH, BCL2L1, MMP13, CITED2, CDKN1A, ACE, PTK2B, HMOX1, BCL2, PDE5A, RYR1, RYR2, SERPINA1, DPP4, PLAU, ANGPTL4	1.90779	1	0.126998	11.3674
PANTHER_BP_ALL	BP00281:Oncogenesis	48	3.50877	0.006634	S100A3, ETV7, ELF3, PGF, MAGEA9B, ERBB3, MME, BCL2L1, NFKB2, DENND2D, SYNPO2L, MAGEC1, IL31RA, CITED2, EIF4EBP3, WISP1, CDKN2C, PTK6, BCL2, BUB1, LOXL3, MAGEA11, CCNA2, IHH, CSF1R, MAGEA2B, AR, RET, HCK, MAGEB1, MAGEB2, TACC3, MAGEB6, LCN2, IRF9, CDKN1A, HYDIN, TNS1, BTG2, IRF6, IRF7, PLXDC1, LCK, MDM2, IRF4, CT45A1, CT45A3, CT45A5	1.47362	0.726924	0.0828953	7.97276
GOTERM_BP_ALL	GO:0006873~cellular ion homeostasis	44	3.21637	0.006671	C3AR1, CCL3, GNA15, CCK, GRIK2, GRIK3, PRND, CD52, BCL2L1, FKBP1B, CXCL12, MBP, ACSBG1, VDR, SAA2, AQP11, PTK2B, SAA1, SLC1A6, BCL2, TGM2, IL1B, POU3F2, KLK6, PRKCA, PLP1, MPZ, EGR2, AIFM3, TRPM8, ATP1A2, FZD2, XIRP1, PLCG2, GIPR, LCK, RYR1, CACNA1G, RYR2, STC1, KCNH2, PMP22, IFI6, CLN6	1.50699	1	0.128993	11.6081
GOTERM_BP_ALL	GO:0000819~sister chromatid segregation	9	0.657895	0.006715	KIFC1, NCAPH, ZWINT, DLGAP5, KIF18A, NUSAP1, CENPE, ESPL1, NCAPD3	3.11581	1	0.129128	11.681
PANTHER_BP_ALL	BP00148:Immunity and defense	121	8.84503	0.006922	F2RL3, IL9R, IL16, PTGS2, IL18, LRRC4B, TNFSF14, PTPN22, OTUB2, IL10, CFP, OSCAR, IL1B, CFI, TFPI2, IL1A, EBI3, S100A2, CIITA, GBP5, NCF2, DCDC2, COLEC12, IL24, TNS1, THBD, F5, HSPB6, CST7, MST1R, LRRK2, TNFAIP2, HLA-DRA, C3AR1, CCL3, IFI30, OAS1, OAS2, AHRR, ITGB7, FCER1G, PPP2R2B, DNAJA4, CSF1R, ANGPTL4, MUC1, PTPN6, CRB3, SLAMF8, SLAMF7, FAM131C, LGALS9, LCN2, NOTCH3, PLA2G4A, TNFSF10, TNFSF11…	1.2484	0.741938	0.0811751	8.30528
PANTHER_BP_ALL	BP00275:Extracellular matrix protein-mediated signaling	12	0.877193	0.006937	LAMB3, LAMA3, TNXB, TNC, ITGB7, IGFBP6, PTPN22, LAMC2, ITGB2, MEGF6, IGFBP4, IGFBP5	2.51743	0.742654	0.076739	8.32159
GOTERM_BP_ALL	GO:0040013~negative regulation of locomotion	12	0.877193	0.006945	MUC2, PDGFB, HMOX1, BCL2, TIE1, MUC5AC, PTPRU, GREM1, VASH1, CITED2, IGFBP5, THY1	2.51989	1	0.132567	12.0565
GOTERM_BP_ALL	GO:0032535~regulation of cellular component size	34	2.48538	0.00703	IL9R, PDGFB, SFN, IL7R, GREM1, CXCL12, CDC42EP2, TSPYL2, CYP27B1, NDRG4, PTK2B, CDKN2C, PRSS2, SEMA3F, BCL2, CDA, SERTAD1, NEFM, AR, ACTA1, SPTBN4, SPHK1, PSRC1, IGF2, RPTOR, NEBL, INHBA, CDKN1A, CTH, NUPR1, CXCL16, SCIN, HBEGF, WNT7A	1.60709	1	0.1334	12.1951
GOTERM_BP_ALL	GO:0050715~positive regulation of cytokine secretion	7	0.511696	0.007068	TNF, SAA2, SAA1, IGF2, NLRP3, IL10, IL1A	3.89852	1	0.133397	12.2573
GOTERM_BP_ALL	GO:0007051~spindle organization	10	0.730994	0.007087	KIF23, KIF11, PRC1, SPAG5, ZWINT, PCNT, TTK, ESPL1, STMN1, TACC3	2.84654	1	0.13305	12.2873
GOTERM_BP_ALL	GO:0043066~negative regulation of apoptosis	42	3.07017	0.00718	MEF2C, TNFRSF6B, CSF2, HMGB1, IER3, TNF, GRIK2, ERBB3, CLU, MAEL, BCL2L1, IL10, CITED2, IL31RA, CLCF1, HMOX1, BCL2, TGM2, IL1B, FAS, NKX2-5, TWIST2, IL1A, IHH, ANGPTL4, PIK3CG, IL2RB, IL6, EEF1A2, SPHK1, BCL2A1, IGF2, BIRC5, BIRC3, DAPK1, DHRS2, CDKN1A, BTG2, NTRK1, SERPINB2, TNFAIP3, IFI6	1.51976	1	0.134008	12.4389
GOTERM_BP_ALL	GO:0007346~regulation of mitotic cell cycle	22	1.60819	0.007302	TNF, DLGAP5, SPHK1, CENPF, NUSAP1, TTK, IGF2, ESPL1, CENPE, ANLN, BIRC5, GAS1, GTSE1, ZWINT, BCL2, BUB1, KIF20B, MDM2, IL1B, CCNA2, LTB, IL1A	1.854	1	0.135457	12.6373
GOTERM_BP_ALL	GO:0019221~cytokine-mediated signaling pathway	13	0.950292	0.00745	CSF3, IL2RB, IL6, TNF, CLCF1, KRT8, DUOX1, TGM2, IL1B, LRP8, PTPRN, IL1A, IL31RA	2.3789	1	0.137334	12.8773
GOTERM_CC_ALL	GO:0031674~I band	11	0.804094	0.007454	OBSCN, KRT19, ACTC1, TRIM54, DES, KRT8, RYR1, FHL2, RYR2, ANKRD1, FLNC	2.64692	0.980751	0.0987345	10.2878
PANTHER_MF_ALL	MF00264:Microtubule family cytoskeletal protein	28	2.04678	0.007557	KIF23, KIFC1, KIF4A, DNAH9, DNAH12, PRC1, DNAH17, DNAH3, KIF2C, TUBGCP3, TCTEX1D4, TUBA3D, MX1, KIF21B, KIF11, KIF17, KIF15, KIF18A, SUN3, CENPE, KIF1A, TBCD, WDR63, KIF20B, TUBA4A, MAP7, KIF26A, KIF20A	1.69622	0.780662	0.0904645	9.06988
GOTERM_BP_ALL	GO:0050801~ion homeostasis	47	3.43567	0.007654	C3AR1, CCL3, GNA15, CCK, GRIK2, GRIK3, PRND, CD52, BCL2L1, FKBP1B, CXCL12, MBP, ACSBG1, VDR, CYP27B1, SAA2, AQP11, PTK2B, SAA1, HMOX1, SLC1A6, BCL2, TGM2, IL1B, POU3F2, KLK6, PRKCA, PLP1, MPZ, EGR2, AIFM3, TRPM8, ATP1A2, FZD2, CPS1, XIRP1, PLCG2, GIPR, LCK, RYR1, CACNA1G, RYR2, STC1, KCNH2, PMP22, IFI6, CLN6	1.47199	1	0.140136	13.2065
GOTERM_BP_ALL	GO:0022607~cellular component assembly	90	6.57895	0.007689	E2F2, HIST2H2AA3, HIST2H2AA4, PDGFB, GRIK2, MYO7A, GJA5, SLC7A7, TAF7L, NOD1, HIST1H2BK, AQP11, IL1RAP, HIST1H2BJ, GPX3, SH3BGR, STAG3, HIST3H2A, FAS, NLRP5, ATG9B, TRPM8, ACTA1, HIST1H1C, ALDH5A1, MGP, COLEC12, H2AFJ, NLRP3, THY1, CTH, KRT19, ADRB2, TNS1, XIRP1, HIST2H2BE, KRT14, TUBA4A, MDM2, PMP22, LCP1, HIST1H2AC, ACHE, HMGB2, STON1, HIST1H2AE, PRND, ITGB4, APOC1, ANLN, CDH1, TSPYL5, TSPYL6, …	1.29972	1	0.140046	13.2629
GOTERM_BP_ALL	GO:0006887~exocytosis	18	1.31579	0.007739	CCL3, NLGN1, STXBP2, RIMS4, CADPS, LAT, LAT2, UNC13D, ANK1, ROPN1B, SCFD2, SCIN, EXOC4, SNAP25, SYTL1, UNC13A, SLC17A9, MYH10	2.00496	1	0.140207	13.3432
PANTHER_MF_ALL	MF00281:Tumor necrosis factor family member	4	0.292398	0.007746	TNFSF10, TNFSF11, TNF, TNFSF14	8.60224	0.788841	0.0874196	9.28619
GOTERM_BP_ALL	GO:0006959~humoral immune response	14	1.02339	0.00776	ST6GAL1, IL6, TNF, BST2, C3, CLU, TFEB, CFP, BCL2, POU2F2, MNX1, CFI, TREM2, EBI3	2.27003	1	0.13988	13.3769
GOTERM_BP_ALL	GO:0051325~interphase	17	1.24269	0.007877	PPP2R3B, POLA1, CENPF, GPR132, BIRC5, GTSE1, INHBA, PRUNE2, PPM1D, CDKN1A, CDKN2C, BCL2, KRT7, MDM2, GFI1, GADD45A, CAMK2A	2.05434	1	0.141163	13.5653
GOTERM_BP_ALL	GO:0001666~response to hypoxia	20	1.46199	0.007919	FLT1, PDGFB, CLDN3, PGF, IL18, TH, BCL2L1, MMP13, CITED2, ACE, PTK2B, HMOX1, BCL2, PDE5A, RYR1, RYR2, SERPINA1, DPP4, PLAU, ANGPTL4	1.91186	1	0.141187	13.6328
GOTERM_CC_ALL	GO:0000267~cell fraction	104	7.60234	0.008192	SLC13A5, CYP3A7, PTGS2, GRIK2, PGAM2, PDE3B, CD52, SYP, SERPINE1, RAPGEF3, FAS, PCDHGA12, EFNB1, BSN, PTPRN, RASGRF1, RYR1, RYR2, LAMC2, LRRK2, TNFRSF6B, CCL3, FARS2, MME, OAS1, OAS2, ABCA4, ABCA3, ACSBG1, ACE, FOLR1, TMEM59L, CUBN, MLC1, SPHK1, SHANK1, PLA2G4A, TNFSF10, PLCG2, SYTL1, ANPEP, GLI2, SDC3, WISP1, DES, SPINT2, SLC23A2, HMOX1, SLC1A6, GPX3, PLCB1, DPP4, SLC22A1, PRKCA, ANKRA2, ALDH5A1…	1.27091	0.987002	0.105381	11.2506
GOTERM_CC_ALL	GO:0000793~condensed chromosome	19	1.38889	0.008211	HMGB1, HMGB2, MKI67, SUV39H1, NUF2, CENPF, CENPE, NCAPD3, KIF2C, NCAPH, SYN1, FANCD2, HJURP, SPAG5, ZWINT, INCENP, BUB1, STAG3, ERCC6L	1.94928	0.987137	0.103121	11.2761
GOTERM_BP_ALL	GO:0080134~regulation of response to stress	34	2.48538	0.008259	TNFRSF6B, TNF, PTGS2, PDGFB, C3, GRIK2, TLR2, ZEB2, IL10, GPX2, TNFRSF1B, NOD1, SAA2, PTK2B, SAA1, SERPINE1, TGM2, FCER1G, IL1B, PRKCA, IL6, CARD9, EDA2R, IGF2, DDX58, ADRB2, PLA2G4A, TEX15, IL20RB, SERPINF1, IRF7, IL12A, ACE2, PLAU	1.58949	1	0.146117	14.1776
PANTHER_MF_ALL	MF00184:Tight junction	8	0.584795	0.008272	PARD6A, CNDN7, PARD6B, CLDN18, CLDN4, CLDN3, CLDN6, CLDN14	3.3299	0.810101	0.0881614	9.88747
GOTERM_BP_ALL	GO:0040007~growth	25	1.82749	0.008277	INA, KLK6, GINS1, SOX10, BMP2, AR, PTGS2, PDGFB, ACTA1, BCL2L1, GAS1, GLI2, IL7R, NOTCH3, INHBA, CCNB2, NUPR1, NDRG4, BCL2, SERPINE1, SOX15, ENO3, PLAU, IGFBP5, BMP8A	1.74992	1	0.145713	14.2054
GOTERM_BP_ALL	GO:0006874~cellular calcium ion homeostasis	25	1.82749	0.008277	PRKCA, C3AR1, GNA15, CCL3, TRPM8, GRIK2, CD52, ATP1A2, FZD2, FKBP1B, CXCL12, VDR, SAA2, PTK2B, SAA1, BCL2, PLCG2, GIPR, LCK, TGM2, RYR1, CACNA1G, IL1B, RYR2, STC1	1.74992	1	0.145713	14.2054
GOTERM_BP_ALL	GO:0051050~positive regulation of transport	29	2.11988	0.008301	ACHE, TNF, C3, ERBB3, TNFSF14, CDH1, IL10, SAA2, SAA1, IL1B, LTB, NKX2-5, SNAP25, IL1A, PRKCA, IL6, IGF2, MFGE8, INHA, NLRP3, SYNGR3, THY1, INHBA, ADRB2, PLA2G4A, UNC13D, SCIN, PLCG2, PDZK1	1.6658	1	0.145422	14.2439
GOTERM_BP_ALL	GO:0051301~cell division	36	2.63158	0.00851	KIF23, CDK19, KIFC1, PRC1, AURKC, ANLN, CDCA8, NCAPH, NCAPG2, ROPN1B, INCENP, BUB1, POU3F2, CCNA2, ASPM, ERCC6L, PARD6A, PARD6B, KIF11, CCNF, NUF2, CENPF, NUSAP1, BIRC5, CENPE, ESPL1, MCM5, NCAPD3, CCNB2, SYCP3, SPAG5, PLK1, ZWINT, KIF20B, CIT, MYH10	1.56319	1	0.148123	14.5769
GOTERM_BP_ALL	GO:0010033~response to organic substance	75	5.48246	0.008735	ADCY1, PTGS2, PDGFB, PGF, DUOX1, TLR2, PDE3B, AQP1, VGF, IL10, HMOX1, IL1B, SERPINA1, GNG2, FAS, CCNA2, GNG7, IHH, EGR1, CIITA, PRKCA, AR, EGR2, ACTA1, MGP, MFGE8, COLEC12, PTPRU, PTPRN, MMP13, DDIT3, KRT19, THBD, BTG2, ERN1, RYR1, IL12A, RYR2, COL1A1, PTAFR, HMGB2, TNF, ERBB3, TH, FHL2, CDH1, BCL2L1, FKBP1B, GCH1, PRSS8, CYP27B1, HSPA2, PTK2B, REN, BCL2, NKX2-5, TXNIP, ACTC1, IL6, KAT2B, CARD9, …	1.33247	1	0.151038	14.9334
PANTHER_BP_ALL	BP00088:Vitamin/cofactor transport	9	0.657895	0.008779	CUBN, RBP1, SLC23A2, FOLR1, CRABP2, FABP3, SLC19A1, FABP7, FABP5	2.98116	0.820829	0.0911026	10.422
GOTERM_BP_ALL	GO:0001892~embryonic placenta development	7	0.511696	0.008814	PLK4, TFEB, EOMES, SPINT1, PRDM1, FOXD3, CITED2	3.73609	1	0.151602	15.0586
GOTERM_BP_ALL	GO:0045765~regulation of angiogenesis	12	0.877193	0.008874	IL6, SERPINF1, HMOX1, TEK, SPHK1, SERPINE1, IL1B, TIE1, ANGPT2, VASH1, IL1A, ANGPTL4	2.43989	1	0.151856	15.1532
GOTERM_BP_ALL	GO:0051271~negative regulation of cell motion	12	0.877193	0.008874	MUC2, PDGFB, HMOX1, BCL2, TIE1, MUC5AC, PTPRU, GREM1, VASH1, CITED2, IGFBP5, THY1	2.43989	1	0.151856	15.1532
GOTERM_BP_ALL	GO:0001558~regulation of cell growth	26	1.90058	0.008877	IL9R, FOXM1, IGFBP6, SFN, ESM1, GREM1, TSPYL2, CYP27B1, WISP1, CDKN2C, PTK2B, SEMA3F, BCL2, PRSS2, CDA, SERTAD1, PSRC1, SPHK1, IGF2, INHBA, CDKN1A, CTH, CXCL16, HBEGF, IGFBP4, IGFBP5	1.71673	1	0.151212	15.158
PANTHER_BP_ALL	BP00156:Interferon-mediated immunity	12	0.877193	0.008903	IRF9, IFIT1, TNFSF11, GBP5, IRF6, IRF7, IL12A, OAS1, SLAMF8, IRF4, OAS2, SLAMF7	2.43622	0.825148	0.087694	10.5618
GOTERM_CC_ALL	GO:0030496~midbody	6	0.438596	0.009082	KIF23, INCENP, PSRC1, CENPF, BIRC5, MYH10	4.41154	0.991911	0.110854	12.4
GOTERM_CC_ALL	GO:0019898~extrinsic to membrane	53	3.87427	0.009157	GNA15, CYP3A7, PTGS2, CHMP4C, FRMD5, GNG2, AKT3, GNG7, PRKCA, ANKRA2, FLOT1, MFGE8, MPP7, FLNC, FARP1, RDH5, RAB11FIP4, UNC13D, PITPNM3, STXBP6, DOK7, GRIP2, LRRK2, UNC13A, ACHE, RAP1GAP, CDH1, EPB41L4B, N4BP3, CDC42EP2, AHRR, PLCD3, INPP5D, CERK, RASA4, PHLDA2, PSTPIP2, CNKSR1, CUBN, DLGAP3, HCLS1, PLEKHA4, MPHOSPH9, GNGT2, PLK3, PDE2A, RGS7, CYP4F2, RGS9, SYTL1, PDZK1, PLCXD2, GFRA2	1.41991	0.992226	0.109206	12.4956
PANTHER_MF_ALL	MF00198:Structural protein	30	2.19298	0.009349	ABLIM1, KRT6A, KRT6B, LMNB1, LMNB2, LCE1B, KRT16P2, KRT23, DES, SPRR2D, KRT7, KRT8, LIMS3-LOC440895, NEFM, INA, LAD1, NUF2, MGP, KRT13, KRT34, KRT75, KRT19, CRCT1, KRT17, LCE1E, KRT16, SPAG4, KRT79, KRT14, SYNM, MARCKS	1.63334	0.847183	0.0941389	11.1061
GOTERM_BP_ALL	GO:0007599~hemostasis	17	1.24269	0.0094	F2RL3, IL6, EFEMP2, IL11, PLSCR1, VWF, ANXA8, HMCN1, THBD, F5, SAA2, SAA1, SERPINE1, SERPINA1, SERPIND1, TFPI2, PLAU	2.0163	1	0.158681	15.9787
GOTERM_BP_ALL	GO:0010035~response to inorganic substance	27	1.97368	0.009442	XDH, PTGS2, DUOX1, PGAM2, BCL2L1, AQP3, AHRR, PTK2B, HMOX1, BCL2, GPX3, SERPINE1, SERPINA1, TXNIP, PRKCA, EEF1A2, MGP, DDIT3, CDKN1A, PLA2G4A, DUSP1, KRT14, PLCG2, AS3MT, CACNA1G, RYR2, COL1A1	1.6871	1	0.158631	16.0456
GOTERM_BP_ALL	GO:0050731~positive regulation of peptidyl-tyrosine phosphorylation	10	0.730994	0.009476	CSF2, IL6, CCK, CLCF1, HCLS1, IL12A, KITLG, IGF2, IL11, IL31RA	2.72541	1	0.158444	16.0986
GOTERM_BP_ALL	GO:0035239~tube morphogenesis	19	1.38889	0.009619	RET, BMP2, SHROOM3, FLT1, PGF, MGP, ZEB2, CELSR1, GLI2, GREM1, CXCL12, RGMA, HAND2, BCL2, NOTCH4, NKX3-1, PTCH1, NKX2-5, IHH	1.91637	1	0.159929	16.3217
GOTERM_BP_ALL	GO:0001819~positive regulation of cytokine production	15	1.09649	0.009624	IL6, TNF, CARD9, IL18, TLR2, NLRP3, DDX58, NOD1, IL20RB, SAA2, SAA1, IL12A, IL1B, FCER1G, IL1A	2.13491	1	0.159295	16.3292
GOTERM_BP_ALL	GO:0051128~regulation of cellular component organization	51	3.72807	0.009742	RHOJ, LZTS1, TTK, CXCL12, MBP, ROBO1, SEMA3F, IL1B, LTB, IL1A, PRKCA, NUSAP1, ESPL1, MFGE8, NEBL, THY1, SCIN, HMGB1, STON1, SHROOM3, TNF, CCK, C3, CLU, APOC1, CTCFL, APOC2, ITGB2, CDC42EP2, PALM2, BUB1, POU3F2, NKX2-5, SNAP25, NEFM, DLGAP5, PIF1, PSRC1, SPTBN4, CENPF, IGF2, CENPE, GAS7, COL5A1, PLK4, PLA2G4A, TRIM54, ITGA7, KIF20B, WNT7A, MYH10	1.42638	1	0.160371	16.5117
GOTERM_CC_ALL	GO:0005583~fibrillar collagen	5	0.365497	0.009787	TNXB, COL1A1, COL5A2, COL11A1, COL5A1	5.51442	0.994444	0.113759	13.2998
GOTERM_BP_ALL	GO:0050776~regulation of immune response	29	2.11988	0.009886	C3AR1, TNF, C3, CLU, TLR2, PTPN22, IL7R, IL10, GPX2, CFP, HMOX1, FCER1G, IL1B, CFI, INPP5D, DPP4, IL6, CARD9, STXBP2, IGF2, THY1, DDX58, LAT2, UNC13D, IL20RB, PLCG2, IL12A, IRF4, HLA-DRA	1.64369	1	0.161843	16.7357
PANTHER_BP_ALL	BP00179:Apoptosis	55	4.02047	0.00993	IL9R, TNFSF14, NFKB2, IL10, ARHGAP4, TP53I3, NOD1, UNC5B, IL1B, FAS, UNC5C, AKT3, PIK3CG, BCL2A1, IL24, NLRP3, DAPK1, PRKD1, TNFRSF10C, TNS1, MDM2, ADAM12, PMP22, GADD45A, TNFRSF6B, IFIH1, TNF, CLU, BCL2L1, TSPYL5, TSPYL6, AHRR, TSPYL2, KIRREL, BCL2, PLEKHG6, TNFRSF19, TFDP3, TFDP1, IL6, CARD9, SPHK1, BIRC5, BIRC3, LGALS9, CIDEC, DDX58, HDAC4, RASSF5, TNFSF10, ATF3, TNFSF11, CSRNP1, RASSF2, NLRP10	1.4014	0.857158	0.0927171	11.7119
GOTERM_BP_ALL	GO:0042493~response to drug	28	2.04678	0.009972	COL18A1, TXNIP, ACTC1, CARD9, PTGS2, PGF, ERBB3, TLR2, CENPF, CDH1, SLC47A1, CPS1, ABCA3, DDIT3, PRSS8, HDAC4, CDKN1A, PTK2B, BCL2, LCK, FABP3, RYR2, IL1B, ENO3, PTCH1, LRP2, PDZK1, MAP2K6	1.66048	1	0.162428	16.8692
GOTERM_BP_ALL	GO:0008361~regulation of cell size	27	1.97368	0.010031	IL9R, PDGFB, SFN, GREM1, IL7R, TSPYL2, CYP27B1, NDRG4, PTK2B, CDKN2C, SEMA3F, BCL2, PRSS2, CDA, SERTAD1, AR, ACTA1, PSRC1, SPHK1, IGF2, RPTOR, INHBA, CDKN1A, CTH, NUPR1, CXCL16, HBEGF	1.67891	1	0.162608	16.961
GOTERM_BP_ALL	GO:0051094~positive regulation of developmental process	34	2.48538	0.010336	CSF2, TNF, CLU, SOX2, BMPR2, KITLG, IL7R, GLI2, CYP27B1, ROBO1, BCL2, IL1B, IL2RG, GFI1, INPP5D, NKX2-5, IL1A, IHH, ANGPTL4, PRKCA, SH3PXD2B, BMP2, IL6, SPHK1, EOMES, IGF2, INHBA, ADRB2, PLA2G4A, TNFSF11, SERPINF1, DLX5, SCIN, WNT7A	1.56662	1	0.166414	17.4309
GOTERM_BP_ALL	GO:0048699~generation of neurons	60	4.38596	0.010381	LZTS1, MYO7A, UCHL1, GLI2, RTN1, CXCL12, MBP, UNC5B, ROBO1, SEMA3F, UNC5C, ASPM, NR2F1, PRKCA, RET, EGR2, EFNB3, EFNB1, DCDC2, THY1, NCAM2, RND1, BTG2, SERPINF1, RASGRF1, MNX1, CNTN2, CUX1, IGSF9, CCK, ERBB3, SOX2, CLU, TH, SOX5, CDH1, SCARF1, PTK2B, BCL2, POU3F2, GFI1, NKX2-5, SNAP25, NEFM, ACSL6, PARD6B, IL6, BMP2, PTPRZ1, SPTBN4, NLGN1, GAS1, GAS7, NOTCH3, S100B, DLX5, NTRK1, CIT, WNT7A, MYH10	1.37489	1	0.166356	17.4994
GOTERM_BP_ALL	GO:0048585~negative regulation of response to stimulus	16	1.16959	0.010462	PRKCA, CCK, IGF2, IL7R, GREM1, IL10, GPX2, ADRB2, TNFRSF1B, IL20RB, SAA2, SERPINF1, SAA1, IL1B, INPP5D, FABP7	2.04951	1	0.166832	17.6239
GOTERM_BP_ALL	GO:0048771~tissue remodeling	11	0.804094	0.010531	XDH, ADRB2, ACE, BGN, IL23A, TNFSF11, ELF3, ERBB3, CSPG4, TGM2, ITGA4	2.51614	1	0.167138	17.7307
GOTERM_BP_ALL	GO:0042542~response to hydrogen peroxide	11	0.804094	0.010531	TXNIP, PLA2G4A, DUSP1, PTK2B, HMOX1, BCL2, GPX3, DUOX1, BCL2L1, COL1A1, DDIT3	2.51614	1	0.167138	17.7307
PANTHER_MF_ALL	MF00200:Myelin protein	5	0.365497	0.010681	PLP1, MALL, GPM6B, MOG, MBP	5.3764	0.883237	0.101816	12.5926
GOTERM_BP_ALL	GO:0032768~regulation of monooxygenase activity	7	0.511696	0.010848	VDR, CYP27B1, TNF, IL1B, IGF2, GFI1, GCH1	3.58664	1	0.171014	18.2154
PANTHER_MF_ALL	MF00250:Serine protease inhibitor	13	0.950292	0.010914	SERPINF1, SPINT2, SERPINB5, PI3, SERPINE1, SERPINB2, SPINK1, ITIH5, SPINT1, SERPINA1, SERPIND1, SERPINI1, TFPI2	2.26681	0.888626	0.0992407	12.8511
GOTERM_BP_ALL	GO:0046903~secretion	36	2.63158	0.010918	CCL3, LTBP2, AQP1, VGF, FKBP1B, RIMS4, AQP3, ACE, ANK1, SYN1, KIRREL, ROPN1B, HMOX1, SYN3, EXOC4, PCSK5, SCNN1A, SNAP25, IL6, NLGN1, STXBP2, NLRP3, CADPS, LAT, LAT2, UNC13D, SCFD2, SCIN, LRP2, SYTL1, WNT7A, UNC13A, SMPD3, SLC17A9, LCP2, MYH10	1.53713	1	0.171295	18.3213
GOTERM_BP_ALL	GO:0050794~regulation of cellular process	570	41.6667	0.010942	MEF2C, IL9R, PTGS2, PGF, ZNF57, ZNF781, FSTL3, CITED2, SYP, DIRAS1, CDCA7, ZNF773, SERPINE1, GNG2, FAS, HTR1D, CCNA2, MAP2K6, GNG7, PIK3CG, ARC, RXRG, EOMES, ZNF502, DCDC2, ESPL1, COLEC12, PTPRU, PTPRN, RPTOR, THY1, EGFLAM, UNC13D, SERPINF1, SPAG5, ZWINT, ZNF239, RYR1, RYR2, MST1R, PMP22, UNC13A, ZNF382, PRODH, TNFRSF6B, PPP2R3B, ZNF79, ERBB3, RHPN1, RUNDC3A, GAST, BCL2L1, ESM1, ZNF618, CDC42EP2,…	1.07074	1	0.170928	18.3584
GOTERM_BP_ALL	GO:0031577~spindle checkpoint	5	0.365497	0.010962	BUB1, CENPF, TTK, BIRC5, CENPE	5.33727	1	0.170499	18.3884
GOTERM_BP_ALL	GO:0051249~regulation of lymphocyte activation	21	1.53509	0.011015	IL6, EFNB1, IL18, TNFSF14, INHA, IL7R, IL10, THY1, INHBA, LAT, CDKN1A, IL20RB, LCK, IL12A, IL1B, IL2RG, FAS, IRF4, INPP5D, ICOSLG, EBI3	1.81756	1	0.17055	18.4696
GOTERM_BP_ALL	GO:0046546~development of primary male sexual characteristics	12	0.877193	0.011193	HMGB2, AR, TEX15, BCL2, SOX2, ZFP42, SOX15, BIK, BCL2L1, INHA, GJB2, NR5A1	2.36482	1	0.172354	18.7395
GOTERM_MF_ALL	GO:0002020~protease binding	6	0.438596	0.011478	VWF, BCL2, ADAMTSL4, SERPINE1, SERPINA1, ADAMTS4	4.18739	0.999994	0.407564	16.7545
GOTERM_BP_ALL	GO:0042035~regulation of cytokine biosynthetic process	13	0.950292	0.011549	INHBA, IL6, CARD9, TNF, HMOX1, IL1B, IRF4, INHA, INPP5D, LTB, EBI3, IL10, IL1A	2.25031	1	0.176613	19.276
PANTHER_BP_ALL	BP00108:Receptor protein tyrosine kinase signaling pathway	26	1.90058	0.011556	PDGFB, PGF, ERBB3, SORCS1, KITLG, SEMA3F, TEK, TIE1, INPP5D, ANGPT2, CSF1R, PIK3CG, PTPN6, RET, FLT1, EFNB3, EFNB1, PLXNB3, IGF2, EPHA1, EPHA3, STYK1, RASGRF1, NTRK1, MST1R, SEMA4A	1.67828	0.896333	0.102311	13.505
GOTERM_CC_ALL	GO:0019897~extrinsic to plasma membrane	10	0.730994	0.011604	GNGT2, GNA15, CUBN, RGS7, CDH1, GNG2, MFGE8, RGS9, SYTL1, GNG7	2.64692	0.997893	0.130693	15.5798
GOTERM_BP_ALL	GO:0002683~negative regulation of immune system process	14	1.02339	0.01167	IGF2, INHA, IL7R, GREM1, IL10, IL31RA, THY1, GPX2, INHBA, BPI, IL20RB, HMOX1, INPP5D, FAS	2.16063	1	0.177573	19.4579
GOTERM_BP_ALL	GO:0050714~positive regulation of protein secretion	9	0.657895	0.012611	IL6, ACHE, TNF, SAA2, SAA1, IGF2, NLRP3, IL10, IL1A	2.81183	1	0.189765	20.8612
GOTERM_BP_ALL	GO:0030099~myeloid cell differentiation	15	1.09649	0.012723	CSF3, CSF2, TNF, HCLS1, MMP9, INHA, SOX6, IL11, TIMP1, IL31RA, DHRS2, INHBA, TNFSF11, DYRK3, IRF4	2.06604	1	0.190512	21.0252
GOTERM_BP_ALL	GO:0000302~response to reactive oxygen species	13	0.950292	0.012803	PRKCA, TXNIP, DUOX1, BCL2L1, DDIT3, PLA2G4A, DUSP1, PTK2B, BCL2, HMOX1, SERPINE1, GPX3, COL1A1	2.2203	1	0.190836	21.1434
GOTERM_BP_ALL	GO:0003006~reproductive developmental process	32	2.33918	0.013013	HMGB2, PTGS2, TDRD6, SOX2, ZFP42, DMRTA2, BCL2L1, VGF, CXCL12, SOHLH1, CITED2, MEI1, VDR, CYP27B1, HSPA2, PTK2B, BCL2, SOX15, NKX3-1, DAZL, PPP2R2B, AR, INHA, GJB2, INHBA, SPANXB1, PLA2G4A, TEX15, SYCP3, BIK, WNT7A, NR5A1	1.56451	1	0.192893	21.4518
GOTERM_BP_ALL	GO:0044243~multicellular organismal catabolic process	7	0.511696	0.013194	KLK6, ACE, MMP9, PRSS2, ACE2, MMP16, MMP13	3.44869	1	0.194545	21.7171
GOTERM_BP_ALL	GO:0032755~positive regulation of interleukin-6 production	6	0.438596	0.013211	IL6, NOD1, CARD9, TNF, TLR2, IL1B	4.04509	1	0.194016	21.7427
GOTERM_BP_ALL	GO:0009967~positive regulation of signal transduction	35	2.55848	0.014241	CSF2, TWSG1, TNF, ERBB3, SOX2, TTK, ZEB2, IL11, CITED2, IL31RA, CYP27B1, NOD1, CLCF1, HMOX1, TGM2, IL1B, LTB, KLK6, IL6, BMP2, CARD9, FLT1, BST2, HCLS1, EDA2R, IGF2, GAS1, RPTOR, LGALS9, NCAM1, ADRB2, TNFSF10, KCP, LCK, IL12A	1.51976	1	0.206752	23.2351
GOTERM_MF_ALL	GO:0046983~protein dimerization activity	56	4.09357	0.014294	PDGFB, GRIK2, PGF, MYO7A, CDSN, CRYL1, TP53I3, ROBO1, FAP, TOP2A, DPP4, AR, BATF2, TRPM8, ALDH5A1, MLXIPL, OLFML2A, INHA, DDIT3, INHBA, CBLN1, ADRB2, IL12A, LRRK2, CLN6, ACHE, ERBB3, SOX5, POLA1, APOC2, BCL2L1, SOX6, ZNF618, ITGAM, GCH1, AHRR, ROPN1B, HAND2, BCL2, POU2F3, ENO3, CDA, NKX2-5, CSF1R, BMP2, CUBN, CARD9, CENPF, BIRC5, CELSR1, MAFK, VWF, ATF3, S100B, NOTCH4, DPYD	1.37004	1	0.465092	20.4421
GOTERM_BP_ALL	GO:0002573~myeloid leukocyte differentiation	8	0.584795	0.014367	CSF3, CSF2, DHRS2, TNFSF11, TNF, MMP9, IRF4, IL31RA	3.01399	1	0.20758	23.4151
GOTERM_CC_ALL	GO:0030057~desmosome	6	0.438596	0.014492	EVPL, PKP1, PPL, PKP3, DSP, CDSN	3.97038	0.999551	0.157414	19.0892
GOTERM_BP_ALL	GO:0033189~response to vitamin A	9	0.657895	0.014544	MUC1, BMP2, DUSP1, SOX2, PTCH1, TIE1, LRP2, AQP3, MEST	2.74488	1	0.209059	23.6679
GOTERM_BP_ALL	GO:0022414~reproductive process	77	5.62866	0.0146	PTGS2, PGF, ZNF296, ZFP42, MAEL, DMRTA2, PGAM2, VGF, CXCL12, SOHLH1, CITED2, TAF7L, MEI1, PAPPA, IL1B, PIWIL2, SOX15, IHH, NLRP5, AR, ZP4, MFGE8, INHA, PTHLH, VCX3A, INHBA, PSG9, THBD, SYCP3, FANCD2, SPATA18, SPAG4, IFT81, MST1R, XDH, DNAH9, HMGB2, TDRD6, SOX2, TH, CTCFL, PAQR8, BCL2L1, VDR, CYP27B1, SPANXA1, DUSP13, HSPA2, PTK2B, ROPN1B, BCL2, NKX3-1, DAZL, PPP2R2B, PCSK5, MUC1, MAFF, BMP2, FLT1…	1.29439	1	0.208983	23.7481
GOTERM_BP_ALL	GO:0030198~extracellular matrix organization	16	1.16959	0.014753	COL18A1, TNXB, ELF3, MMP9, ADAMTSL4, C6ORF15, OLFML2A, NID1, NFKB2, COL5A2, COL5A1, EGFLAM, SMOC1, MUC5AC, COL1A1, COL11A1	1.97068	1	0.210141	23.9663
GOTERM_MF_ALL	GO:0005096~GTPase activator activity	27	1.97368	0.014804	RAP1GAP, ARHGAP4, ARHGAP40, RASAL1, CDC42EP2, DOCK1, PLEKHG6, RASAL3, TBC1D5, ARHGAP11A, RASA3, AGAP1, TBC1D30, RASA4, ALS2CL, TBC1D2, ARHGEF6, ARHGEF19, DEPDC1, ARHGAP25, THY1, ARHGAP30, ARHGAP33, RGS4, CHN1, RGS9, LRRK2	1.62737	1	0.463266	21.0943
GOTERM_BP_ALL	GO:0046697~decidualization	5	0.365497	0.014872	VDR, PLA2G4A, CYP27B1, PTGS2, CITED2	4.92671	1	0.210853	24.1352
GOTERM_BP_ALL	GO:0050995~negative regulation of lipid catabolic process	5	0.365497	0.014872	TNF, APOC1, PDE3B, IL1B, IGF2	4.92671	1	0.210853	24.1352
GOTERM_BP_ALL	GO:0051260~protein homooligomerization	15	1.09649	0.015183	TRPM8, ALDH5A1, PRND, CDH1, COLEC12, GCH1, VWF, CTH, TNFSF11, AQP11, GPX3, TGM2, CDA, FAS, ANGPTL4	2.02254	1	0.213981	24.5761
GOTERM_BP_ALL	GO:0001932~regulation of protein amino acid phosphorylation	23	1.68129	0.015589	PRKCA, CSF2, BMP2, IL6, CCK, TNF, PDGFB, HCLS1, BMPR2, KITLG, TTK, ITGB2, ZEB2, IGF2, IL11, IL31RA, PTK2B, CLCF1, BCL2, MAPK15, IL12A, IL1B, RAPGEF3	1.70299	1	0.21825	25.1472
GOTERM_BP_ALL	GO:0032496~response to lipopolysaccharide	13	0.950292	0.015621	PLA2G4A, CYP27B1, THBD, PTGS2, PLCG2, IL12A, IL1B, SERPINA1, CPS1, IL10, PTAFR, GCH1, EPHA3	2.16263	1	0.217831	25.1912
GOTERM_BP_ALL	GO:0050789~regulation of biological process	590	43.1287	0.015985	MEF2C, IL9R, PTGS2, PGF, ZNF57, ZNF781, FSTL3, CITED2, SYP, DIRAS1, CDCA7, ZNF773, SERPINE1, GNG2, FAS, HTR1D, CCNA2, MAP2K6, GNG7, PIK3CG, ARC, RXRG, EOMES, ZNF502, DCDC2, ESPL1, COLEC12, PTPRU, PTPRN, RPTOR, THY1, EGFLAM, UNC13D, SERPINF1, SPAG5, ZWINT, ZNF239, RYR1, RYR2, MST1R, PMP22, UNC13A, ZNF382, PRODH, HLA-DRA, TNFRSF6B, PPP2R3B, ZNF79, ERBB3, RHPN1, RUNDC3A, GAST, BCL2L1, ESM1, ZNF618, …	1.06355	1	0.221523	25.7006
GOTERM_MF_ALL	GO:0008241~peptidyl-dipeptidase activity	3	0.219298	0.016165	ACE, ACE2, TMEM27	13.2601	1	0.479912	22.8075
GOTERM_BP_ALL	GO:0042391~regulation of membrane potential	19	1.38889	0.016237	KLK6, PLP1, CCK, AIFM3, EGR2, MPZ, GRIK2, GRIK3, BCL2L1, ACSBG1, MBP, XIRP1, BCL2, SLC1A6, CACNA1G, POU3F2, PMP22, KCNH2, IFI6	1.81626	1	0.223784	26.0496
GOTERM_BP_ALL	GO:0002252~immune effector process	19	1.38889	0.016237	IL6, CARD9, C3, CLU, RSAD2, STXBP2, SLAMF7, IL7R, NLRP3, CFP, LAT, LAT2, UNC13D, BCL2, FCER1G, FAS, CFI, INPP5D, HLA-DRA	1.81626	1	0.223784	26.0496
GOTERM_BP_ALL	GO:0031175~neuron projection development	31	2.26608	0.016281	CCK, ERBB3, CLU, UCHL1, CDH1, GLI2, CXCL12, SCARF1, UNC5B, ROBO1, PTK2B, BCL2, UNC5C, SNAP25, PRKCA, PARD6B, IL6, EGR2, EFNB3, PTPRZ1, EFNB1, SPTBN4, GAS1, GAS7, NCAM2, S100B, RASGRF1, DLX5, CNTN2, IGSF9, MYH10	1.55114	1	0.223513	26.1117
PANTHER_MF_ALL	MF00224:KRAB box transcription factor	56	4.09357	0.016285	ZNF208, ZNF582, ZNF534, ZNF80, ZNF57, ZNF781, ZEB2, ZNF10, ZNF829, ZNF350, ZNF773, ZNF404, ZNF578, ZNF577, EGR1, ZNF93, EGR2, ZFP30, ZNF502, ZFP28, ZNF239, ZSCAN18, ZNF432, ZNF702P, ZNF382, ZNF468, ZNF79, ZNF552, ZNF367, CTCFL, ZNF177, ZNF699, ZNF600, ZNF852, ZNF607, ZNF420, ZNF606, ZNF701, ZNF470, ZNF560, ZNF528, ZNF818P, ZNF620, ZNF569, ZNF667, ZSCAN4, ZNF320, ZNF525, ZNF165, ZNF670, ZNF671, ZN…	1.35825	0.962516	0.13866	18.6002
GOTERM_BP_ALL	GO:0051607~defense response to virus	6	0.438596	0.016508	IL6, UNC13D, CARD9, BCL2, RSAD2, NLRP3	3.84283	1	0.225448	26.4252
GOTERM_BP_ALL	GO:0042312~regulation of vasodilation	6	0.438596	0.016508	ADRB2, ACE, HMOX1, ACE2, IGF2, CPS1	3.84283	1	0.225448	26.4252
GOTERM_CC_ALL	GO:0030424~axon	21	1.53509	0.016656	AR, CCK, GABRB3, GRIK2, GRIK3, UCHL1, TH, SPTBN4, AQP1, MBP, SDC3, NCAM1, NCAM2, ADRB2, ROBO1, PTK2B, CNTN2, LRRK2, GAD1, NEFM, MYH10	1.74797	0.999859	0.175347	21.6298
GOTERM_BP_ALL	GO:0048589~developmental growth	14	1.02339	0.016955	KLK6, GINS1, INA, SOX10, PTGS2, GAS1, GLI2, NOTCH3, BCL2, SERPINE1, ENO3, SOX15, PLAU, IGFBP5	2.06129	1	0.229992	27.0381
GOTERM_BP_ALL	GO:0055065~metal ion homeostasis	26	1.90058	0.017056	C3AR1, CCL3, GNA15, GRIK2, CD52, CXCL12, FKBP1B, VDR, CYP27B1, SAA2, SAA1, PTK2B, BCL2, TGM2, IL1B, PRKCA, TRPM8, ATP1A2, FZD2, LCK, GIPR, PLCG2, CACNA1G, RYR1, RYR2, STC1	1.62461	1	0.230382	27.1774
GOTERM_BP_ALL	GO:0051726~regulation of cell cycle	38	2.77778	0.017125	E2F2, TNF, PTGS2, TTK, ANLN, SFN, GTSE1, CITED2, TSPYL2, CDKN2C, BCL2, BUB1, IL1B, DAZL, LTB, CCNA2, IL1A, SERTAD1, BMP2, DLGAP5, SPHK1, HERC5, CENPF, NUSAP1, IGF2, BIRC5, CENPE, ESPL1, INHA, GAS1, TACC3, INHBA, PLK4, CDKN1A, ZWINT, KIF20B, MDM2, GADD45A	1.47057	1	0.23037	27.2706
GOTERM_BP_ALL	GO:0031099~regeneration	12	0.877193	0.017189	NOTCH3, INA, KLK6, CDKN1A, BCL2, SERPINE1, SOX15, ENO3, PTPRU, LRP2, CCNA2, PLAU	2.22773	1	0.230309	27.3581
GOTERM_BP_ALL	GO:0051384~response to glucocorticoid stimulus	13	0.950292	0.017194	PRKCA, CDKN1A, PLA2G4A, IL6, TNF, PTGS2, DUSP1, BCL2, IL1B, FAS, PTPRU, CPS1, IL10	2.13491	1	0.229555	27.3652
GOTERM_BP_ALL	GO:0045842~positive regulation of mitotic metaphase/anaphase transition	3	0.219298	0.017289	DLGAP5, CENPE, ESPL1	12.8094	1	0.229853	27.4937
GOTERM_CC_ALL	GO:0042995~cell projection	69	5.04386	0.017313	LZTS1, GABRB3, GRIK2, MYO7A, GRIK3, UCHL1, CSPG4, AQP1, GLI2, VGF, KCNJ12, SDC3, MBP, PIP5KL1, ROBO1, AQP11, FAP, ARC, AR, INHA, THY1, NCAM1, NCAM2, ADRB2, RASGRF1, SPAG4, CNTN2, GRIP2, LRRK2, IGSF9, LCP1, MYL7, DNAH9, CCK, DNAH12, DNAH17, BBS9, TH, ABI3, DNAH3, ESPN, ROPN1B, FOLR1, PTK2B, MYO15A, EXOC4, GAD1, SNAP25, NEFM, GCHFR, PARD6A, MYO1A, CUBN, DLGAP3, SPTBN4, FBXO2, KIF18A, ATP1A2, SHANK1…	1.31017	0.999901	0.178152	22.3862
GOTERM_BP_ALL	GO:0000003~reproduction	77	5.62866	0.017451	PTGS2, PGF, ZNF296, ZFP42, MAEL, DMRTA2, PGAM2, VGF, CXCL12, SOHLH1, CITED2, TAF7L, MEI1, PAPPA, IL1B, PIWIL2, SOX15, IHH, NLRP5, AR, ZP4, MFGE8, INHA, PTHLH, VCX3A, INHBA, PSG9, THBD, SYCP3, FANCD2, SPATA18, SPAG4, IFT81, MST1R, XDH, DNAH9, HMGB2, TDRD6, SOX2, TH, CTCFL, PAQR8, BCL2L1, VDR, CYP27B1, SPANXA1, DUSP13, HSPA2, PTK2B, ROPN1B, BCL2, NKX3-1, DAZL, PPP2R2B, PCSK5, MUC1, MAFF, BMP2, FLT1…	1.28595	1	0.230947	27.7148
GOTERM_CC_ALL	GO:0005626~insoluble fraction	81	5.92105	0.017491	SLC13A5, CYP3A7, PTGS2, GRIK2, PDE3B, CD52, GLI2, SDC3, SYP, DES, SLC23A2, SLC1A6, HMOX1, RAPGEF3, PLCB1, DPP4, SLC22A1, PCDHGA12, PRKCA, ANKRA2, FLOT1, BSN, SPINT1, PTPRN, ADRB2, PSG9, RASGRF1, RYR1, GRIP2, RYR2, MDM2, LAMC2, LRRK2, HSD3B1, RAP1GAP, MME, OAS1, PCDHGC4, PCDHGC3, OAS2, ABCA4, SLC19A1, ABCA3, ACSBG1, DCT, TNFRSF1B, ACE, LY6D, FOLR1, BCL2, ENO3, FUT1, CERK, SNAP25, SCNN1A, SELPLG, A…	1.27772	0.99991	0.176425	22.5896
GOTERM_BP_ALL	GO:0048523~negative regulation of cellular process	153	11.1842	0.017574	MEF2C, PDGFB, PTGS2, GRIK2, GRIK3, FSTL3, MAEL, TTK, PDE3B, IL10, CITED2, IL31RA, IL11, EIF4EBP3, FNTB, CDKN2C, IL1B, FAS, ASPM, TWIST2, IL1A, CIITA, PIK3CG, BCL2A1, MLXIPL, HES7, ESPL1, PTPRU, VASH1, THY1, PTHLH, RND1, HES2, PRDM1, COL1A1, TNFAIP3, PMP22, ZNF382, TNFRSF6B, TWSG1, HMGB1, PPP2R3B, HMGB2, ACHE, ERBB3, SOX2, CLU, APOC1, APOC2, IFI30, BCL2L1, SOX6, GREM1, SESN1, TIMP1, VDR, NKX3-1, C…	1.18063	1	0.231561	27.8805
GOTERM_MF_ALL	GO:0005164~tumor necrosis factor receptor binding	6	0.438596	0.017722	TNFSF10, TNFSF11, TNF, TNFSF14, TNFSF9, LTB	3.78859	1	0.498795	24.7258
GOTERM_MF_ALL	GO:0005516~calmodulin binding	19	1.38889	0.017884	MYO1A, ADCY1, PCNT, MYO7A, SPHK1, MYO1G, RRAD, DAPK1, MYO15A, RGS4, SNTB1, RYR1, RYR2, MARCKS, TRPV6, CAMK2A, ASPM, MYH10, MYO5C	1.79958	1	0.489419	24.9224
PANTHER_MF_ALL	MF00005:Cytokine receptor	13	0.950292	0.017896	IL1R2, IL2RB, TNFRSF1B, TNFRSF10C, IL9R, IL20RB, IL1RAP, BMPR2, TNFRSF19, IL2RG, FAS, EBI3, IL31RA	2.12334	0.97299	0.145317	20.255
PANTHER_MF_ALL	MF00063:Histone	9	0.657895	0.018272	HIST1H2AC, HIST2H2AA3, HIST2H2AA4, HIST1H1C, HIST1H2AE, HIST3H2A, HIST1H3D, H2AFJ, H2AFB2, HIST1H4H	2.63932	0.974983	0.142449	20.6371
GOTERM_BP_ALL	GO:0006875~cellular metal ion homeostasis	25	1.82749	0.018297	PRKCA, C3AR1, GNA15, CCL3, TRPM8, GRIK2, CD52, ATP1A2, FZD2, FKBP1B, CXCL12, VDR, SAA2, PTK2B, SAA1, BCL2, PLCG2, GIPR, LCK, TGM2, RYR1, CACNA1G, IL1B, RYR2, STC1	1.63386	1	0.239094	28.8533
GOTERM_BP_ALL	GO:0042110~T cell activation	18	1.31579	0.018385	EGR1, EOMES, PTPN22, TNFSF14, IGF2, IL7R, CXCL12, FKBP1B, ITGAM, IL23A, BCL2, LCK, TREML2, IRF4, FAS, ICOSLG, LCP1, DPP4	1.82992	1	0.239276	28.9709
GOTERM_BP_ALL	GO:0002703~regulation of leukocyte mediated immunity	11	0.804094	0.018781	UNC13D, IL20RB, C3, HMOX1, IL12A, FCER1G, IL1B, STXBP2, IL7R, DPP4, IL10	2.3099	1	0.242944	29.4966
GOTERM_MF_ALL	GO:0001948~glycoprotein binding	8	0.584795	0.01893	VWF, GPC6, LCK, FBXO2, ACE2, ITGB2, COL5A1, ITGAM	2.86704	1	0.497103	26.1831
GOTERM_BP_ALL	GO:0007229~integrin-mediated signaling pathway	12	0.877193	0.019005	ADAMTS7, ITGA9, LAT, PLP1, DOCK1, ITGB7, ITGA7, ITGB4, ITGB2, ITGA4, ADAM8, ITGAM	2.1959	1	0.24464	29.7926
GOTERM_MF_ALL	GO:0042578~phosphoric ester hydrolase activity	37	2.70468	0.01903	C3AR1, PPP2R3B, ALPPL2, ENPP2, PTPN22, PDE3B, PGAM2, ALPP, CILP2, SMPDL3B, DUSP13, HMOX1, PLCH2, PLCD3, INPP5D, PLCB1, PLCB2, PTPN7, PTPN6, PTPRZ1, PTPRG, PTPRH, DLGAP5, PTPRU, PDE4C, PTPRN, DUSP5, PPM1D, PTP4A3, PPM1J, DUSP1, PDE2A, PLCG2, PDE5A, LCK, SMPD3, PLCXD2	1.46893	1	0.487265	26.3024
GOTERM_BP_ALL	GO:0070661~leukocyte proliferation	9	0.657895	0.019038	ACE, IL23A, BCL2, TNFSF14, IL7R, FKBP1B, CXCL12, ITGAM, IL10	2.62011	1	0.244186	29.837
GOTERM_BP_ALL	GO:0032943~mononuclear cell proliferation	9	0.657895	0.019038	ACE, IL23A, BCL2, TNFSF14, IL7R, FKBP1B, CXCL12, ITGAM, IL10	2.62011	1	0.244186	29.837
GOTERM_CC_ALL	GO:0008305~integrin complex	7	0.511696	0.019305	ITGA9, ITGB7, ITGA7, ITGB4, ITGB2, ITGA4, ITGAM	3.19456	0.999966	0.189457	24.6377
GOTERM_BP_ALL	GO:0002366~leukocyte activation during immune response	8	0.584795	0.019473	LAT, LAT2, UNC13D, PLCG2, TLR2, EOMES, STXBP2, LCP1	2.84654	1	0.248204	30.4074
GOTERM_BP_ALL	GO:0002263~cell activation during immune response	8	0.584795	0.019473	LAT, LAT2, UNC13D, PLCG2, TLR2, EOMES, STXBP2, LCP1	2.84654	1	0.248204	30.4074
GOTERM_BP_ALL	GO:0031589~cell-substrate adhesion	15	1.09649	0.019539	LYPD3, ITGB4, NID1, ITGB2, THY1, VWF, COL17A1, SNED1, PTK2B, FREM1, ITGB7, BCL2, TEK, ITGA7, CNTN2	1.96063	1	0.248105	30.4943
GOTERM_BP_ALL	GO:0002861~regulation of inflammatory response to antigenic stimulus	4	0.292398	0.019673	GPX2, IL20RB, C3, FCER1G	6.40472	1	0.248759	30.6699
GOTERM_BP_ALL	GO:0001991~regulation of systemic arterial blood pressure by circulatory renin-angiotensin	4	0.292398	0.019673	ACE, REN, ACE2, PCSK5	6.40472	1	0.248759	30.6699
GOTERM_BP_ALL	GO:0031649~heat generation	4	0.292398	0.019673	ADRB2, IL1B, IL1A, EPHA3	6.40472	1	0.248759	30.6699
GOTERM_BP_ALL	GO:0055117~regulation of cardiac muscle contraction	4	0.292398	0.019673	CACNA1G, RYR2, FKBP1B, NKX2-5	6.40472	1	0.248759	30.6699
GOTERM_MF_ALL	GO:0008047~enzyme activator activity	37	2.70468	0.019771	RAP1GAP, ERBB3, APOC1, APOC2, RUNDC3A, ARHGAP4, ARHGAP40, RASAL1, CDC42EP2, DOCK1, NOD1, PLEKHG6, RASAL3, TBC1D5, ARHGAP11A, TBC1D30, RASA3, AGAP1, RASA4, ALS2CL, TBC1D2, AIFM3, ARHGEF6, ARHGEF19, MMP17, MMP16, DEPDC1, MMP15, THY1, ARHGAP25, ARHGAP30, ARHGAP33, GMFG, RGS4, CHN1, RGS9, LRRK2	1.46455	1	0.489237	27.181
GOTERM_BP_ALL	GO:0007160~cell-matrix adhesion	14	1.02339	0.020196	LYPD3, ITGB4, NID1, ITGB2, THY1, COL17A1, SNED1, PTK2B, FREM1, ITGB7, BCL2, TEK, ITGA7, CNTN2	2.01497	1	0.253656	31.3478
GOTERM_BP_ALL	GO:0002673~regulation of acute inflammatory response	6	0.438596	0.020309	PLA2G4A, IL6, IL20RB, C3, FCER1G, IGF2	3.65984	1	0.254051	31.4943
GOTERM_MF_ALL	GO:0005044~scavenger receptor activity	9	0.657895	0.020321	ENPP2, CXCL16, SUSD2, COLEC12, LOXL3, CFI, TINAGL1, TMPRSS5, SCARF1	2.59436	1	0.487854	27.8271
GOTERM_CC_ALL	GO:0005624~membrane fraction	78	5.70175	0.020337	CYP3A7, PTGS2, GRIK2, PDE3B, CD52, GLI2, SDC3, SYP, SLC23A2, SLC1A6, HMOX1, RAPGEF3, PLCB1, DPP4, SLC22A1, PCDHGA12, PRKCA, ANKRA2, FLOT1, BSN, SPINT1, PTPRN, ADRB2, PSG9, RASGRF1, RYR1, GRIP2, RYR2, LAMC2, LRRK2, HSD3B1, RAP1GAP, MME, OAS1, PCDHGC4, PCDHGC3, OAS2, ABCA4, SLC19A1, ABCA3, ACSBG1, DCT, TNFRSF1B, ACE, LY6D, FOLR1, BCL2, ENO3, FUT1, CERK, SNAP25, SCNN1A, SELPLG, ACSL6, ACSL5, PSTPIP2…	1.27602	0.999981	0.195051	25.7811
PANTHER_BP_ALL	BP00203:Cell cycle	89	6.50585	0.02041	GAS2L3, KIF23, CDK19, E2F2, KIFC1, CDK18, PRC1, FOXA3, AURKC, TTK, GTSE1, FOXS1, ARHGAP4, CDKN2C, INCENP, FBXO27, IL1B, RBMS3, STAG3, TOP2A, CCNA2, IL1A, ASPM, SERTAD1, AKT3, IHH, RET, KIF11, ACTA1, CCNF, KIF15, FOXN1, CORO6, ESPL1, NCAPD3, MCM5, UHRF1, TNS1, BTG2, TBCD, LCK, TUBA4A, MST1R, GADD45A, ACTBL2, KIF4A, ERBB3, FOXM1, ABI3, POLA1, SFN, SESN2, SESN1, TSPYL5, TSPYL6, CORO2B, CORO2A, TUBGC…	1.25028	0.982066	0.167044	22.6932
GOTERM_BP_ALL	GO:0009790~embryonic development	59	4.31287	0.020421	ELF3, MYO7A, CRABP2, ZEB2, HOXD1, GLI2, GJA5, LSR, CITED2, COL11A1, SOX10, NLRP5, AR, RET, TMIE, EFNB1, EOMES, SPINT1, HES7, MMP13, DDIT3, THBD, MNX1, PRDM1, COL1A1, TWSG1, SHROOM3, TSHZ1, SOX2, TH, BMPR2, TFEB, CDH1, BCL2L1, GREM1, RGMA, HAND2, MYO15A, NKX3-1, GFI1, NKX2-5, PCSK5, FOXD3, GINS1, MAFF, BMP2, CUBN, GJB3, EDA2R, GAS1, CELSR1, PLK4, SALL4, CCNB2, DLX5, NOTCH4, PTCH1, WNT7A, MYH10	1.33056	1	0.254426	31.6384
GOTERM_BP_ALL	GO:0045927~positive regulation of growth	13	0.950292	0.020695	ADRB2, IL9R, PTK2B, CXCL16, PRSS2, BCL2, SPTBN4, SPHK1, HBEGF, POU3F2, IGF2, SFN, FOXS1	2.08153	1	0.256538	31.9893
GOTERM_BP_ALL	GO:0051480~cytosolic calcium ion homeostasis	17	1.24269	0.020824	C3AR1, GNA15, CD52, ATP1A2, FZD2, FKBP1B, SAA2, SAA1, PTK2B, LCK, GIPR, PLCG2, CACNA1G, RYR1, TGM2, RYR2, IL1B	1.84543	1	0.257086	32.1546
GOTERM_MF_ALL	GO:0030695~GTPase regulator activity	43	3.14328	0.020945	RAP1GAP, RHPN1, RUNDC3A, ARHGAP4, ARHGAP40, RASAL1, CDC42EP2, DOCK1, PLEKHG6, RASAL3, TBC1D5, RAPGEF5, RAPGEF3, ARHGAP11A, TBC1D30, RASA3, AGAP1, RASA4, ALS2CL, TBC1D2, RILP, OBSCN, ARHGEF6, ARHGEF19, ARHGEF16, PSD4, DEPDC1, ARHGEF10, FARP1, THY1, ARHGAP25, ARHGAP30, CDC42BPG, RAB11FIP3, SH2D3A, ARHGAP33, RASGRF1, RGS4, CHN1, RGS9, CIT, LRRK2, SYTL1	1.41134	1	0.487785	28.5541
GOTERM_MF_ALL	GO:0004620~phospholipase activity	13	0.950292	0.021218	C3AR1, PLA2G4A, SMPDL3B, HMOX1, PLCH2, PLCG2, PLCD3, PLA1A, PLCB1, PLA2G4C, PLCB2, PLCXD2, SMPD3	2.07688	1	0.482066	28.8706
GOTERM_BP_ALL	GO:0032880~regulation of protein localization	19	1.38889	0.021361	IL6, ACHE, TNF, TNFSF14, CDH1, IGF2, CENPE, NLRP3, TACC3, IL10, TEX15, SAA2, SAA1, BCL2, EXOC4, IL1B, LTB, LCP1, IL1A	1.76362	1	0.261962	32.8366
GOTERM_BP_ALL	GO:0046890~regulation of lipid biosynthetic process	9	0.657895	0.021622	PLA2G4A, TNF, PDGFB, MLXIPL, APOC1, APOC2, IGF2, GFI1, NR5A1	2.56189	1	0.263881	33.1672
PANTHER_MF_ALL	MF00013:Tyrosine protein kinase receptor	12	0.877193	0.021939	STYK1, RET, FLT1, ERBB3, NTRK1, TEK, PLXNB3, TIE1, MST1R, EPHA1, CSF1R, EPHA3	2.15056	0.988164	0.162609	24.2735
GOTERM_BP_ALL	GO:0009895~negative regulation of catabolic process	8	0.584795	0.022449	HDAC4, TNF, APOC1, PDE3B, IL1B, IGF2, IL10, TIMP1	2.76961	1	0.271681	34.2007
GOTERM_BP_ALL	GO:0045595~regulation of cell differentiation	52	3.80117	0.022527	LZTS1, GLI2, AQP3, MBP, ROBO1, SEMA3F, PIWIL2, FAS, TWIST2, ASPM, IHH, SH3PXD2B, EOMES, INHA, THY1, PTHLH, INHBA, SERPINF1, SCIN, XDH, CSF2, TWSG1, TNF, SOX2, CLU, BMPR2, SOX5, KITLG, IL7R, CYP27B1, BCL2, IL2RG, POU3F2, GFI1, INPP5D, NKX2-5, NEFM, HIST1H4H, KLK6, MAFF, IL6, BMP2, NLGN1, FZD1, IGF2, NOTCH3, HDAC4, TNFSF11, DLX5, NOTCH4, IRF4, WNT7A	1.35384	1	0.271628	34.2978
GOTERM_BP_ALL	GO:0048872~homeostasis of number of cells	15	1.09649	0.022928	IL6, HCLS1, TNFSF14, INHA, SOX6, IL7R, TIMP1, INHBA, CCNB2, TEX15, IL20RB, HMOX1, BCL2, DYRK3, FAS	1.92142	1	0.274893	34.792
GOTERM_BP_ALL	GO:0001894~tissue homeostasis	11	0.804094	0.023145	PTHLH, XDH, MUC2, ADRB2, PLA2G4A, TNFSF11, CUBN, TEX15, IL20RB, BCL2, MUC6	2.23657	1	0.276255	35.0592
GOTERM_BP_ALL	GO:0007204~elevation of cytosolic calcium ion concentration	16	1.16959	0.023593	C3AR1, GNA15, CD52, FZD2, FKBP1B, SAA2, SAA1, PTK2B, LCK, GIPR, PLCG2, CACNA1G, RYR1, TGM2, RYR2, IL1B	1.86319	1	0.279942	35.6056
GOTERM_MF_ALL	GO:0030674~protein binding, bridging	14	1.02339	0.0237	CNKSR1, FLRT1, ARHGAP4, SH2D2A, SH3BGRL, LAT, SH2D3A, EVPL, SH3BGR, CHN1, DSP, GRB7, IVL, COL11A1	1.9749	1	0.510691	31.6818
GOTERM_BP_ALL	GO:0030182~neuron differentiation	47	3.43567	0.023977	CCK, ERBB3, MYO7A, SOX2, CLU, TH, UCHL1, SOX5, CDH1, GLI2, RTN1, CXCL12, SCARF1, UNC5B, ROBO1, PTK2B, BCL2, POU3F2, GFI1, UNC5C, SNAP25, PRKCA, PARD6B, IL6, RET, EGR2, EFNB3, PTPRZ1, EFNB1, SPTBN4, GAS1, GAS7, THY1, NOTCH3, NCAM2, RND1, BTG2, S100B, RASGRF1, DLX5, NTRK1, MNX1, CNTN2, CUX1, IGSF9, WNT7A, MYH10	1.37453	1	0.282948	36.0712
GOTERM_BP_ALL	GO:0030071~regulation of mitotic metaphase/anaphase transition	6	0.438596	0.02464	DLGAP5, BUB1, CENPF, TTK, CENPE, ESPL1	3.49348	1	0.288696	36.8664
GOTERM_BP_ALL	GO:0016338~calcium-independent cell-cell adhesion	6	0.438596	0.02464	CNDN7, CLDN18, CLDN4, CLDN3, CLDN6, CLDN14	3.49348	1	0.288696	36.8664
GOTERM_BP_ALL	GO:0042133~neurotransmitter metabolic process	6	0.438596	0.02464	ACHE, ALDH5A1, TH, PRIMA1, GAD1, GCHFR	3.49348	1	0.288696	36.8664
GOTERM_BP_ALL	GO:0010647~positive regulation of cell communication	37	2.70468	0.02475	CSF2, TWSG1, TNF, PTGS2, GRIK2, ERBB3, SOX2, TTK, ZEB2, IL11, CITED2, IL31RA, CYP27B1, NOD1, CLCF1, HMOX1, TGM2, IL1B, LTB, KLK6, IL6, BMP2, CARD9, FLT1, BST2, HCLS1, EDA2R, IGF2, GAS1, RPTOR, LGALS9, NCAM1, ADRB2, TNFSF10, KCP, LCK, IL12A	1.44058	1	0.288901	36.9977
GOTERM_BP_ALL	GO:0002697~regulation of immune effector process	15	1.09649	0.024778	IL6, TNF, C3, STXBP2, IGF2, IL7R, IL10, DDX58, UNC13D, IL20RB, HMOX1, IL12A, IL1B, FCER1G, DPP4	1.90239	1	0.288295	37.0314
GOTERM_MF_ALL	GO:0004713~protein tyrosine kinase activity	21	1.53509	0.024877	OBSCN, RET, FLT1, EFNB3, ERBB3, HCK, TTK, EPHA1, EPHA3, PLK4, STYK1, PTK2B, PTK6, NTRK1, LCK, TEK, DYRK3, TIE1, MST1R, MAP2K6, CSF1R	1.67748	1	0.518022	32.9784
GOTERM_BP_ALL	GO:0007052~mitotic spindle organization	5	0.365497	0.025061	KIF23, KIF11, PRC1, TTK, STMN1	4.26981	1	0.290198	37.3669
GOTERM_BP_ALL	GO:0051303~establishment of chromosome localization	5	0.365497	0.025061	DLGAP5, KIF18A, CENPF, BIRC5, CENPE	4.26981	1	0.290198	37.3669
GOTERM_BP_ALL	GO:0050000~chromosome localization	5	0.365497	0.025061	DLGAP5, KIF18A, CENPF, BIRC5, CENPE	4.26981	1	0.290198	37.3669
GOTERM_BP_ALL	GO:0046661~male sex differentiation	12	0.877193	0.025303	HMGB2, AR, TEX15, BCL2, SOX2, ZFP42, SOX15, BIK, BCL2L1, INHA, GJB2, NR5A1	2.10566	1	0.291693	37.6536
GOTERM_CC_ALL	GO:0005790~smooth endoplasmic reticulum	4	0.292398	0.025533	HSD3B1, TH, RYR1, CASQ1	5.88205	0.999999	0.234917	31.2923
GOTERM_CC_ALL	GO:0031430~M band	4	0.292398	0.025533	OBSCN, ANK1, ANK2, FHL2	5.88205	0.999999	0.234917	31.2923
GOTERM_BP_ALL	GO:0048167~regulation of synaptic plasticity	11	0.804094	0.025583	SYP, EGR1, ARC, LZTS1, S100P, EGR2, PTGS2, GRIK2, RASGRF1, VGF, CAMK2A	2.20162	1	0.293533	37.9825
GOTERM_BP_ALL	GO:0051276~chromosome organization	51	3.72807	0.025825	HIST2H2AA3, KIFC1, HIST2H2AA4, MAEL, CDCA8, HIST1H2BK, HIST1H2BJ, SOX15, STAG3, HIST3H2A, TOP2A, HIST1H1C, NUSAP1, ESPL1, PADI4, H2AFJ, NCAPD3, SYCP3, HIST2H2BE, FANCD2, ZWINT, KDM6B, TNFRSF6B, HMGB1, HIST1H2AC, HMGB2, SOX2, HIST1H2AE, CTCFL, SOX6, TSPYL5, H2AFB2, TSPYL6, NCAPH, TSPYL2, HJURP, NCAPG2, HIST1H4H, HIST1H2BC, HIST1H2BD, KAT2B, HIST1H2BG, DLGAP5, KIF18A, SUV39H1, CENPF, CENPE, HDAC4, …	1.34697	1	0.294996	38.2661
GOTERM_BP_ALL	GO:0051640~organelle localization	14	1.02339	0.025899	MYO1A, AP1M2, MYO7A, DLGAP5, KIF18A, NLGN1, CENPF, NUSAP1, CENPE, BIRC5, ESPL1, TACC3, ASPM, MYH10	1.94926	1	0.294821	38.352
GOTERM_MF_ALL	GO:0004629~phospholipase C activity	7	0.511696	0.026097	C3AR1, PLCH2, PLCG2, PLCD3, PLCB1, PLCB2, PLCXD2	2.99421	1	0.525462	34.2978
GOTERM_BP_ALL	GO:0045768~positive regulation of anti-apoptosis	7	0.511696	0.026099	CDKN1A, IL6, DUSP1, BTG2, PTK2B, HMOX1, BCL2L1	2.98887	1	0.295859	38.5846
GOTERM_BP_ALL	GO:0050707~regulation of cytokine secretion	7	0.511696	0.026099	TNF, SAA2, SAA1, IGF2, NLRP3, IL10, IL1A	2.98887	1	0.295859	38.5846
GOTERM_BP_ALL	GO:0007169~transmembrane receptor protein tyrosine kinase signaling pathway	27	1.97368	0.02674	PDGFB, GRIK2, ERBB3, BMPR2, IL31RA, PTK2B, TEK, TIE1, CSF1R, TXNIP, CNKSR1, RET, FLT1, EFNB3, PTPRG, IGF2, EPHA1, EPHA3, ADRB2, NTRK1, CSRNP1, HBEGF, AREG, MST1R, GRB7, GFRA2, LCP2	1.54399	1	0.301092	39.3261
GOTERM_BP_ALL	GO:0009266~response to temperature stimulus	13	0.950292	0.0269	TRPM8, LXN, IL18, TRPV3, ST8SIA1, VGF, PLA2G4A, ADRB2, HSPB6, XYLT1, TFEC, BCL2, IL1B	2.0063	1	0.301722	39.5103
GOTERM_BP_ALL	GO:0010638~positive regulation of organelle organization	13	0.950292	0.0269	TNF, DLGAP5, PSRC1, NUSAP1, ESPL1, IGF2, CENPE, PLK4, PLA2G4A, CDC42EP2, IL1B, LTB, IL1A	2.0063	1	0.301722	39.5103
GOTERM_BP_ALL	GO:0042742~defense response to bacterium	16	1.16959	0.02728	IL6, HIST1H2BC, CARD9, TNF, HIST1H2BG, HCK, TLR2, IL10, CFP, BPI, NOD1, HIST1H2BK, CCL20, HIST2H2BE, RNASE7, HIST1H2BJ, IL12A	1.82992	1	0.304408	39.944
GOTERM_CC_ALL	GO:0016020~membrane	582	42.5439	0.027538	ALPPL2, PEAR1, IL9R, PTGS2, PGF, SCN3B, LOC441081, SYP, DIRAS1, PIP5KL1, MALL, HMCN1, KCNK7, AQP11, FAP, KCNK6, OSCAR, SERPINE1, GNG2, FAS, ADAM8, HTR1D, GNG7, ARC, CLCA2, GBP5, NCF2, PTPRG, PTPRH, TMIE, OLFML2A, BSN, COLEC12, PTPRU, PIK3IP1, PTPRN, TMEM130, THY1, PITPNM3, EGFLAM, UNC13D, F5, TMEM139, SPAG4, MGAM, RYR1, HSD11B1, RYR2, MST1R, PMP22, UNC13A, PRODH, HLA-DRA, IL1R2, ERBB3, TMEM121, R…	1.06008	1	0.246884	33.3155
GOTERM_MF_ALL	GO:0004714~transmembrane receptor protein tyrosine kinase activity	11	0.804094	0.027671	RET, FLT1, EFNB3, ERBB3, NTRK1, TEK, TIE1, MST1R, EPHA1, CSF1R, EPHA3	2.17703	1	0.537077	35.9644
GOTERM_BP_ALL	GO:0001763~morphogenesis of a branching structure	12	0.877193	0.027705	BMP2, FLT1, PGF, BCL2, NOTCH4, NKX3-1, SPINT1, MGP, GLI2, GREM1, CXCL12, IHH	2.07721	1	0.307485	40.4256
GOTERM_BP_ALL	GO:0021846~cell proliferation in forebrain	4	0.292398	0.027824	POU3F2, ZEB2, FABP7, TACC3	5.69308	1	0.307699	40.5602
GOTERM_BP_ALL	GO:0048754~branching morphogenesis of a tube	11	0.804094	0.028199	BMP2, FLT1, PGF, BCL2, NOTCH4, NKX3-1, MGP, GLI2, GREM1, CXCL12, IHH	2.16775	1	0.310272	40.9813
GOTERM_CC_ALL	GO:0031672~A band	5	0.365497	0.02826	MYL7, OBSCN, ANK1, ANK2, FHL2	4.13582	1	0.248425	34.0302
GOTERM_BP_ALL	GO:0048584~positive regulation of response to stimulus	28	2.04678	0.028634	C3AR1, TNF, PDGFB, IL16, C3, CLU, TLR2, PTPN22, CXCL12, CFP, NOD1, CYP27B1, TGM2, FCER1G, IL1B, CFI, PRKCA, IL6, CARD9, EDA2R, IGF2, THY1, PLA2G4A, LAT2, IRF7, PLCG2, IL12A, HLA-DRA	1.51976	1	0.313367	41.4663
PANTHER_BP_ALL	BP00199:Neurogenesis	58	4.23977	0.028651	PEAR1, FOXA3, HOXD1, VGF, RTN1, FOXS1, SMPDL3B, UNC5B, ROBO1, SEMA3G, SEMA3F, SEMA7A, UNC5C, EGR2, EFNB3, EFNB1, SDK2, FOXN1, OLFML2A, HES7, HES6, NCAM1, NCAM2, HES4, LSAMP, LCK, HES2, MNX1, CNTN2, SEMA4A, CHL1, ABLIM1, FOXM1, TNC, GPM6B, FAT3, FAT2, OLFM2, FCHO1, PSTPIP2, FOXD3, TNXB, ACER2, HCK, MAML2, NLGN1, CRB3, CELSR1, EPHA1, EPHA3, NOTCH3, SNED1, GMFG, BNC2, NTRK1, BNC1, MEGF6, CIT	1.30834	0.996547	0.218435	30.4303
GOTERM_MF_ALL	GO:0060589~nucleoside-triphosphatase regulator activity	43	3.14328	0.028677	RAP1GAP, RHPN1, RUNDC3A, ARHGAP4, ARHGAP40, RASAL1, CDC42EP2, DOCK1, PLEKHG6, RASAL3, TBC1D5, RAPGEF5, RAPGEF3, ARHGAP11A, TBC1D30, RASA3, AGAP1, RASA4, ALS2CL, TBC1D2, RILP, OBSCN, ARHGEF6, ARHGEF19, ARHGEF16, PSD4, DEPDC1, ARHGEF10, FARP1, THY1, ARHGAP25, ARHGAP30, CDC42BPG, RAB11FIP3, SH2D3A, ARHGAP33, RASGRF1, RGS4, CHN1, RGS9, CIT, LRRK2, SYTL1	1.38059	1	0.540744	37.0094
GOTERM_BP_ALL	GO:0043062~extracellular structure organization	21	1.53509	0.028793	COL18A1, ACHE, TNXB, ELF3, MMP9, ADAMTSL4, TNC, C6ORF15, NLGN1, OLFML2A, CDH1, NID1, NFKB2, COL5A2, COL5A1, EGFLAM, SMOC1, MUC5AC, COL1A1, COL11A1, WNT7A	1.6503	1	0.313918	41.6424
GOTERM_BP_ALL	GO:0051329~interphase of mitotic cell cycle	15	1.09649	0.028808	PPP2R3B, POLA1, CENPF, GPR132, BIRC5, GTSE1, INHBA, PPM1D, CDKN1A, CDKN2C, BCL2, MDM2, GFI1, GADD45A, CAMK2A	1.86545	1	0.313164	41.6596
GOTERM_BP_ALL	GO:0007613~memory	8	0.584795	0.029315	ADCY1, S100P, PTGS2, RASGRF1, TH, IL1B, PLCB1, SNAP25	2.62758	1	0.316851	42.2177
GOTERM_BP_ALL	GO:0042531~positive regulation of tyrosine phosphorylation of STAT protein	6	0.438596	0.029521	CSF2, IL6, CLCF1, HCLS1, IL12A, IL31RA	3.34159	1	0.317807	42.4434
PANTHER_MF_ALL	MF00230:Actin binding motor protein	9	0.657895	0.029663	MYO1A, MYO15A, MYO7A, MYO3B, MYO1G, TPM2, ASPM, MYH10, MYO5C	2.41938	0.997576	0.206758	31.4369
GOTERM_MF_ALL	GO:0042803~protein homodimerization activity	36	2.63158	0.029783	ACHE, PDGFB, PGF, GRIK2, ERBB3, APOC2, CDSN, GCH1, CRYL1, TP53I3, HAND2, ROPN1B, FAP, BCL2, CDA, ENO3, NKX2-5, TOP2A, DPP4, CSF1R, BMP2, CARD9, CUBN, TRPM8, ALDH5A1, MLXIPL, CENPF, OLFML2A, BIRC5, VWF, ADRB2, CBLN1, S100B, DPYD, LRRK2, CLN6	1.42923	1	0.545426	38.1388
GOTERM_BP_ALL	GO:0008637~apoptotic mitochondrial changes	7	0.511696	0.030296	CCK, BBC3, BCL2, CLU, BCL2L1, SFN, IFI6	2.89245	1	0.32382	43.285
GOTERM_CC_ALL	GO:0044463~cell projection part	27	1.97368	0.03046	MYL7, DNAH9, CCK, DNAH12, LZTS1, GABRB3, GRIK2, BBS9, DNAH17, GRIK3, TH, DNAH3, AQP1, MBP, ROBO1, EXOC4, ARC, CUBN, DLGAP3, FBXO2, SPTBN4, ATP1A2, CABYR, SPAG4, LRP2, PDZK1, MYH10	1.52707	1	0.261005	36.1652
GOTERM_BP_ALL	GO:0060341~regulation of cellular localization	29	2.11988	0.030474	RAB3B, ACHE, TNF, PDE3B, TNFSF14, CDH1, FKBP1B, IL10, IL11, SAA2, SAA1, HMOX1, IL1B, TRPV6, SNAP25, CAMK2A, IL1A, PRKCA, IL6, STXBP2, CENPE, IGF2, INHA, TACC3, NLRP3, INHBA, UNC13D, RYR2, LCP1	1.49788	1	0.324487	43.4763
GOTERM_CC_ALL	GO:0043218~compact myelin	3	0.219298	0.030835	PLP1, PMP22, MBP	9.92596	1	0.259679	36.5219
GOTERM_BP_ALL	GO:0043410~positive regulation of MAPKKK cascade	9	0.657895	0.030843	ADRB2, IL6, NOD1, CARD9, TNF, IL1B, EDA2R, IGF2, IL11	2.40177	1	0.326832	43.8718
GOTERM_BP_ALL	GO:0051223~regulation of protein transport	16	1.16959	0.031378	ACHE, IL6, TNF, TNFSF14, CDH1, IGF2, NLRP3, TACC3, IL10, SAA2, SAA1, EXOC4, IL1B, LTB, LCP1, IL1A	1.79782	1	0.330604	44.4409
GOTERM_BP_ALL	GO:0007009~plasma membrane organization	5	0.365497	0.031403	PLSCR1, A4GALT, DYSF, COL5A1, MYH10	4.00295	1	0.329907	44.4666
GOTERM_BP_ALL	GO:0002684~positive regulation of immune system process	28	2.04678	0.031436	C3AR1, C3, IL18, CLU, TLR2, PTPN22, TNFSF14, IL7R, CXCL12, AQP3, CFP, FCER1G, IL1B, IL2RG, CFI, INPP5D, EBI3, IL6, CARD9, EFNB1, THY1, CDKN1A, LAT2, LCK, PLCG2, IL12A, ICOSLG, HLA-DRA	1.50699	1	0.329287	44.5013
GOTERM_BP_ALL	GO:0051049~regulation of transport	46	3.36257	0.031701	ACHE, RAB3B, STON1, TNF, PTGS2, C3, ERBB3, APOC1, APOC2, TNFSF14, PDE3B, CDH1, FKBP1B, IL10, IL11, SAA2, SAA1, HMOX1, BCL2, EXOC4, IL1B, TRPV6, CAMK2A, NKX2-5, SNAP25, LTB, IL1A, PRKCA, IL6, STXBP2, IGF2, MFGE8, INHA, TACC3, NLRP3, SYNGR3, THY1, INHBA, PLA2G4A, ADRB2, UNC13D, PLCG2, SCIN, RYR2, PDZK1, LCP1	1.35456	1	0.330681	44.7814
GOTERM_BP_ALL	GO:0032800~receptor biosynthetic process	3	0.219298	0.032794	TNF, ACE2, IL10	9.60708	1	0.339119	45.9192
GOTERM_BP_ALL	GO:0032957~inositol trisphosphate metabolic process	3	0.219298	0.032794	PLCG2, ITPK1, PTAFR	9.60708	1	0.339119	45.9192
GOTERM_BP_ALL	GO:0007019~microtubule depolymerization	3	0.219298	0.032794	KIF2C, KIF18A, STMN1	9.60708	1	0.339119	45.9192
GOTERM_BP_ALL	GO:0002437~inflammatory response to antigenic stimulus	3	0.219298	0.032794	TNF, IL20RB, IL1B	9.60708	1	0.339119	45.9192
GOTERM_BP_ALL	GO:0051261~protein depolymerization	3	0.219298	0.032794	KIF2C, KIF18A, STMN1	9.60708	1	0.339119	45.9192
GOTERM_BP_ALL	GO:0055066~di-, tri-valent inorganic cation homeostasis	28	2.04678	0.032912	C3AR1, CCL3, GNA15, GRIK2, PRND, CD52, CXCL12, FKBP1B, VDR, CYP27B1, SAA2, PTK2B, SAA1, HMOX1, BCL2, TGM2, IL1B, PRKCA, TRPM8, ATP1A2, FZD2, LCK, GIPR, PLCG2, CACNA1G, RYR1, RYR2, STC1	1.50069	1	0.339203	46.0406
GOTERM_BP_ALL	GO:0050870~positive regulation of T cell activation	12	0.877193	0.032992	IL6, IL18, EFNB1, LCK, IL12A, TNFSF14, IL1B, IL2RG, IL7R, ICOSLG, EBI3, THY1	2.02254	1	0.338969	46.1229
GOTERM_BP_ALL	GO:0042113~B cell activation	12	0.877193	0.032992	HDAC4, LAT2, BST2, CLCF1, BCL2, NTRK1, PLCG2, ITGA4, IL7R, ICOSLG, IL10, IL11	2.02254	1	0.338969	46.1229
GOTERM_CC_ALL	GO:0015629~actin cytoskeleton	30	2.19298	0.033098	ABLIM1, MYL7, MYO7A, CDH1, ANLN, TPM2, ESPN, CORO2B, MYO15A, SCNN1A, HAP1, MYO5C, ARC, MYO1A, ACTC1, ACTA1, SPTBN4, MYO3B, MYO1G, GAS7, DAPK1, LSP1, PKNOX2, CGN, SVIL, MARCKS, MST1R, FILIP1L, LCP1, MYH10	1.47598	1	0.271926	38.6399
GOTERM_BP_ALL	GO:0006953~acute-phase response	8	0.584795	0.033226	IL6, SAA2, SAA1, IL1B, IGF2, SERPINA1, IL1A, EPHA3	2.56189	1	0.340029	46.3627
GOTERM_BP_ALL	GO:0048732~gland development	18	1.31579	0.033488	XDH, AR, ELF3, TBX2, ERBB3, SOX2, CDH1, GLI2, CITED2, PTHLH, IRF6, BCL2, NOTCH4, NKX3-1, PTCH1, POU3F2, NKX2-5, NR5A1	1.70792	1	0.341311	46.6295
GOTERM_BP_ALL	GO:0051051~negative regulation of transport	18	1.31579	0.033488	PRKCA, TNF, PTGS2, ERBB3, APOC1, APOC2, IGF2, INHA, NLRP3, TACC3, IL10, IL11, INHBA, ADRB2, HMOX1, BCL2, IL1B, LTB	1.70792	1	0.341311	46.6295
GOTERM_MF_ALL	GO:0019955~cytokine binding	15	1.09649	0.034247	IL1R2, IL2RB, IL9R, EDA2R, IL7R, IL31RA, CCRL2, TNFRSF1B, IL1RAP, IL12A, TNFRSF19, IL2RG, GFRA2, EBI3, CSF1R	1.82478	1	0.5879	42.5087
GOTERM_MF_ALL	GO:0005243~gap junction channel activity	4	0.292398	0.034287	GJB3, GJB4, GJA5, GJB2	5.30403	1	0.579541	42.5464
GOTERM_MF_ALL	GO:0004467~long-chain-fatty-acid-CoA ligase activity	4	0.292398	0.034287	SLC27A2, ACSL6, ACSBG1, ACSL5	5.30403	1	0.579541	42.5464
GOTERM_BP_ALL	GO:0002443~leukocyte mediated immunity	13	0.950292	0.03436	LAT, IL6, LAT2, UNC13D, C3, CLU, FCER1G, STXBP2, FAS, INPP5D, SLAMF7, CFI, HLA-DRA	1.93631	1	0.347644	47.5108
GOTERM_BP_ALL	GO:0042246~tissue regeneration	7	0.511696	0.034911	NOTCH3, INA, KLK6, SERPINE1, SOX15, ENO3, PLAU	2.80206	1	0.351255	48.0602
GOTERM_BP_ALL	GO:0051180~vitamin transport	6	0.438596	0.03497	CUBN, SLC23A2, FOLR1, SLC19A1, TCN1, PDZK1	3.20236	1	0.350814	48.1181
GOTERM_BP_ALL	GO:0002250~adaptive immune response	12	0.877193	0.035888	UNC13D, C3, IL18, CLU, FCER1G, NFKB2, FAS, CFI, INPP5D, EBI3, IL10, HLA-DRA	1.99628	1	0.35734	49.0203
GOTERM_BP_ALL	GO:0002460~adaptive immune response based on somatic recombination of immune receptors built from immunoglobulin superfamily domains	12	0.877193	0.035888	UNC13D, C3, IL18, CLU, FCER1G, NFKB2, FAS, CFI, INPP5D, EBI3, IL10, HLA-DRA	1.99628	1	0.35734	49.0203
GOTERM_BP_ALL	GO:0008016~regulation of heart contraction	12	0.877193	0.035888	PRKCA, ADRB2, DES, TH, CACNA1G, RYR2, HBEGF, ATP1A2, KCNJ12, KCNH2, FKBP1B, NKX2-5	1.99628	1	0.35734	49.0203
GOTERM_BP_ALL	GO:0010740~positive regulation of protein kinase cascade	21	1.53509	0.036004	CSF2, IL6, CARD9, TNF, BST2, ERBB3, HCLS1, EDA2R, IGF2, LGALS9, IL11, IL31RA, TNFSF10, ADRB2, NOD1, CLCF1, HMOX1, IL12A, TGM2, IL1B, LTB	1.61077	1	0.357356	49.1339
GOTERM_MF_ALL	GO:0005520~insulin-like growth factor binding	6	0.438596	0.036085	WISP1, IGFBP6, IGF2, ESM1, IGFBP4, IGFBP5	3.18242	1	0.589945	44.2223
GOTERM_MF_ALL	GO:0004435~phosphoinositide phospholipase C activity	6	0.438596	0.036085	C3AR1, PLCH2, PLCG2, PLCD3, PLCB1, PLCB2	3.18242	1	0.589945	44.2223
GOTERM_BP_ALL	GO:0000226~microtubule cytoskeleton organization	19	1.38889	0.037318	KIF23, RET, KIF11, PRC1, PCNT, PSRC1, KIF18A, NUSAP1, TTK, ESPL1, TACC3, TUBGCP3, KIF2C, SPAG5, ZWINT, MAP7, STMN1, GADD45A, NEFM	1.65564	1	0.366902	50.3972
GOTERM_BP_ALL	GO:0045073~regulation of chemokine biosynthetic process	4	0.292398	0.037488	IL6, TNF, HMOX1, IL1B	5.12377	1	0.367307	50.5583
GOTERM_BP_ALL	GO:0034341~response to interferon-gamma	4	0.292398	0.037488	CIITA, CYP27B1, CXCL16, GCH1	5.12377	1	0.367307	50.5583
GOTERM_BP_ALL	GO:0010829~negative regulation of glucose transport	4	0.292398	0.037488	PRKCA, TNF, IL1B, LTB	5.12377	1	0.367307	50.5583
GOTERM_BP_ALL	GO:0051251~positive regulation of lymphocyte activation	14	1.02339	0.037905	IL6, CDKN1A, EFNB1, IL18, LCK, IL12A, TNFSF14, IL1B, IL2RG, INPP5D, IL7R, ICOSLG, EBI3, THY1	1.84878	1	0.369646	50.9517
GOTERM_BP_ALL	GO:0050863~regulation of T cell activation	16	1.16959	0.038345	IL6, EFNB1, IL18, TNFSF14, IL7R, IL10, THY1, LAT, IL20RB, LCK, IL12A, IL1B, IL2RG, IRF4, EBI3, ICOSLG	1.75172	1	0.37214	51.3635
GOTERM_BP_ALL	GO:0046330~positive regulation of JNK cascade	5	0.365497	0.038601	NOD1, CARD9, TNF, IL1B, EDA2R	3.76748	1	0.373186	51.6013
GOTERM_BP_ALL	GO:0018205~peptidyl-lysine modification	5	0.365497	0.038601	HDAC4, CTH, KAT2B, TGM2, IVL	3.76748	1	0.373186	51.6013
PANTHER_MF_ALL	MF00258:CAM family adhesion molecule	11	0.804094	0.038839	NCAM1, NCAM2, IGDCC4, PSG9, ICAM4, KIRREL, LSAMP, SDK2, CNTN2, IGSF9, CHL1	2.05706	0.999638	0.254299	39.1349
GOTERM_CC_ALL	GO:0000922~spindle pole	7	0.511696	0.03973	TUBGCP3, KIF11, PLK1, DLGAP5, BUB1, CENPF, ASPM	2.72477	1	0.313078	44.4715
PANTHER_BP_ALL	BP00064:Protein phosphorylation	62	4.53216	0.03978	CDK19, CDK18, AURKC, TTK, PTPN22, PAK6, TIE1, MAP2K6, PPP1R14A, AKT3, PRKCA, RET, PTPRG, PLXNB3, PTPRU, PBK, PTPRN, DAPK1, PRKD1, PPM1D, STYK1, IGFN1, TNS1, PPM1J, LCK, ERN1, MST1R, NEK5, MELK, ERBB3, MKNK2, BMPR2, TRIB2, STK32B, PTK2B, PTK6, TEK, BUB1, DYRK3, PPP2R2B, CAMK2A, FCHO1, CSF1R, PSTPIP2, PTPN7, PTPN6, FLT1, PTPRZ1, HCK, EPHA1, EPHA3, DUSP5, CDC42BPG, PLK4, PLK3, DUSP1, PTP4A3, MAPK13,…	1.27101	0.999635	0.280947	39.7511
GOTERM_BP_ALL	GO:0032989~cellular component morphogenesis	42	3.07017	0.03998	CCK, SHROOM3, ERBB3, MYO7A, CLU, UCHL1, MAEL, SOX6, IL7R, GLI2, CXCL12, ANK1, UNC5B, ROBO1, BCL2, UNC5C, SNAP25, COL18A1, PRKCA, PARD6B, ACTC1, BMP2, EGR2, ACTA1, EFNB3, PTPRZ1, PCNT, EFNB1, SPTBN4, EOMES, GAS1, GAS7, NCAM2, KRT19, XIRP1, S100B, DLX5, NOTCH4, CNTN2, MAP7, PMP22, MYH10	1.35515	1	0.382825	52.8656
GOTERM_BP_ALL	GO:0045087~innate immune response	18	1.31579	0.040132	CIITA, IFIH1, NCF2, C3, CLU, TLR2, COLEC12, SLAMF7, GCH1, DDX58, CFP, UNC13D, CYP27B1, IL23A, RNASE7, CXCL16, IL1RAP, CFI	1.6708	1	0.383028	53.0026
GOTERM_MF_ALL	GO:0019904~protein domain specific binding	35	2.55848	0.040549	GRIK2, MYO7A, SFN, KCNJ12, DOCK1, NOD1, HAND2, BCL2, TGM2, EXOC4, SH3BGR, IL1B, INPP5D, SCNN1A, TFDP1, SH3PXD2B, BMP2, CARD9, NOS1AP, DLGAP3, HCLS1, HPCAL4, LDB2, TACC3, PLSCR1, SH2D2A, SH3BGRL, LAT2, MAPK15, LCK, KIF20B, LRP2, ADAM12, CIT, PDZK1	1.40212	1	0.625148	48.1866
GOTERM_BP_ALL	GO:0035270~endocrine system development	11	0.804094	0.040567	IL6, SOX2, CLU, MNX1, PDE3B, CDH1, POU3F2, GLI2, NKX2-5, CITED2, NR5A1	2.04208	1	0.385367	53.3937
GOTERM_BP_ALL	GO:0051656~establishment of organelle localization	11	0.804094	0.040567	AP1M2, DLGAP5, MYO7A, NLGN1, KIF18A, CENPF, NUSAP1, BIRC5, CENPE, ESPL1, MYH10	2.04208	1	0.385367	53.3937
GOTERM_MF_ALL	GO:0005524~ATP binding	130	9.50292	0.04061	KIFC1, ADCY1, STK31, DTYMK, AURKC, TTK, PIP5KL1, ITPK1, MAP2K6, NWD1, CIITA, PIK3CG, NMNAT2, RET, HKDC1, MYO3B, MST1R, KIF26A, LRRK2, NEK5, HLA-DRA, TNFRSF6B, ACTBL2, KIF4A, IFIH1, DNAH12, ASS1, ERBB3, DNAH17, FARS2, BMPR2, OAS1, OAS2, ABCA4, ABCA3, ACSBG1, PTK6, MYO15A, TEK, DYRK3, POLQ, ERCC6L, CSF1R, OBSCN, MYO1A, MKI67, PIF1, SPHK1, MYO1G, ATAD5, CPS1, EPHA1, EPHA3, DDX58, CDC42BPG, PLK4, PLK…	1.1671	1	0.617451	48.2391
GOTERM_BP_ALL	GO:0040017~positive regulation of locomotion	14	1.02339	0.040714	PRKCA, COL18A1, IL6, FLT1, IL16, PDGFB, MMP9, SPHK1, IGF2, CXCL12, PTK2B, CXCL16, BCL2, HBEGF	1.82992	1	0.38553	53.5255
GOTERM_BP_ALL	GO:0010948~negative regulation of cell cycle process	6	0.438596	0.041	BUB1, CENPF, TTK, CENPE, ESPL1, GAS1	3.07426	1	0.386726	53.78
GOTERM_BP_ALL	GO:0000904~cell morphogenesis involved in differentiation	28	2.04678	0.041096	CCK, ERBB3, MYO7A, UCHL1, GLI2, CXCL12, UNC5B, ROBO1, BCL2, UNC5C, SNAP25, PRKCA, COL18A1, PARD6B, BMP2, EGR2, EFNB3, PTPRZ1, EFNB1, SPTBN4, EOMES, GAS1, NCAM2, S100B, DLX5, NOTCH4, CNTN2, MYH10	1.46994	1	0.3865	53.8652
GOTERM_BP_ALL	GO:0042325~regulation of phosphorylation	48	3.50877	0.041712	CSF2, ADCY1, CCK, TNF, PDGFB, BMPR2, TTK, KITLG, ZEB2, ITGB2, SFN, TRIB2, IL11, IL31RA, DGKA, TSPYL2, CERKL, CLCF1, CDKN2C, PTK2B, BCL2, IL1B, RAPGEF3, CERK, SERTAD1, MAP2K6, PPP1R14A, PRKCA, BMP2, IL6, FLT1, HCLS1, SPHK1, HERC5, IGF2, CENPE, PKIB, INHA, THY1, INHBA, ADRB2, CDKN1A, RGS4, MAPK15, IL12A, ERN1, LRP8, GADD45A	1.31943	1	0.390129	54.4085
GOTERM_MF_ALL	GO:0019198~transmembrane receptor protein phosphatase activity	5	0.365497	0.04189	PTPRG, PTPRZ1, PTPRH, PTPRU, PTPRN	3.68335	1	0.621026	49.3255
GOTERM_BP_ALL	GO:0007272~ensheathment of neurons	8	0.584795	0.042056	KLK6, PLP1, MPZ, EGR2, POU3F2, PMP22, ACSBG1, MBP	2.43989	1	0.391719	54.7091
GOTERM_BP_ALL	GO:0046651~lymphocyte proliferation	8	0.584795	0.042056	IL23A, BCL2, TNFSF14, IL7R, FKBP1B, CXCL12, ITGAM, IL10	2.43989	1	0.391719	54.7091
GOTERM_BP_ALL	GO:0008366~axon ensheathment	8	0.584795	0.042056	KLK6, PLP1, MPZ, EGR2, POU3F2, PMP22, ACSBG1, MBP	2.43989	1	0.391719	54.7091
GOTERM_BP_ALL	GO:0051591~response to cAMP	8	0.584795	0.042056	THBD, DUSP1, PTK2B, DUOX1, COL1A1, CPS1, PTPRN, VGF	2.43989	1	0.391719	54.7091
GOTERM_BP_ALL	GO:0030307~positive regulation of cell growth	8	0.584795	0.042056	IL9R, PTK2B, CXCL16, PRSS2, SPHK1, HBEGF, IGF2, SFN	2.43989	1	0.391719	54.7091
GOTERM_CC_ALL	GO:0005871~kinesin complex	5	0.365497	0.042155	KIF23, KIF2C, KIF11, KIF17, KIF15	3.67628	1	0.324348	46.4718
GOTERM_BP_ALL	GO:0014031~mesenchymal cell development	9	0.657895	0.042448	RET, BMP2, HAND2, SEMA3F, EFNB1, BCL2, EOMES, KITLG, ZEB2	2.26049	1	0.393649	55.0496
GOTERM_BP_ALL	GO:0048762~mesenchymal cell differentiation	9	0.657895	0.042448	RET, BMP2, HAND2, SEMA3F, EFNB1, BCL2, EOMES, KITLG, ZEB2	2.26049	1	0.393649	55.0496
GOTERM_CC_ALL	GO:0016324~apical plasma membrane	17	1.24269	0.042752	MUC1, MYO1A, SHROOM3, LZTS1, CUBN, ERBB3, SLC12A3, MYO7A, DUOX1, AQP1, EPCAM, ADRB2, ANK2, SLC23A2, LRP2, SCNN1A, DPP4	1.69164	1	0.323629	46.9542
GOTERM_BP_ALL	GO:0051046~regulation of secretion	24	1.75439	0.042859	PRKCA, RAB3B, ACHE, IL6, TNF, ERBB3, STXBP2, PDE3B, IGF2, INHA, NLRP3, IL10, IL11, INHBA, UNC13D, SAA2, SAA1, HMOX1, SCIN, IL1B, TRPV6, SNAP25, CAMK2A, IL1A	1.52191	1	0.395703	55.4044
GOTERM_BP_ALL	GO:0010038~response to metal ion	17	1.24269	0.043143	XDH, TXNIP, PTGS2, PGAM2, MGP, BCL2L1, AQP3, AHRR, PLA2G4A, DUSP1, PTK2B, BCL2, KRT14, PLCG2, CACNA1G, RYR2, SERPINA1	1.68807	1	0.396817	55.6475
GOTERM_BP_ALL	GO:0048812~neuron projection morphogenesis	25	1.82749	0.043501	CCK, ERBB3, UCHL1, CLU, GLI2, CXCL12, UNC5B, ROBO1, BCL2, UNC5C, SNAP25, PRKCA, PARD6B, EGR2, EFNB3, PTPRZ1, EFNB1, SPTBN4, GAS1, GAS7, NCAM2, S100B, DLX5, CNTN2, MYH10	1.50346	1	0.398454	55.9522
GOTERM_BP_ALL	GO:0051047~positive regulation of secretion	15	1.09649	0.043765	PRKCA, ACHE, IL6, TNF, IGF2, INHA, NLRP3, IL10, INHBA, UNC13D, SAA2, SAA1, SCIN, SNAP25, IL1A	1.76277	1	0.399405	56.1755
GOTERM_MF_ALL	GO:0032559~adenyl ribonucleotide binding	131	9.57602	0.044217	KIFC1, ADCY1, STK31, DTYMK, AURKC, TTK, PIP5KL1, RAPGEF3, ITPK1, MAP2K6, NWD1, CIITA, PIK3CG, NMNAT2, RET, HKDC1, MYO3B, MST1R, KIF26A, LRRK2, NEK5, HLA-DRA, TNFRSF6B, ACTBL2, KIF4A, IFIH1, DNAH12, ASS1, ERBB3, DNAH17, FARS2, BMPR2, OAS1, OAS2, ABCA4, ABCA3, ACSBG1, PTK6, MYO15A, TEK, DYRK3, POLQ, ERCC6L, CSF1R, OBSCN, MYO1A, MKI67, PIF1, SPHK1, MYO1G, ATAD5, CPS1, EPHA1, EPHA3, DDX58, CDC42BPG, …	1.16037	1	0.633444	51.2455
GOTERM_MF_ALL	GO:0022829~wide pore channel activity	4	0.292398	0.044563	GJB3, GJB4, GJA5, GJB2	4.82184	1	0.628633	51.525
GOTERM_MF_ALL	GO:0015645~fatty-acid ligase activity	4	0.292398	0.044563	SLC27A2, ACSL6, ACSBG1, ACSL5	4.82184	1	0.628633	51.525
GOTERM_BP_ALL	GO:0043933~macromolecular complex subunit organization	69	5.04386	0.044727	E2F2, HIST2H2AA3, HIST2H2AA4, GRIK2, TAF7L, SLC7A7, KIF2C, NOD1, HIST1H2BK, AQP11, IL1RAP, HIST1H2BJ, GPX3, SH3BGR, HIST3H2A, FAS, NLRP5, TRPM8, HIST1H1C, ALDH5A1, MGP, COLEC12, H2AFJ, NLRP3, CTH, ADRB2, SYCP3, HIST2H2BE, TUBA4A, MDM2, STMN1, HIST1H2AC, HMGB2, STON1, HIST1H2AE, PRND, APOC1, APOC2, ANLN, CDH1, TSPYL5, TSPYL6, CLDN14, H2AFB2, GCH1, TSPYL2, HJURP, PTK2B, TGM2, TUBA3D, CDA, GCHFR, HI…	1.24486	1	0.40531	56.9818
GOTERM_BP_ALL	GO:0031329~regulation of cellular catabolic process	10	0.730994	0.045802	HDAC4, TNF, MLXIPL, APOC1, MDM2, IL1B, APOC2, IGF2, IL10, TIMP1	2.09991	1	0.41191	57.8651
GOTERM_BP_ALL	GO:0050866~negative regulation of cell activation	10	0.730994	0.045802	INHBA, BPI, IL20RB, PDGFB, HMOX1, FAS, INHA, INPP5D, IL10, IL31RA	2.09991	1	0.41191	57.8651
GOTERM_BP_ALL	GO:0007409~axonogenesis	23	1.68129	0.046353	PRKCA, PARD6B, CCK, EGR2, EFNB3, ERBB3, PTPRZ1, EFNB1, SPTBN4, UCHL1, GAS1, GLI2, CXCL12, NCAM2, UNC5B, S100B, ROBO1, BCL2, DLX5, CNTN2, UNC5C, SNAP25, MYH10	1.52651	1	0.414793	58.3119
GOTERM_MF_ALL	GO:0001882~nucleoside binding	140	10.2339	0.046415	KIFC1, ADCY1, STK31, DTYMK, AURKC, TTK, PIP5KL1, RAPGEF3, ITPK1, MAP2K6, NWD1, CIITA, PIK3CG, NMNAT2, RET, HKDC1, MYO3B, PDE5A, MST1R, KIF26A, LRRK2, NEK5, HLA-DRA, TNFRSF6B, XDH, ACTBL2, KIF4A, IFIH1, DNAH12, ASS1, ERBB3, DNAH17, FARS2, BMPR2, OAS1, OAS2, ABCA4, ABCA3, ACSBG1, PTK6, MYO15A, TEK, CDA, DYRK3, POLQ, ERCC6L, CSF1R, SLC28A3, OBSCN, MYO1A, MKI67, PIF1, SPHK1, MYO1G, ATAD5, CPS1, EPHA1…	1.15162	1	0.636376	52.9958
GOTERM_BP_ALL	GO:0050869~negative regulation of B cell activation	5	0.365497	0.046662	INHBA, FAS, INHA, INPP5D, IL10	3.55818	1	0.415969	58.5595
GOTERM_BP_ALL	GO:0045926~negative regulation of growth	15	1.09649	0.046706	PSRC1, GREM1, INHBA, CTH, ADRB2, CDKN1A, TSPYL2, CYP27B1, CDKN2C, BBC3, BCL2, SEMA3F, CDA, PTCH1, SERTAD1	1.74674	1	0.415328	58.5953
GOTERM_BP_ALL	GO:0008584~male gonad development	9	0.657895	0.04688	HMGB2, AR, BCL2, ZFP42, SOX15, BIK, BCL2L1, INHA, NR5A1	2.21702	1	0.415575	58.7343
GOTERM_BP_ALL	GO:0030705~cytoskeleton-dependent intracellular transport	9	0.657895	0.04688	MYL7, KIF1A, KIF4A, ACTC1, MYO7A, UCHL1, HAP1, NEFM, MYH10	2.21702	1	0.415575	58.7343
GOTERM_BP_ALL	GO:0060485~mesenchyme development	9	0.657895	0.04688	RET, BMP2, HAND2, SEMA3F, EFNB1, BCL2, EOMES, KITLG, ZEB2	2.21702	1	0.415575	58.7343
GOTERM_BP_ALL	GO:0045667~regulation of osteoblast differentiation	8	0.584795	0.04699	TWSG1, IL6, BMP2, DLX5, SOX2, BMPR2, FZD1, TWIST2	2.38315	1	0.415382	58.8216
GOTERM_BP_ALL	GO:0046427~positive regulation of JAK-STAT cascade	6	0.438596	0.047621	CSF2, IL6, CLCF1, HCLS1, IL12A, IL31RA	2.95602	1	0.418738	59.3213
GOTERM_BP_ALL	GO:0051353~positive regulation of oxidoreductase activity	6	0.438596	0.047621	VDR, CYP27B1, TNF, IL1B, IGF2, GCH1	2.95602	1	0.418738	59.3213
GOTERM_BP_ALL	GO:0018149~peptide cross-linking	6	0.438596	0.047621	BGN, EGFLAM, EVPL, TGM2, DSP, IVL	2.95602	1	0.418738	59.3213
GOTERM_BP_ALL	GO:0050994~regulation of lipid catabolic process	6	0.438596	0.047621	TNF, APOC1, PDE3B, IL1B, APOC2, IGF2	2.95602	1	0.418738	59.3213
GOTERM_CC_ALL	GO:0033267~axon part	9	0.657895	0.048392	CCK, GABRB3, GRIK2, ROBO1, GRIK3, TH, SPTBN4, AQP1, MBP	2.20577	1	0.353707	51.3135
GOTERM_BP_ALL	GO:0003081~regulation of systemic arterial blood pressure by renin-angiotensin	4	0.292398	0.048628	ACE, REN, ACE2, PCSK5	4.65798	1	0.424587	60.1073
GOTERM_BP_ALL	GO:0055013~cardiac muscle cell development	4	0.292398	0.048628	ACTC1, XIRP1, NKX2-5, MYH10	4.65798	1	0.424587	60.1073
GOTERM_BP_ALL	GO:0045841~negative regulation of mitotic metaphase/anaphase transition	4	0.292398	0.048628	BUB1, CENPF, TTK, CENPE	4.65798	1	0.424587	60.1073
GOTERM_BP_ALL	GO:0043586~tongue development	4	0.292398	0.048628	ERBB3, SOX2, KRT13, NKX2-5	4.65798	1	0.424587	60.1073
GOTERM_BP_ALL	GO:0007094~mitotic cell cycle spindle assembly checkpoint	4	0.292398	0.048628	BUB1, CENPF, TTK, CENPE	4.65798	1	0.424587	60.1073
GOTERM_BP_ALL	GO:0055006~cardiac cell development	4	0.292398	0.048628	ACTC1, XIRP1, NKX2-5, MYH10	4.65798	1	0.424587	60.1073
GOTERM_MF_ALL	GO:0005218~intracellular ligand-gated calcium channel activity	3	0.219298	0.048664	RYR1, RYR2, FKBP1B	7.95604	1	0.646783	54.7266
GOTERM_MF_ALL	GO:0005219~ryanodine-sensitive calcium-release channel activity	3	0.219298	0.048664	RYR1, RYR2, FKBP1B	7.95604	1	0.646783	54.7266
GOTERM_BP_ALL	GO:0051093~negative regulation of developmental process	29	2.11988	0.048822	TWSG1, SOX2, GLI2, MBP, PTK2B, SEMA3F, BCL2, PIWIL2, SOX15, TIE1, INPP5D, GFI1, NKX2-5, ANGPT2, TWIST2, ASPM, IHH, HIST1H4H, INHA, VASH1, THY1, NOTCH3, PTHLH, HDAC4, INHBA, ADRB2, SOST, SERPINF1, NOTCH4	1.43426	1	0.424939	60.2572
GOTERM_BP_ALL	GO:0070201~regulation of establishment of protein localization	16	1.16959	0.049274	ACHE, IL6, TNF, TNFSF14, CDH1, IGF2, NLRP3, TACC3, IL10, SAA2, SAA1, EXOC4, IL1B, LTB, LCP1, IL1A	1.69381	1	0.427004	60.604
GOTERM_BP_ALL	GO:0030005~cellular di-, tri-valent inorganic cation homeostasis	26	1.90058	0.0502	C3AR1, CCL3, GNA15, GRIK2, PRND, CD52, CXCL12, FKBP1B, VDR, SAA2, SAA1, PTK2B, BCL2, TGM2, IL1B, PRKCA, TRPM8, ATP1A2, FZD2, LCK, GIPR, PLCG2, CACNA1G, RYR1, RYR2, STC1	1.46716	1	0.432168	61.3049
PANTHER_BP_ALL	BP00223:Angiogenesis	9	0.657895	0.051019	COL18A1, FLT1, HAND2, SEMA3F, ROBO4, MFGE8, ANGPTL2, ANGPT2, TNFAIP2	2.17854	0.999963	0.335327	47.9852
GOTERM_BP_ALL	GO:0048145~regulation of fibroblast proliferation	7	0.511696	0.051369	FNTB, CDKN1A, NUPR1, PDGFB, SPHK1, IFI30, CCNA2	2.56189	1	0.438841	62.1733
GOTERM_BP_ALL	GO:0060177~regulation of angiotensin metabolic process	3	0.219298	0.051859	ACE, REN, ACE2	7.68566	1	0.441051	62.532
GOTERM_BP_ALL	GO:0002002~regulation of angiotensin levels in blood	3	0.219298	0.051859	ACE, REN, ACE2	7.68566	1	0.441051	62.532
GOTERM_BP_ALL	GO:0002883~regulation of hypersensitivity	3	0.219298	0.051859	IL20RB, C3, FCER1G	7.68566	1	0.441051	62.532
GOTERM_BP_ALL	GO:0002864~regulation of acute inflammatory response to antigenic stimulus	3	0.219298	0.051859	IL20RB, C3, FCER1G	7.68566	1	0.441051	62.532
GOTERM_BP_ALL	GO:0001660~fever	3	0.219298	0.051859	IL1B, IL1A, EPHA3	7.68566	1	0.441051	62.532
GOTERM_BP_ALL	GO:0043647~inositol phosphate metabolic process	3	0.219298	0.051859	PLCG2, ITPK1, PTAFR	7.68566	1	0.441051	62.532
GOTERM_BP_ALL	GO:0032715~negative regulation of interleukin-6 production	3	0.219298	0.051859	BPI, TNF, IL10	7.68566	1	0.441051	62.532
GOTERM_BP_ALL	GO:0031644~regulation of neurological system process	19	1.38889	0.051952	EGR1, ACHE, ARC, CCK, TNF, EGR2, LZTS1, S100P, PTGS2, GRIK2, GRIK3, NLGN1, VGF, IL10, SYP, ADRB2, RASGRF1, LTB, CAMK2A	1.59071	1	0.440699	62.6002
GOTERM_BP_ALL	GO:0007015~actin filament organization	11	0.804094	0.051982	CDC42EP2, ACTC1, RND1, ACTA1, PTK2B, BCL2, SCIN, GAS7, RHOF, LCP1, ESPN	1.957	1	0.439936	62.6215
GOTERM_BP_ALL	GO:0019220~regulation of phosphate metabolic process	49	3.58187	0.052095	CSF2, ADCY1, CCK, TNF, PDGFB, BMPR2, TTK, KITLG, ZEB2, ITGB2, SFN, FKBP1B, TRIB2, IL11, IL31RA, DGKA, TSPYL2, CERKL, CLCF1, CDKN2C, PTK2B, BCL2, IL1B, RAPGEF3, CERK, SERTAD1, MAP2K6, PPP1R14A, PRKCA, BMP2, IL6, FLT1, HCLS1, SPHK1, HERC5, IGF2, CENPE, PKIB, INHA, THY1, INHBA, ADRB2, CDKN1A, RGS4, MAPK15, IL12A, ERN1, LRP8, GADD45A	1.29415	1	0.439713	62.7037
GOTERM_BP_ALL	GO:0051174~regulation of phosphorus metabolic process	49	3.58187	0.052095	CSF2, ADCY1, CCK, TNF, PDGFB, BMPR2, TTK, KITLG, ZEB2, ITGB2, SFN, FKBP1B, TRIB2, IL11, IL31RA, DGKA, TSPYL2, CERKL, CLCF1, CDKN2C, PTK2B, BCL2, IL1B, RAPGEF3, CERK, SERTAD1, MAP2K6, PPP1R14A, PRKCA, BMP2, IL6, FLT1, HCLS1, SPHK1, HERC5, IGF2, CENPE, PKIB, INHA, THY1, INHBA, ADRB2, CDKN1A, RGS4, MAPK15, IL12A, ERN1, LRP8, GADD45A	1.29415	1	0.439713	62.7037
GOTERM_MF_ALL	GO:0004896~cytokine receptor activity	9	0.657895	0.052529	IL1R2, IL2RB, IL9R, IL1RAP, IL2RG, IL7R, EBI3, GFRA2, IL31RA	2.16983	1	0.668296	57.5613
PANTHER_MF_ALL	MF00182:Gap junction	5	0.365497	0.054332	GJB3, GJB4, GJB5, GJA5, GJB2	3.39562	0.999986	0.329028	50.3512
GOTERM_BP_ALL	GO:0048666~neuron development	36	2.63158	0.054409	CCK, ERBB3, MYO7A, CLU, TH, UCHL1, CDH1, GLI2, CXCL12, SCARF1, UNC5B, ROBO1, PTK2B, BCL2, UNC5C, SNAP25, PRKCA, PARD6B, IL6, RET, EGR2, EFNB3, PTPRZ1, EFNB1, SPTBN4, GAS1, GAS7, THY1, NCAM2, RND1, S100B, RASGRF1, DLX5, CNTN2, IGSF9, MYH10	1.36029	1	0.453387	64.3471
GOTERM_CC_ALL	GO:0016459~myosin complex	10	0.730994	0.054418	MYL7, MYO1A, CGN, MYO15A, MYO7A, MYO3B, MYO1G, FILIP1L, MYH10, MYO5C	2.03609	1	0.38389	55.6006
GOTERM_BP_ALL	GO:0034762~regulation of transmembrane transport	6	0.438596	0.054836	ADRB2, PLCG2, IGF2, FKBP1B, NKX2-5, PDZK1	2.84654	1	0.455086	64.6428
GOTERM_CC_ALL	GO:0030018~Z disc	8	0.584795	0.055481	OBSCN, KRT19, TRIM54, DES, KRT8, FHL2, RYR2, FLNC	2.30167	1	0.384975	56.319
GOTERM_CC_ALL	GO:0031228~intrinsic to Golgi membrane	8	0.584795	0.055481	ST6GAL1, MFNG, A4GALT, ST8SIA5, ST8SIA1, CHST2, CUX1, MAN1C1	2.30167	1	0.384975	56.319
GOTERM_BP_ALL	GO:0000038~very-long-chain fatty acid metabolic process	5	0.365497	0.055582	PLA2G4A, PTGS2, PLA2G4C, SLC27A2, ACSBG1	3.3709	1	0.458732	65.1533
GOTERM_CC_ALL	GO:0044427~chromosomal part	39	2.85088	0.055787	HIST1H2AC, HIST2H2AA3, HIST2H2AA4, HIST1H2AE, POLA1, MAEL, H2AFB2, CITED2, KIF2C, VDR, CDCA8, NCAPH, SYN1, HIST1H2BK, HJURP, INCENP, HIST1H2BJ, BUB1, STAG3, HIST3H2A, ERCC6L, HIST1H4H, HIST1H2BC, HIST1H2BD, MKI67, HIST1H1C, PIF1, HIST1H2BG, SUV39H1, NUF2, CENPF, BIRC5, CENPE, H2AFJ, NCAPD3, HELB, HIST2H2BE, SPAG5, ZWINT, HIST1H3D, IRF4	1.33718	1	0.381894	56.5242
GOTERM_MF_ALL	GO:0030742~GTP-dependent protein binding	4	0.292398	0.056178	PARD6A, RAPGEF5, GCHFR, GCH1	4.42002	1	0.686419	60.0847
GOTERM_MF_ALL	GO:0004869~cysteine-type endopeptidase inhibitor activity	7	0.511696	0.056351	CST7, CST4, TNFSF14, CST2, BIRC5, CST1, BCL2L1	2.50866	1	0.680634	60.2006
GOTERM_MF_ALL	GO:0003700~transcription factor activity	88	6.43275	0.056373	MEF2C, E2F2, AEBP1, LZTS1, ELF3, FOXA3, ZNF80, ZFP42, DMRTA2, ZEB2, NFKB2, HOXD1, GLI2, SOHLH1, FOXO6, FOXS1, CITED2, SOX15, TWIST2, NR2F1, EGR1, SOX10, ZNF93, AR, EGR2, BATF2, MLXIPL, EOMES, FOXN1, RXRG, HES6, SP140, DDIT3, UHRF1, MNX1, PRDM1, ZSCAN18, CUX1, ETV7, ZNF274, HMGB2, TSHZ1, FOXM1, SOX2, SOX5, TFEB, ZNF367, NFIX, SOX6, GRAMD4, HIC1, VDR, ZNF852, HAND2, TFEC, POU2F3, POU2F2, NKX3-1, TF…	1.19681	1	0.673956	60.215
GOTERM_BP_ALL	GO:0019228~regulation of action potential in neuron	9	0.657895	0.056623	KLK6, PLP1, MPZ, EGR2, GRIK2, POU3F2, PMP22, ACSBG1, MBP	2.13491	1	0.464141	65.855
GOTERM_BP_ALL	GO:0030098~lymphocyte differentiation	14	1.02339	0.056968	EGR1, HDAC4, CLCF1, BCL2, NTRK1, LCK, PLCG2, EOMES, PTPN22, ITGA4, FAS, IL7R, IL10, IL11	1.74109	1	0.46527	66.0844
GOTERM_BP_ALL	GO:0032583~regulation of gene-specific transcription	17	1.24269	0.057543	CIITA, MEF2C, HMGB2, BMP2, IL6, TNF, PSRC1, TFEB, MLXIPL, IGF2, IL10, CITED2, HDAC4, VDR, IRF4, GFI1, NKX2-5	1.62508	1	0.467772	66.4632
GOTERM_BP_ALL	GO:0040008~regulation of growth	36	2.63158	0.05848	IL9R, FOXM1, IGFBP6, MAEL, ESM1, SFN, VGF, GREM1, FOXS1, IGSF11, TSPYL2, CYP27B1, WISP1, PTK2B, CDKN2C, PRSS2, SEMA3F, BCL2, CDA, POU3F2, SERTAD1, SPTBN4, SPHK1, PSRC1, IGF2, INHBA, CTH, CDKN1A, ADRB2, BBC3, CXCL16, HBEGF, PTCH1, KCTD11, IGFBP4, IGFBP5	1.35232	1	0.472414	67.073
GOTERM_BP_ALL	GO:0019725~cellular homeostasis	47	3.43567	0.058609	C3AR1, CCL3, GNA15, CCK, GRIK2, FOXA3, GRIK3, PRND, CD52, BCL2L1, FKBP1B, CXCL12, MBP, ACSBG1, VDR, SAA2, AQP11, PTK2B, SAA1, SLC1A6, BCL2, TGM2, IL1B, POU3F2, ABCA12, KLK6, PRKCA, PLP1, MPZ, EGR2, AIFM3, TRPM8, ATP1A2, FZD2, DDIT3, XIRP1, PLCG2, GIPR, LCK, RYR1, CACNA1G, RYR2, STC1, KCNH2, PMP22, IFI6, CLN6	1.29194	1	0.472215	67.1557
GOTERM_BP_ALL	GO:0048667~cell morphogenesis involved in neuron differentiation	24	1.75439	0.058843	PRKCA, PARD6B, CCK, EGR2, EFNB3, ERBB3, PTPRZ1, EFNB1, MYO7A, SPTBN4, UCHL1, GAS1, GLI2, CXCL12, NCAM2, UNC5B, S100B, ROBO1, BCL2, DLX5, CNTN2, UNC5C, SNAP25, MYH10	1.47094	1	0.472646	67.3064
GOTERM_MF_ALL	GO:0030554~adenyl nucleotide binding	136	9.94152	0.058863	KIFC1, ADCY1, STK31, DTYMK, AURKC, TTK, PIP5KL1, RAPGEF3, ITPK1, MAP2K6, NWD1, CIITA, PIK3CG, NMNAT2, RET, HKDC1, MYO3B, MST1R, KIF26A, LRRK2, NEK5, HLA-DRA, TNFRSF6B, XDH, ACTBL2, KIF4A, IFIH1, DNAH12, ASS1, ERBB3, DNAH17, FARS2, BMPR2, OAS1, OAS2, ABCA4, ABCA3, ACSBG1, PTK6, MYO15A, TEK, DYRK3, POLQ, ERCC6L, CSF1R, OBSCN, MYO1A, MKI67, PIF1, SPHK1, MYO1G, ATAD5, CPS1, EPHA1, EPHA3, DDX58, CDC42…	1.14354	1	0.683507	61.8504
GOTERM_MF_ALL	GO:0046872~metal ion binding	336	24.5614	0.059141	CYP24A1, S100A3, ALPPL2, ADCY1, DBF4B, CYP3A7, PTGS2, ALOXE3, LTBP2, SCN3B, ZNF57, FAM20C, ZNF781, SYP, HMCN1, KCNK7, ZNF773, KCNK6, ADAM8, S100A2, CLCA2, RXRG, BSN, ZNF502, COLEC12, ADAMTS7, PRDM8, UHRF1, PITPNM3, PARP12, F5, ZNF239, RYR1, RYR2, PRDM1, NEK5, ZNF382, UNC13A, ADAMTS4, TNFRSF6B, PPP2R3B, ZNF79, ENPP2, FARS2, MME, ZNF618, ACE, AHRR, CASZ1, CDA, KLF5, COL18A1, ZNF528, CRIP1, BHMT2, Z…	1.07618	1	0.678713	62.0292
GOTERM_BP_ALL	GO:0035295~tube development	25	1.82749	0.059171	SHROOM3, PGF, BMPR2, ZEB2, GREM1, GLI2, GJA5, CXCL12, RGMA, HAND2, BCL2, NKX3-1, PCSK5, NKX2-5, IHH, BMP2, RET, FLT1, MGP, CELSR1, PTHLH, NOTCH4, HSD11B1, PTCH1, CUX1	1.45562	1	0.473618	67.5153
GOTERM_BP_ALL	GO:0032103~positive regulation of response to external stimulus	10	0.730994	0.05925	PRKCA, PLA2G4A, IL6, CYP27B1, IL16, PDGFB, C3, TGM2, FCER1G, CXCL12	2.00147	1	0.473127	67.5656
PANTHER_BP_ALL	BP00283:Other oncogenesis	10	0.730994	0.059591	MAGEA2B, AR, WISP1, ELF3, PGF, MAGEA9B, MAGEA11, MAGEC1, IL31RA, IHH	1.99796	0.999994	0.369222	53.5547
GOTERM_CC_ALL	GO:0070161~anchoring junction	20	1.46199	0.06056	SHROOM3, FHL2, MPP7, CDH1, CDSN, TNS4, ARHGAP4, LAMA3, RND1, EVPL, TNS1, CASS4, PKP1, XIRP1, PTK2B, PKP3, PPL, DSP, ESAM, SYNM	1.53891	1	0.402731	59.6066
GOTERM_BP_ALL	GO:0043009~chordate embryonic development	35	2.55848	0.061001	SHROOM3, TFEB, CDH1, ZEB2, BCL2L1, HOXD1, GLI2, CITED2, RGMA, HAND2, NKX3-1, COL11A1, PCSK5, NKX2-5, FOXD3, GINS1, SOX10, MAFF, NLRP5, AR, CUBN, GJB3, EOMES, SPINT1, HES7, CELSR1, GAS1, PLK4, SALL4, CCNB2, MNX1, PTCH1, PRDM1, COL1A1, MYH10	1.35447	1	0.482365	68.6607
GOTERM_BP_ALL	GO:0045909~positive regulation of vasodilation	4	0.292398	0.061183	ADRB2, HMOX1, IGF2, CPS1	4.26981	1	0.482457	68.7728
GOTERM_BP_ALL	GO:0043299~leukocyte degranulation	4	0.292398	0.061183	LAT, LAT2, UNC13D, STXBP2	4.26981	1	0.482457	68.7728
GOTERM_BP_ALL	GO:0043500~muscle adaptation	4	0.292398	0.061183	HDAC4, ACTA1, HMOX1, IL1B	4.26981	1	0.482457	68.7728
GOTERM_BP_ALL	GO:0045839~negative regulation of mitosis	4	0.292398	0.061183	BUB1, CENPF, TTK, CENPE	4.26981	1	0.482457	68.7728
GOTERM_BP_ALL	GO:0014910~regulation of smooth muscle cell migration	4	0.292398	0.061183	ACE, PDGFB, BCL2, IGFBP5	4.26981	1	0.482457	68.7728
GOTERM_BP_ALL	GO:0045885~positive regulation of survival gene product expression	4	0.292398	0.061183	MEF2C, CSF2, IL2RB, NKX2-5	4.26981	1	0.482457	68.7728
GOTERM_BP_ALL	GO:0002675~positive regulation of acute inflammatory response	4	0.292398	0.061183	PLA2G4A, IL6, C3, FCER1G	4.26981	1	0.482457	68.7728
GOTERM_BP_ALL	GO:0051784~negative regulation of nuclear division	4	0.292398	0.061183	BUB1, CENPF, TTK, CENPE	4.26981	1	0.482457	68.7728
GOTERM_BP_ALL	GO:0065003~macromolecular complex assembly	64	4.67836	0.061579	E2F2, HIST2H2AA3, HIST2H2AA4, GRIK2, TAF7L, SLC7A7, NOD1, HIST1H2BK, AQP11, IL1RAP, HIST1H2BJ, GPX3, SH3BGR, HIST3H2A, FAS, NLRP5, TRPM8, HIST1H1C, ALDH5A1, MGP, COLEC12, H2AFJ, NLRP3, CTH, ADRB2, HIST2H2BE, TUBA4A, MDM2, HIST1H2AC, HMGB2, STON1, HIST1H2AE, PRND, APOC1, ANLN, CDH1, TSPYL5, TSPYL6, CLDN14, H2AFB2, GCH1, TSPYL2, HJURP, PTK2B, TGM2, TUBA3D, CDA, GCHFR, HIST1H4H, ANGPTL4, PARD6B, IL2…	1.23279	1	0.483771	69.0147
GOTERM_BP_ALL	GO:0030003~cellular cation homeostasis	28	2.04678	0.061845	C3AR1, CCL3, GNA15, GRIK2, PRND, CD52, CXCL12, FKBP1B, VDR, SAA2, AQP11, PTK2B, SAA1, BCL2, TGM2, IL1B, PRKCA, TRPM8, ATP1A2, FZD2, LCK, GIPR, PLCG2, CACNA1G, RYR1, RYR2, STC1, CLN6	1.41206	1	0.484334	69.176
GOTERM_BP_ALL	GO:0051048~negative regulation of secretion	9	0.657895	0.061942	INHBA, TNF, ERBB3, HMOX1, IL1B, IGF2, INHA, IL10, IL11	2.09609	1	0.483935	69.2348
GOTERM_BP_ALL	GO:0000272~polysaccharide catabolic process	6	0.438596	0.062648	HYAL1, LYG2, MGAM, CHI3L1, CPS1, FUCA1	2.74488	1	0.486986	69.6588
GOTERM_BP_ALL	GO:0007159~leukocyte adhesion	6	0.438596	0.062648	TNF, GMDS, ITGB2, ITGA4, SELPLG, ITGAM	2.74488	1	0.486986	69.6588
GOTERM_BP_ALL	GO:0035051~cardiac cell differentiation	6	0.438596	0.062648	ACTC1, BMP2, XIRP1, SOX6, NKX2-5, MYH10	2.74488	1	0.486986	69.6588
GOTERM_BP_ALL	GO:0045740~positive regulation of DNA replication	6	0.438596	0.062648	CSF2, PDGFB, KITLG, IGF2, AREG, GLI2	2.74488	1	0.486986	69.6588
PANTHER_MF_ALL	MF00006:Interleukin receptor	7	0.511696	0.062715	IL1R2, IL2RB, IL9R, IL20RB, IL1RAP, IL2RG, EBI3	2.44117	0.999998	0.360247	55.5939
GOTERM_MF_ALL	GO:0060090~molecular adaptor activity	10	0.730994	0.063139	ARHGAP4, LAT, SH3BGRL, SH2D2A, AHRR, ANK1, SH2D3A, CHN1, SH3BGR, GRB7	1.97911	1	0.696815	64.5124
GOTERM_CC_ALL	GO:0043197~dendritic spine	7	0.511696	0.063339	MYL7, ARC, LZTS1, DLGAP3, FBXO2, ATP1A2, MYH10	2.43795	1	0.41229	61.3061
GOTERM_CC_ALL	GO:0005834~heterotrimeric G-protein complex	6	0.438596	0.063503	GNGT2, GNA15, RGS7, GNG2, RGS9, GNG7	2.73819	1	0.40837	61.4046
GOTERM_CC_ALL	GO:0042383~sarcolemma	10	0.730994	0.06379	ADRB2, KRT19, BGN, DES, DYSF, COL6A3, KRT8, RYR1, ATP1A2, KCNJ12	1.97531	1	0.405156	61.5759
GOTERM_BP_ALL	GO:0002274~myeloid leukocyte activation	8	0.584795	0.063934	CSF2, LAT, DHRS2, LAT2, TLR2, STXBP2, IRF4, LCP2	2.22773	1	0.493245	70.4171
GOTERM_BP_ALL	GO:0001816~cytokine production	8	0.584795	0.063934	IRF9, NOD1, IL18, NFATC2, NLRP3, PCSK5, PTAFR, LCP2	2.22773	1	0.493245	70.4171
GOTERM_BP_ALL	GO:0006022~aminoglycan metabolic process	10	0.730994	0.06424	HYAL1, B3GNT8, BGN, EGFLAM, LYG2, XYLT1, CHI3L1, ITIH5, FUCA1, CLN6	1.97068	1	0.493992	70.5948
GOTERM_BP_ALL	GO:0032270~positive regulation of cellular protein metabolic process	26	1.90058	0.064388	PRKCA, CSF2, BMP2, IL6, CCK, TNF, HCLS1, BMPR2, TTK, KITLG, IGF2, IL11, IL31RA, HDAC4, CLCF1, PTK2B, PLK1, BCL2, MAPK15, IL12A, MDM2, PIWIL2, IL1B, DAZL, LRRK2, CLN6	1.42938	1	0.49386	70.6803
GOTERM_BP_ALL	GO:0031330~negative regulation of cellular catabolic process	5	0.365497	0.06535	HDAC4, APOC1, IGF2, IL10, TIMP1	3.20236	1	0.498209	71.2312
GOTERM_BP_ALL	GO:0050830~defense response to Gram-positive bacterium	5	0.365497	0.06535	IL6, NOD1, CARD9, HCK, IL12A	3.20236	1	0.498209	71.2312
GOTERM_BP_ALL	GO:0045104~intermediate filament cytoskeleton organization	5	0.365497	0.06535	INA, KRT16, KRT14, SYNM, KRT16P2, NEFM	3.20236	1	0.498209	71.2312
GOTERM_BP_ALL	GO:0042036~negative regulation of cytokine biosynthetic process	5	0.365497	0.06535	INHBA, IL6, INHA, INPP5D, IL10	3.20236	1	0.498209	71.2312
GOTERM_BP_ALL	GO:0030574~collagen catabolic process	5	0.365497	0.06535	KLK6, MMP9, PRSS2, MMP16, MMP13	3.20236	1	0.498209	71.2312
GOTERM_BP_ALL	GO:0000902~cell morphogenesis	37	2.70468	0.065993	CCK, SHROOM3, ERBB3, MYO7A, CLU, UCHL1, MAEL, SOX6, IL7R, GLI2, CXCL12, ANK1, UNC5B, ROBO1, BCL2, UNC5C, SNAP25, COL18A1, PRKCA, PARD6B, BMP2, EGR2, EFNB3, PTPRZ1, PCNT, EFNB1, SPTBN4, EOMES, GAS1, GAS7, NCAM2, S100B, DLX5, NOTCH4, CNTN2, MAP7, MYH10	1.33132	1	0.50077	71.5941
GOTERM_BP_ALL	GO:0009887~organ morphogenesis	55	4.02047	0.066969	PGF, MYO7A, ZEB2, GLI2, COL11A1, CCNA2, SOX10, RET, NLRP5, TMIE, EOMES, FOXN1, KRT13, MGP, PTPRU, THY1, PTHLH, COL1A1, ABLIM1, TWSG1, ETV7, TNF, SHROOM3, TSHZ1, ERBB3, SOX2, TH, BMPR2, GREM1, RGMA, VDR, HAND2, MYO15A, BCL2, GFI1, COL8A1, NKX2-5, PHLDA2, COL18A1, BMP2, ACTC1, TBX2, IGF2, GAS1, CELSR1, COL5A2, COL5A1, CDKN1A, TNFSF11, FREM2, DLX5, CSRNP1, PTCH1, LRP2, WNT7A	1.24915	1	0.505096	72.1359
GOTERM_BP_ALL	GO:0009792~embryonic development ending in birth or egg hatching	35	2.55848	0.067309	SHROOM3, TFEB, CDH1, ZEB2, BCL2L1, HOXD1, GLI2, CITED2, RGMA, HAND2, NKX3-1, COL11A1, PCSK5, NKX2-5, FOXD3, GINS1, SOX10, MAFF, NLRP5, AR, CUBN, GJB3, EOMES, SPINT1, HES7, CELSR1, GAS1, PLK4, SALL4, CCNB2, MNX1, PTCH1, PRDM1, COL1A1, MYH10	1.34231	1	0.505975	72.3228
GOTERM_BP_ALL	GO:0030030~cell projection organization	38	2.77778	0.067681	DNAH9, CCK, PDGFB, ERBB3, MYO7A, CLU, UCHL1, ITGB4, CDH1, GLI2, CXCL12, SCARF1, UNC5B, ROBO1, PTK2B, BCL2, UNC5C, SNAP25, KLF5, PRKCA, PARD6B, IL6, MYO1A, EGR2, EFNB3, PTPRZ1, PCNT, EFNB1, SPTBN4, GAS1, GAS7, NCAM2, S100B, RASGRF1, DLX5, CNTN2, IGSF9, MYH10	1.32271	1	0.507014	72.5253
GOTERM_MF_ALL	GO:0019899~enzyme binding	50	3.65497	0.068032	GRIK2, PDE3B, IL31RA, ANK1, CDKN2C, HMOX1, SERPINE1, SERPINA1, FAS, PLCB1, TOP2A, ALS2CL, FMNL1, NOS1AP, NCF2, ZP4, PTPRN, THY1, ADRB2, RAB11FIP3, LCK, MDM2, RYR2, ADAMTS4, CSF3, ADAMTSL4, DIAPH3, APOC2, CDH1, ITGB2, DAAM2, CDC42EP2, PTK2B, BCL2, PALM2, PRIMA1, GCHFR, RGPD6, PARD6A, RILP, KAT2B, BIRC5, CENPE, CABYR, MICALCL, HDAC4, VWF, MARCKS, SYTL1, NR5A1	1.26769	1	0.718324	67.3447
GOTERM_BP_ALL	GO:0002696~positive regulation of leukocyte activation	14	1.02339	0.068576	IL6, CDKN1A, EFNB1, IL18, LCK, IL12A, TNFSF14, IL1B, IL2RG, INPP5D, IL7R, ICOSLG, EBI3, THY1	1.69181	1	0.510822	73.0078
GOTERM_CC_ALL	GO:0000777~condensed chromosome kinetochore	9	0.657895	0.068684	KIF2C, HJURP, SPAG5, ZWINT, NUF2, BUB1, CENPF, CENPE, ERCC6L	2.05365	1	0.424496	64.3895
PANTHER_BP_ALL	BP00250:Muscle development	17	1.24269	0.068704	MEF2C, MYL7, OBSCN, CRIP1, DBNDD2, ZC3H10, FHL2, TPM2, EVC2, IGFN1, DUSP1, MYOM3, DLX5, FAT2, NKX3-1, NKX2-5, MYH10	1.58505	0.999999	0.401941	58.8707
PANTHER_MF_ALL	MF00226:HMG box transcription factor	6	0.438596	0.069255	SOX10, SOX2, SOX5, ACRC, SOX15, SOX6	2.66966	0.999999	0.380268	59.3253
GOTERM_MF_ALL	GO:0004035~alkaline phosphatase activity	3	0.219298	0.069408	ALPPL2, CILP2, ALPP	6.63004	1	0.719635	68.1027
GOTERM_BP_ALL	GO:0045137~development of primary sexual characteristics	16	1.16959	0.069469	HMGB2, AR, SOX2, ZFP42, BCL2L1, INHA, VGF, SOHLH1, GJB2, INHBA, PLA2G4A, TEX15, BCL2, SOX15, BIK, NR5A1	1.61379	1	0.51457	73.4807
GOTERM_CC_ALL	GO:0033391~chromatoid body	3	0.219298	0.069655	TDRD6, MAEL, PIWIL2	6.6173	1	0.424483	64.9247
GOTERM_MF_ALL	GO:0001883~purine nucleoside binding	137	10.0146	0.069712	KIFC1, ADCY1, STK31, DTYMK, AURKC, TTK, PIP5KL1, RAPGEF3, ITPK1, MAP2K6, NWD1, CIITA, PIK3CG, NMNAT2, RET, HKDC1, MYO3B, PDE5A, MST1R, KIF26A, LRRK2, NEK5, HLA-DRA, TNFRSF6B, XDH, ACTBL2, KIF4A, IFIH1, DNAH12, ASS1, ERBB3, DNAH17, FARS2, BMPR2, OAS1, OAS2, ABCA4, ABCA3, ACSBG1, PTK6, MYO15A, TEK, DYRK3, POLQ, ERCC6L, CSF1R, OBSCN, MYO1A, MKI67, PIF1, SPHK1, MYO1G, ATAD5, CPS1, EPHA1, EPHA3, DDX58…	1.13468	1	0.715248	68.2674
GOTERM_MF_ALL	GO:0043169~cation binding	338	24.7076	0.070224	CYP24A1, S100A3, ALPPL2, ADCY1, DBF4B, CYP3A7, PTGS2, ALOXE3, LTBP2, SCN3B, ZNF57, FAM20C, ZNF781, SYP, HMCN1, KCNK7, ZNF773, KCNK6, ADAM8, S100A2, CLCA2, RXRG, BSN, ZNF502, COLEC12, ADAMTS7, PRDM8, UHRF1, PITPNM3, PARP12, F5, ZNF239, RYR1, RYR2, PRDM1, NEK5, ZNF382, UNC13A, ADAMTS4, TNFRSF6B, PPP2R3B, ZNF79, ENPP2, FARS2, MME, ZNF618, ACE, AHRR, CASZ1, CDA, KLF5, COL18A1, ZNF528, CRIP1, BHMT2, Z…	1.07248	1	0.712045	68.5436
GOTERM_CC_ALL	GO:0016529~sarcoplasmic reticulum	7	0.511696	0.070296	ANK1, ATP2A3, RYR1, RYR2, AKAP6, FKBP1B, CASQ1	2.37544	1	0.422928	65.2734
PANTHER_MF_ALL	MF00114:Protein phosphatase	17	1.24269	0.071111	PTPN7, PTPN6, PPP2R3B, PTPRG, PTPRZ1, PTPRH, PTPN22, PTPRU, PTPRN, DUSP5, PPM1D, TNS1, DUSP1, PPM1J, PTP4A3, DUSP13, PPP2R2B	1.57811	1	0.37868	60.3302
GOTERM_BP_ALL	GO:0051130~positive regulation of cellular component organization	21	1.53509	0.071739	PRKCA, CCK, TNF, C3, DLGAP5, PSRC1, NUSAP1, APOC2, IGF2, MFGE8, ESPL1, CENPE, PLK4, PLA2G4A, CDC42EP2, ROBO1, IL1B, WNT7A, NKX2-5, LTB, IL1A	1.48618	1	0.525374	74.6484
GOTERM_BP_ALL	GO:0042552~myelination	7	0.511696	0.071865	KLK6, PLP1, EGR2, POU3F2, PMP22, ACSBG1, MBP	2.35963	1	0.525065	74.7117
GOTERM_BP_ALL	GO:0045767~regulation of anti-apoptosis	7	0.511696	0.071865	CDKN1A, IL6, DUSP1, BTG2, PTK2B, HMOX1, BCL2L1	2.35963	1	0.525065	74.7117
GOTERM_MF_ALL	GO:0001871~pattern binding	18	1.31579	0.072103	TNXB, ENPP2, PGF, C6ORF15, SUSD2, TLR2, TINAGL1, NLRP3, COL5A1, ITGAM, PRELP, EGFLAM, BGN, NOD1, HBEGF, LAMC2, PTCH1, SERPIND1	1.54988	1	0.716037	69.5386
GOTERM_MF_ALL	GO:0030247~polysaccharide binding	18	1.31579	0.072103	TNXB, ENPP2, PGF, C6ORF15, SUSD2, TLR2, TINAGL1, NLRP3, COL5A1, ITGAM, PRELP, EGFLAM, BGN, NOD1, HBEGF, LAMC2, PTCH1, SERPIND1	1.54988	1	0.716037	69.5386
GOTERM_MF_ALL	GO:0016298~lipase activity	13	0.950292	0.072592	C3AR1, PLA2G4A, SMPDL3B, HMOX1, PLCH2, PLCG2, PLCD3, PLA1A, PLCB1, PLA2G4C, PLCB2, PLCXD2, SMPD3	1.72381	1	0.712824	69.7927
GOTERM_MF_ALL	GO:0005070~SH3/SH2 adaptor activity	8	0.584795	0.072836	ARHGAP4, LAT, SH3BGRL, SH2D2A, SH2D3A, CHN1, SH3BGR, GRB7	2.16491	1	0.708422	69.9185
GOTERM_BP_ALL	GO:0002695~negative regulation of leukocyte activation	9	0.657895	0.073487	INHBA, BPI, IL20RB, HMOX1, FAS, INHA, INPP5D, IL10, IL31RA	2.02254	1	0.532334	75.5142
GOTERM_BP_ALL	GO:0019240~citrulline biosynthetic process	3	0.219298	0.073833	PADI2, PADI4, CPS1	6.40472	1	0.533117	75.6822
GOTERM_BP_ALL	GO:0051983~regulation of chromosome segregation	3	0.219298	0.073833	KIF2C, CENPE, ESPL1	6.40472	1	0.533117	75.6822
GOTERM_BP_ALL	GO:0002544~chronic inflammatory response	3	0.219298	0.073833	UNC13D, TNF, IL1B	6.40472	1	0.533117	75.6822
GOTERM_BP_ALL	GO:0034508~centromere complex assembly	3	0.219298	0.073833	HJURP, CENPF, CENPE	6.40472	1	0.533117	75.6822
GOTERM_BP_ALL	GO:0019369~arachidonic acid metabolic process	3	0.219298	0.073833	PLA2G4A, PTGS2, PLA2G4C	6.40472	1	0.533117	75.6822
GOTERM_MF_ALL	GO:0043167~ion binding	342	25	0.074459	CYP24A1, S100A3, ALPPL2, ADCY1, DBF4B, CYP3A7, PTGS2, ALOXE3, LTBP2, SCN3B, ZNF57, FAM20C, ZNF781, SYP, HMCN1, KCNK7, ZNF773, KCNK6, ADAM8, S100A2, CLCA2, RXRG, BSN, ZNF502, COLEC12, ADAMTS7, PRDM8, UHRF1, PITPNM3, PARP12, F5, ZNF239, RYR1, RYR2, PRDM1, NEK5, ZNF382, UNC13A, ADAMTS4, TNFRSF6B, PPP2R3B, ZNF79, ENPP2, FARS2, MME, ZNF618, ACE, AHRR, CASZ1, CDA, KLF5, COL18A1, ZNF528, CRIP1, BHMT2, Z…	1.06931	1	0.711079	70.7442
GOTERM_BP_ALL	GO:0043193~positive regulation of gene-specific transcription	12	0.877193	0.074992	MEF2C, HDAC4, HMGB2, IL6, TNF, PSRC1, MLXIPL, TFEB, IRF4, NKX2-5, IL10, CITED2	1.76682	1	0.537932	76.2369
GOTERM_BP_ALL	GO:0060562~epithelial tube morphogenesis	10	0.730994	0.074996	RGMA, RET, BMP2, SHROOM3, PGF, BCL2, ZEB2, PTCH1, CELSR1, GREM1	1.91186	1	0.537005	76.2392
GOTERM_BP_ALL	GO:0051043~regulation of membrane protein ectodomain proteolysis	4	0.292398	0.075077	TNF, IL1B, IL10, TIMP1	3.94137	1	0.536456	76.2772
GOTERM_BP_ALL	GO:0070192~chromosome organization involved in meiosis	4	0.292398	0.075077	TEX15, FANCD2, MAEL, STAG3	3.94137	1	0.536456	76.2772
GOTERM_BP_ALL	GO:0032770~positive regulation of monooxygenase activity	4	0.292398	0.075077	TNF, IL1B, IGF2, GCH1	3.94137	1	0.536456	76.2772
GOTERM_BP_ALL	GO:0007129~synapsis	4	0.292398	0.075077	TEX15, FANCD2, MAEL, STAG3	3.94137	1	0.536456	76.2772
GOTERM_BP_ALL	GO:0045884~regulation of survival gene product expression	5	0.365497	0.075948	MEF2C, CSF2, IL2RB, BCL2L1, NKX2-5	3.04987	1	0.539791	76.6857
GOTERM_BP_ALL	GO:0007140~male meiosis	5	0.365497	0.075948	MEI1, TEX15, HSPA2, SYCP3, MAEL	3.04987	1	0.539791	76.6857
GOTERM_BP_ALL	GO:0002709~regulation of T cell mediated immunity	5	0.365497	0.075948	IL20RB, IL12A, IL1B, IL7R, DPP4	3.04987	1	0.539791	76.6857
GOTERM_BP_ALL	GO:0001659~temperature homeostasis	5	0.365497	0.075948	GPX2, ADRB2, IL1B, IL1A, EPHA3	3.04987	1	0.539791	76.6857
GOTERM_BP_ALL	GO:0070304~positive regulation of stress-activated protein kinase signaling pathway	5	0.365497	0.075948	NOD1, CARD9, TNF, IL1B, EDA2R	3.04987	1	0.539791	76.6857
GOTERM_BP_ALL	GO:0046889~positive regulation of lipid biosynthetic process	5	0.365497	0.075948	PLA2G4A, TNF, MLXIPL, APOC2, IGF2	3.04987	1	0.539791	76.6857
GOTERM_BP_ALL	GO:0030239~myofibril assembly	5	0.365497	0.075948	KRT19, ACTC1, ACTA1, XIRP1, MYH10	3.04987	1	0.539791	76.6857
GOTERM_BP_ALL	GO:0045793~positive regulation of cell size	8	0.584795	0.077045	IL9R, PTK2B, CXCL16, PRSS2, SPHK1, HBEGF, IGF2, SFN	2.13491	1	0.544187	77.1908
GOTERM_BP_ALL	GO:0030183~B cell differentiation	8	0.584795	0.077045	HDAC4, CLCF1, BCL2, NTRK1, PLCG2, ITGA4, IL10, IL11	2.13491	1	0.544187	77.1908
GOTERM_CC_ALL	GO:0000785~chromatin	22	1.60819	0.077636	HIST1H2AC, HIST2H2AA3, HIST1H2BC, HIST2H2AA4, HIST1H2BD, HIST1H1C, HIST1H2BG, HIST1H2AE, SUV39H1, MAEL, POLA1, CENPF, H2AFJ, H2AFB2, CITED2, VDR, HIST1H2BK, HIST2H2BE, INCENP, HIST1H2BJ, HIST1H3D, HIST3H2A, IRF4, HIST1H4H	1.45581	1	0.451733	69.0467
GOTERM_BP_ALL	GO:0048568~embryonic organ development	20	1.46199	0.077857	TSHZ1, MYO7A, TMIE, SOX2, TH, TFEB, EOMES, SPINT1, GAS1, GLI2, DDIT3, CITED2, PLK4, MYO15A, DLX5, GFI1, PRDM1, COL11A1, PCSK5, FOXD3	1.48947	1	0.547156	77.5579
PANTHER_MF_ALL	MF00222:Zinc finger transcription factor	76	5.55556	0.078608	ZNF208, ZNF582, ZNF534, ZNF80, ZNF296, ZNF57, ZFP42, ZNF781, ZEB2, ZNF10, GLI2, ZNF829, ZNF350, ZNF773, ZNF404, ZNF578, ZNF577, EGR1, ZNF93, ZNF280A, EGR2, ZFP30, ZNF502, ZFP28, UHRF1, ZNF239, PRDM1, ZNF432, ZSCAN18, ZNF382, ZNF702P, ZNF274, ZNF468, ZNF552, ZNF79, TSHZ1, ZBTB12, CTCFL, FHL2, ZNF367, ZNF177, ZNF618, HIC1, ZNF699, ZNF600, ZNF852, GFI1, ZNF420, ZNF607, ZNF606, ZNF701, ZNF470, ZNF560…	1.1858	1	0.400515	64.1616
GOTERM_BP_ALL	GO:0007126~meiosis	13	0.950292	0.07872	MKI67, ZFP42, MAEL, ESPL1, MEI1, TEX15, SYCP3, DUSP13, HSPA2, FANCD2, PLK1, PIWIL2, STAG3	1.69921	1	0.550336	77.9419
GOTERM_BP_ALL	GO:0002526~acute inflammatory response	13	0.950292	0.07872	IL6, C3, CLU, IGF2, EPHA3, CFP, NUPR1, SAA2, SAA1, IL1B, SERPINA1, CFI, IL1A	1.69921	1	0.550336	77.9419
GOTERM_BP_ALL	GO:0051327~M phase of meiotic cell cycle	13	0.950292	0.07872	MKI67, ZFP42, MAEL, ESPL1, MEI1, TEX15, SYCP3, DUSP13, HSPA2, FANCD2, PLK1, PIWIL2, STAG3	1.69921	1	0.550336	77.9419
GOTERM_CC_ALL	GO:0005922~connexon complex	5	0.365497	0.079514	GJB3, GJB4, GJB5, GJA5, GJB2	3.00787	1	0.455337	69.9485
GOTERM_CC_ALL	GO:0001533~cornified envelope	5	0.365497	0.079514	EVPL, SPRR2D, DSP, CDSN, IVL	3.00787	1	0.455337	69.9485
GOTERM_BP_ALL	GO:0042102~positive regulation of T cell proliferation	7	0.511696	0.079601	IL6, IL18, EFNB1, IL12A, IL1B, ICOSLG, EBI3	2.29913	1	0.553567	78.3276
GOTERM_BP_ALL	GO:0050708~regulation of protein secretion	9	0.657895	0.079716	IL6, ACHE, TNF, SAA2, SAA1, IGF2, NLRP3, IL10, IL1A	1.98767	1	0.553166	78.3774
GOTERM_MF_ALL	GO:0017016~Ras GTPase binding	12	0.877193	0.079844	RGPD6, PARD6A, FMNL1, RILP, CDC42EP2, RAB11FIP3, NCF2, DIAPH3, BIRC5, SYTL1, DAAM2, ALS2CL	1.74858	1	0.731527	73.334
GOTERM_MF_ALL	GO:0032813~tumor necrosis factor receptor superfamily binding	6	0.438596	0.079858	TNFSF10, TNFSF11, TNF, TNFSF14, TNFSF9, LTB	2.56647	1	0.72627	73.3404
PANTHER_BP_ALL	BP00029:Lipid and fatty acid binding	5	0.365497	0.0799	RBP1, CRABP2, FABP3, FABP7, FABP5	2.99694	1	0.440066	64.6337
GOTERM_BP_ALL	GO:0007548~sex differentiation	18	1.31579	0.079963	HMGB2, AR, SOX2, ZFP42, DMRTA2, BCL2L1, INHA, VGF, SOHLH1, GJB2, INHBA, PLA2G4A, TEX15, BCL2, SOX15, BIK, WNT7A, NR5A1	1.52695	1	0.55339	78.4842
PANTHER_MF_ALL	MF00241:Protein kinase receptor	13	0.950292	0.080018	RET, FLT1, ERBB3, PLXNB3, BMPR2, EPHA1, EPHA3, STYK1, NTRK1, TEK, TIE1, MST1R, CSF1R	1.69438	1	0.396772	64.843
GOTERM_BP_ALL	GO:0030510~regulation of BMP signaling pathway	6	0.438596	0.080043	RGMA, TWSG1, SOST, KCP, FSTL3, GREM1	2.56189	1	0.55283	78.5188
GOTERM_BP_ALL	GO:0050729~positive regulation of inflammatory response	6	0.438596	0.080043	PRKCA, PLA2G4A, IL6, C3, TGM2, FCER1G	2.56189	1	0.55283	78.5188
GOTERM_BP_ALL	GO:0042990~regulation of transcription factor import into nucleus	6	0.438596	0.080043	TNF, TNFSF14, CDH1, NLRP3, TACC3, IL10	2.56189	1	0.55283	78.5188
GOTERM_BP_ALL	GO:0030500~regulation of bone mineralization	6	0.438596	0.080043	ADRB2, PLA2G4A, BMP2, CYP27B1, BMPR2, MGP	2.56189	1	0.55283	78.5188
GOTERM_BP_ALL	GO:0032649~regulation of interferon-gamma production	6	0.438596	0.080043	INHBA, IL20RB, IL18, IL12A, INHA, EBI3	2.56189	1	0.55283	78.5188
GOTERM_BP_ALL	GO:0033043~regulation of organelle organization	24	1.75439	0.081785	TNF, DLGAP5, PIF1, SPTBN4, PSRC1, CENPF, TTK, NUSAP1, CTCFL, IGF2, ESPL1, CENPE, CXCL12, NEBL, PLK4, PLA2G4A, CDC42EP2, TRIM54, SCIN, BUB1, KIF20B, IL1B, LTB, IL1A	1.41671	1	0.559993	79.2562
GOTERM_CC_ALL	GO:0045177~apical part of cell	20	1.46199	0.082732	MUC1, PARD6B, MYO1A, NLRP5, CUBN, SHROOM3, LZTS1, ERBB3, SLC12A3, MYO7A, DUOX1, CDH1, AQP1, EPCAM, ADRB2, ANK2, SLC23A2, LRP2, SCNN1A, DPP4	1.47873	1	0.464523	71.4376
GOTERM_BP_ALL	GO:0050878~regulation of body fluid levels	17	1.24269	0.082786	F2RL3, IL6, EFEMP2, IL11, PLSCR1, VWF, ANXA8, HMCN1, THBD, F5, SAA2, SAA1, SERPINE1, SERPINA1, SERPIND1, TFPI2, PLAU	1.5444	1	0.563651	79.6692
GOTERM_MF_ALL	GO:0015267~channel activity	40	2.92398	0.083127	KCNK15, KCNC3, GABRB3, SCN3B, GRIK2, GRIK3, TRPV3, KCNJ12, AQP1, FKBP1B, GJA5, AQP3, KCNS1, KCNK7, KCNK6, SCN9A, TRPV6, NALCN, RASA3, SNAP25, SCNN1A, ANO9, GABRQ, TRPM3, CLCA2, MLC1, TRPM8, GABRA3, GJB3, GJB4, GJB2, CLIC3, RYR1, CACNA1G, SCN4B, RYR2, KCNH2, CACNA1D, KCTD11, KCTD12	1.28739	1	0.735827	74.8059
GOTERM_CC_ALL	GO:0016328~lateral plasma membrane	4	0.292398	0.083549	MYO1A, ERBB3, CDH1, GJB2	3.78132	1	0.463407	71.8045
GOTERM_CC_ALL	GO:0043209~myelin sheath	4	0.292398	0.083549	PLP1, BCL2, PMP22, MBP	3.78132	1	0.463407	71.8045
PANTHER_BP_ALL	BP00028:Lipid and fatty acid transport	15	1.09649	0.083986	RBP1, ATP10B, CRABP2, APOC1, APOC2, ABCA4, ABCA3, PLSCR1, PITPNM3, FABP3, FABP7, SLC27A3, SLC27A2, FABP5, ABCA12	1.60006	1	0.4456	66.5451
GOTERM_BP_ALL	GO:0010646~regulation of cell communication	94	6.87134	0.084056	LZTS1, PDGFB, PTGS2, GRIK2, GRIK3, FSTL3, PDE3B, TTK, ZEB2, VGF, IL11, IL31RA, CITED2, SYP, NOD1, CLCF1, HMOX1, RAPGEF5, IL1B, RAPGEF3, AGAP1, LTB, MAP2K6, GNG7, IHH, EGR1, PRKCA, ARC, EGR2, BST2, ARHGEF6, ARHGEF19, ARHGEF16, PSD4, INHA, RPTOR, FARP1, ARHGEF10, THY1, NCAM1, INHBA, ADRB2, RASGRF1, LCK, KCP, IL12A, TNFAIP3, CSF2, TWSG1, ACHE, TNF, RAP1GAP, ERBB3, SOX2, KITLG, GREM1, TRIB2, RGMA, RA…	1.16001	1	0.568478	80.1819
GOTERM_MF_ALL	GO:0022803~passive transmembrane transporter activity	40	2.92398	0.084601	KCNK15, KCNC3, GABRB3, SCN3B, GRIK2, GRIK3, TRPV3, KCNJ12, AQP1, FKBP1B, GJA5, AQP3, KCNS1, KCNK7, KCNK6, SCN9A, TRPV6, NALCN, RASA3, SNAP25, SCNN1A, ANO9, GABRQ, TRPM3, CLCA2, MLC1, TRPM8, GABRA3, GJB3, GJB4, GJB2, CLIC3, RYR1, CACNA1G, SCN4B, RYR2, KCNH2, CACNA1D, KCTD11, KCTD12	1.28427	1	0.73715	75.4413
GOTERM_BP_ALL	GO:0045597~positive regulation of cell differentiation	25	1.82749	0.084676	SH3PXD2B, CSF2, BMP2, IL6, SOX2, CLU, BMPR2, EOMES, KITLG, IGF2, GLI2, IL7R, INHBA, TNFSF11, CYP27B1, SERPINF1, ROBO1, BCL2, DLX5, SCIN, IL2RG, GFI1, INPP5D, NKX2-5, IHH	1.39841	1	0.570333	80.4279
GOTERM_BP_ALL	GO:0051259~protein oligomerization	20	1.46199	0.085032	TRPM8, ALDH5A1, PRND, CDH1, COLEC12, NLRP3, BIRC3, TRIM22, GCH1, VWF, CTH, TNFSF11, NOD1, AQP11, GPX3, TGM2, CDA, FAS, GCHFR, ANGPTL4	1.47235	1	0.57099	80.5674
GOTERM_BP_ALL	GO:0030335~positive regulation of cell migration	12	0.877193	0.085167	COL18A1, IL6, FLT1, PDGFB, PTK2B, MMP9, CXCL16, BCL2, SPHK1, HBEGF, IGF2, CXCL12	1.72712	1	0.570665	80.6204
GOTERM_CC_ALL	GO:0016528~sarcoplasm	7	0.511696	0.085472	ANK1, ATP2A3, RYR1, RYR2, AKAP6, FKBP1B, CASQ1	2.25957	1	0.46688	72.6512
PANTHER_BP_ALL	BP00103:Cell surface receptor mediated signal transduction	139	10.1608	0.085594	F2RL3, GNA15, IL9R, PDGFB, PGF, IL18, LRRC4B, TLR2, TNFSF14, RRAD, PTPN22, IL10, IL31RA, PTGIR, PIP5KL1, UNC5B, FAP, IL1B, GNG2, UNC5C, FAS, HTR1D, EBI3, IL1A, GNG7, ISLR2, PIK3CG, RET, GNB1L, EFNB3, PTPRG, PTPRH, EFNB1, PLXNB3, FOXN1, OLFML2A, GPR132, IL24, PTPRU, NTSR1, THBD, RND1, LPAR5, LPAR6, RASGRF1, AKAP6, STC1, MST1R, C3AR1, IL1R2, CCL3, MFNG, ERBB3, BMPR2, MME, SORCS1, PAQR8, IL23A, PLCH…	1.12226	1	0.44101	67.2706
GOTERM_BP_ALL	GO:0007156~homophilic cell adhesion	16	1.16959	0.085618	PCDHGA12, RET, PCDHGA7, CDH1, PCDHGC4, PCDHGC3, CELSR1, PCDHGB5, PCDHGA1, PCDHGB4, CDH15, CDH16, FAT3, ROBO1, FREM2, CDH19, FAT2, ESAM	1.56451	1	0.571741	80.7955
GOTERM_BP_ALL	GO:0022604~regulation of cell morphogenesis	16	1.16959	0.085618	RHOJ, SHROOM3, LZTS1, ITGB2, GAS7, MBP, THY1, CDC42EP2, ROBO1, SEMA3F, ITGA7, PALM2, POU3F2, WNT7A, NEFM, MYH10	1.56451	1	0.571741	80.7955
GOTERM_BP_ALL	GO:0044085~cellular component biogenesis	91	6.65205	0.085963	E2F2, HIST2H2AA3, HIST2H2AA4, PDGFB, GRIK2, MYO7A, RPLP0P2, GJA5, SLC7A7, TAF7L, NOD1, HIST1H2BK, AQP11, IL1RAP, HIST1H2BJ, GPX3, SH3BGR, STAG3, HIST3H2A, FAS, NLRP5, ATG9B, TRPM8, ACTA1, HIST1H1C, ALDH5A1, MGP, COLEC12, H2AFJ, NLRP3, THY1, CTH, KRT19, ADRB2, TNS1, XIRP1, HIST2H2BE, KRT14, TUBA4A, MDM2, PMP22, LCP1, HIST1H2AC, ACHE, HMGB2, STON1, HIST1H2AE, PRND, ITGB4, APOC1, ANLN, CDH1, TSPYL5,…	1.16449	1	0.572345	80.9288
GOTERM_BP_ALL	GO:0001655~urogenital system development	14	1.02339	0.086318	BMP2, AR, RET, PGF, NID1, RRM2B, GREM1, GLI2, ACE, AQP11, REN, BCL2, NKX3-1, PCSK5	1.63029	1	0.572988	81.0649
GOTERM_BP_ALL	GO:0043281~regulation of caspase activity	11	0.804094	0.086321	CCK, NOD1, TNF, AIFM3, BBC3, LCK, CDH1, BIRC5, SFN, NLRP3, IFI6	1.78359	1	0.572083	81.0662
GOTERM_BP_ALL	GO:0009566~fertilization	11	0.804094	0.086321	NLRP5, CLGN, TEX15, ROPN1B, ZP4, SPTBN4, MAEL, MFGE8, FCGBP, BCL2L1, MST1R	1.78359	1	0.572083	81.0662
GOTERM_BP_ALL	GO:0034097~response to cytokine stimulus	11	0.804094	0.086321	PRKCA, CIITA, HDAC4, CYP27B1, PTGS2, CXCL16, BCL2, SERPINA1, BCL2L1, GCH1, EPHA3	1.78359	1	0.572083	81.0662
GOTERM_BP_ALL	GO:0009395~phospholipid catabolic process	5	0.365497	0.08735	PLA2G4A, SMPDL3B, PLCG2, PLA2G4C, SMPD3	2.91124	1	0.57567	81.4552
GOTERM_BP_ALL	GO:0006942~regulation of striated muscle contraction	5	0.365497	0.08735	CACNA1G, RYR2, ATP1A2, FKBP1B, NKX2-5	2.91124	1	0.57567	81.4552
GOTERM_BP_ALL	GO:0045103~intermediate filament-based process	5	0.365497	0.08735	INA, KRT16, KRT14, SYNM, KRT16P2, NEFM	2.91124	1	0.57567	81.4552
GOTERM_BP_ALL	GO:0045682~regulation of epidermis development	5	0.365497	0.08735	MAFF, INHBA, CYP27B1, TNF, AQP3	2.91124	1	0.57567	81.4552
GOTERM_BP_ALL	GO:0030029~actin filament-based process	26	1.90058	0.087367	RHOJ, MYL7, SHROOM3, PDGFB, MYO7A, DIAPH3, FHDC1, DAAM2, ESPN, CORO2B, CDC42EP2, PTK2B, BCL2, RHOF, FMNL1, ACTC1, TNXB, ACTA1, GAS7, CDC42BPG, KRT19, RND1, XIRP1, SCIN, LCP1, MYH10	1.38193	1	0.57483	81.4618
GOTERM_CC_ALL	GO:0016323~basolateral plasma membrane	22	1.60819	0.087489	MYO1A, SLC13A5, ERBB3, ITGB4, FHL2, CDH1, AQP1, AQP3, TNS4, EPCAM, ARHGAP4, COL17A1, ANK1, LAMA3, TNS1, CASS4, ANK2, PTK2B, SLC23A2, NOTCH4, DSP, MAP7	1.43429	1	0.470629	73.5133
GOTERM_BP_ALL	GO:0051341~regulation of oxidoreductase activity	7	0.511696	0.087785	VDR, CYP27B1, TNF, IL1B, IGF2, GFI1, GCH1	2.24165	1	0.575732	81.6177
GOTERM_BP_ALL	GO:0006979~response to oxidative stress	19	1.38889	0.088422	PRKCA, TXNIP, PTGS2, CLU, DUOX1, RRM2B, BCL2L1, DDIT3, GPX2, DHRS2, PLA2G4A, DUSP1, PTK2B, SLC23A2, HMOX1, BCL2, GPX3, SERPINE1, COL1A1	1.48402	1	0.577575	81.8529
GOTERM_BP_ALL	GO:0051321~meiotic cell cycle	13	0.950292	0.088572	MKI67, ZFP42, MAEL, ESPL1, MEI1, TEX15, SYCP3, DUSP13, HSPA2, FANCD2, PLK1, PIWIL2, STAG3	1.66523	1	0.577308	81.9077
GOTERM_BP_ALL	GO:0009308~amine metabolic process	40	2.92398	0.088613	ACHE, CKMT1B, ASS1, FARS2, AMT, TH, GGT1, SLC7A4, GCH1, SLC7A7, DCT, GLS2, B3GNT8, FOLR1, XYLT1, ITIH5, GAD1, HPD, HYAL1, BHMT2, ALDH5A1, SPHK1, CHI3L1, FTCD, PADI2, PADI4, CPS1, FUCA1, MOXD1, PLA2G4A, CTH, BGN, EGFLAM, DHFR, CKM, LYG2, GFPT2, FABP3, CLN6, PRODH	1.28094	1	0.576579	81.9229
GOTERM_BP_ALL	GO:0055080~cation homeostasis	30	2.19298	0.089051	C3AR1, CCL3, GNA15, GRIK2, PRND, CD52, CXCL12, FKBP1B, VDR, CYP27B1, SAA2, AQP11, PTK2B, SAA1, HMOX1, BCL2, TGM2, IL1B, PRKCA, TRPM8, ATP1A2, FZD2, LCK, GIPR, PLCG2, CACNA1G, RYR1, RYR2, STC1, CLN6	1.34365	1	0.577552	82.0823
GOTERM_BP_ALL	GO:0050920~regulation of chemotaxis	6	0.438596	0.08961	PRKCA, IL6, IL16, PDGFB, GREM1, CXCL12	2.47925	1	0.579037	82.284
GOTERM_BP_ALL	GO:0032680~regulation of tumor necrosis factor production	6	0.438596	0.08961	BPI, NOD1, CARD9, TLR2, FCER1G, IL10	2.47925	1	0.579037	82.284
GOTERM_BP_ALL	GO:0042509~regulation of tyrosine phosphorylation of STAT protein	6	0.438596	0.08961	CSF2, IL6, CLCF1, HCLS1, IL12A, IL31RA	2.47925	1	0.579037	82.284
GOTERM_MF_ALL	GO:0003677~DNA binding	193	14.1082	0.090106	MEF2C, HIST2H2AA3, HIST2H2AA4, ZNF57, ZNF781, SOHLH1, CITED2, HIST1H2BK, ZNF773, HIST1H2BJ, BAHCC1, TWIST2, EOMES, RXRG, ZNF502, H2AFJ, PRDM8, UHRF1, HES4, ZNF239, HES2, PRDM1, ZNF382, TNFRSF6B, KIF4A, ZNF79, ZNF618, AHRR, CASZ1, POLQ, NKX2-5, KLF5, ZNF528, ZNF620, SPHK1, ZSCAN4, GAS7, ZNF525, NR1I3, DLX5, CSRNP1, ZIK1, ZNF114, ZFHX2, LZTS1, ZNF534, ELF3, FOXA3, ZNF296, ZFP42, ZEB2, ZNF10, NFKB2,…	1.0979	1	0.755114	77.6853
GOTERM_BP_ALL	GO:0030279~negative regulation of ossification	4	0.292398	0.090218	ADRB2, SOST, PTK2B, BCL2	3.65984	1	0.580716	82.5007
GOTERM_BP_ALL	GO:0051282~regulation of sequestering of calcium ion	4	0.292398	0.090218	LCK, RYR1, RYR2, FKBP1B	3.65984	1	0.580716	82.5007
GOTERM_BP_ALL	GO:0045069~regulation of viral genome replication	4	0.292398	0.090218	CCL3, TNF, BCL2, TOP2A	3.65984	1	0.580716	82.5007
GOTERM_BP_ALL	GO:0021904~dorsal/ventral neural tube patterning	4	0.292398	0.090218	MNX1, PTCH1, GAS1, GLI2	3.65984	1	0.580716	82.5007
GOTERM_BP_ALL	GO:0051209~release of sequestered calcium ion into cytosol	4	0.292398	0.090218	LCK, RYR1, RYR2, FKBP1B	3.65984	1	0.580716	82.5007
GOTERM_BP_ALL	GO:0051283~negative regulation of sequestering of calcium ion	4	0.292398	0.090218	LCK, RYR1, RYR2, FKBP1B	3.65984	1	0.580716	82.5007
GOTERM_BP_ALL	GO:0050867~positive regulation of cell activation	14	1.02339	0.091164	IL6, CDKN1A, EFNB1, IL18, LCK, IL12A, TNFSF14, IL1B, IL2RG, INPP5D, IL7R, ICOSLG, EBI3, THY1	1.6156	1	0.583806	82.8332
GOTERM_BP_ALL	GO:0043434~response to peptide hormone stimulus	18	1.31579	0.091917	PRKCA, AR, KAT2B, EGR2, ERBB3, PDE3B, IGF2, BCL2L1, PTPRN, VGF, CPS1, IL10, PRSS8, BTG2, BCL2, FABP3, COL1A1, CCNA2	1.49721	1	0.586056	83.0935
GOTERM_BP_ALL	GO:0001701~in utero embryonic development	20	1.46199	0.092626	GINS1, MAFF, SOX10, NLRP5, AR, CUBN, EOMES, GJB3, TFEB, SPINT1, CDH1, BCL2L1, CITED2, PLK4, CCNB2, SALL4, HAND2, PRDM1, FOXD3, MYH10	1.45562	1	0.588102	83.335
GOTERM_BP_ALL	GO:0031401~positive regulation of protein modification process	21	1.53509	0.092645	PRKCA, CSF2, BMP2, IL6, CCK, TNF, HCLS1, BMPR2, KITLG, TTK, IGF2, IL11, IL31RA, HDAC4, CLCF1, PLK1, BCL2, MAPK15, IL12A, IL1B, LRRK2	1.43849	1	0.587287	83.3417
GOTERM_CC_ALL	GO:0045495~pole plasm	3	0.219298	0.092747	TDRD6, MAEL, PIWIL2	5.67198	1	0.486978	75.644
GOTERM_CC_ALL	GO:0060293~germ plasm	3	0.219298	0.092747	TDRD6, MAEL, PIWIL2	5.67198	1	0.486978	75.644
GOTERM_CC_ALL	GO:0043186~P granule	3	0.219298	0.092747	TDRD6, MAEL, PIWIL2	5.67198	1	0.486978	75.644
PANTHER_MF_ALL	MF00035:Other ion channel	7	0.511696	0.093802	TRPM3, TMC6, TMC8, TRPM8, TRPV3, TRPV6, SCNN1A	2.20301	1	0.439765	70.9039
GOTERM_BP_ALL	GO:0051247~positive regulation of protein metabolic process	26	1.90058	0.09387	PRKCA, CSF2, BMP2, IL6, CCK, TNF, HCLS1, BMPR2, TTK, KITLG, IGF2, IL11, IL31RA, HDAC4, CLCF1, PTK2B, PLK1, BCL2, MAPK15, IL12A, MDM2, PIWIL2, IL1B, DAZL, LRRK2, CLN6	1.37056	1	0.591436	83.7514
GOTERM_CC_ALL	GO:0005901~caveola	8	0.584795	0.094496	ADRB2, PTGS2, HMOX1, FLOT1, BMPR2, KIF18A, LRP8, ATP1A2	2.03609	1	0.48928	76.3162
GOTERM_BP_ALL	GO:0045664~regulation of neuron differentiation	16	1.16959	0.094522	LZTS1, SOX2, NLGN1, SOX5, GLI2, MBP, THY1, NOTCH3, ROBO1, BCL2, SEMA3F, POU3F2, WNT7A, NKX2-5, NEFM, ASPM	1.54098	1	0.593203	83.9655
GOTERM_BP_ALL	GO:0006470~protein amino acid dephosphorylation	16	1.16959	0.094522	PTPN7, PTPN6, PPP2R3B, PTPRG, PTPRZ1, PTPRH, PTPN22, PTPRU, PTPRN, DUSP5, PPM1D, DUSP1, PPM1J, PTP4A3, DUSP13, BCL2	1.54098	1	0.593203	83.9655
GOTERM_BP_ALL	GO:0000122~negative regulation of transcription from RNA polymerase II promoter	28	2.04678	0.095383	MEF2C, HMGB1, TNF, SOX2, MAEL, SOX6, ZNF177, GLI2, CITED2, VDR, SOX15, GFI1, NKX2-5, NR2F1, FOXD3, EGR1, CIITA, TBX2, MLXIPL, HES7, HDAC4, SALL4, IRF7, MDM2, PRDM1, NFIC, CUX1, KDM6B	1.34836	1	0.595804	84.2444
PANTHER_MF_ALL	MF00272:Intermediate filament binding protein	3	0.219298	0.096896	EVPL, PKP1, PKP3	5.53001	1	0.441434	72.1246
GOTERM_CC_ALL	GO:0005882~intermediate filament	20	1.46199	0.097532	INA, KRT6A, KRT6B, LMNB1, LMNB2, KRT13, KRT16P2, KRT34, KRT23, KRT19, KRT75, DES, KRT17, PKP1, KRT16, KRT79, KRT7, KRT8, KRT14, SYNM, NEFM	1.44641	1	0.496354	77.443
GOTERM_BP_ALL	GO:0000052~citrulline metabolic process	3	0.219298	0.098149	PADI2, PADI4, CPS1	5.48976	1	0.605941	85.109
GOTERM_BP_ALL	GO:0043046~DNA methylation during gametogenesis	3	0.219298	0.098149	MAEL, PIWIL2, CTCFL	5.48976	1	0.605941	85.109
GOTERM_BP_ALL	GO:0033006~regulation of mast cell activation during immune response	3	0.219298	0.098149	UNC13D, HMOX1, STXBP2	5.48976	1	0.605941	85.109
GOTERM_BP_ALL	GO:0048247~lymphocyte chemotaxis	3	0.219298	0.098149	SAA2, SAA1, CXCL16	5.48976	1	0.605941	85.109
GOTERM_BP_ALL	GO:0045080~positive regulation of chemokine biosynthetic process	3	0.219298	0.098149	TNF, HMOX1, IL1B	5.48976	1	0.605941	85.109
GOTERM_BP_ALL	GO:0043304~regulation of mast cell degranulation	3	0.219298	0.098149	UNC13D, HMOX1, STXBP2	5.48976	1	0.605941	85.109
GOTERM_BP_ALL	GO:0051900~regulation of mitochondrial depolarization	3	0.219298	0.098149	CCK, BCL2, IFI6	5.48976	1	0.605941	85.109
GOTERM_BP_ALL	GO:0045786~negative regulation of cell cycle	11	0.804094	0.098174	INHBA, CDKN1A, BMP2, TSPYL2, BCL2, BUB1, CENPF, TTK, CENPE, INHA, GAS1	1.73955	1	0.605153	85.1169
GOTERM_MF_ALL	GO:0004143~diacylglycerol kinase activity	4	0.292398	0.098355	DGKA, CERKL, SPHK1, CERK	3.53602	1	0.781493	80.6908
PANTHER_BP_ALL	BP00253:Induction of apoptosis	18	1.31579	0.09885	CARD9, TNF, TNFSF14, BCL2L1, NLRP3, LGALS9, DAPK1, CIDEC, AHRR, TNFSF10, TNFRSF10C, NOD1, TNFSF11, ATF3, TNS1, TNFRSF19, FAS, NLRP10	1.48084	1	0.480411	72.7241
GOTERM_BP_ALL	GO:0033559~unsaturated fatty acid metabolic process	8	0.584795	0.099431	PLA2G4A, PTGS2, ALOXE3, FADS3, ALOX12B, CYP4F3, CYP4F2, PLA2G4C	2.00932	1	0.609186	85.4946
GOTERM_BP_ALL	GO:0050864~regulation of B cell activation	8	0.584795	0.099431	INHBA, CDKN1A, IL6, IL2RG, FAS, INHA, INPP5D, IL10	2.00932	1	0.609186	85.4946
GOTERM_BP_ALL	GO:0019752~carboxylic acid metabolic process	53	3.87427	0.099507	CKMT1B, PTGS2, ALOXE3, AMT, CRABP2, PGAM2, GGT1, SLC7A4, SLC7A7, CRYL1, SLC23A2, PIWIL2, ALOX12B, ELOVL7, HPD, ALDH5A1, PADI2, PADI4, MOXD1, CTH, CKM, AS3MT, SLC27A3, SLC27A2, PRODH, ME3, ASS1, RBP1, FARS2, TH, GCH1, ACSBG1, GLS2, DCT, FOLR1, GAD1, ACSL6, ACSL5, BHMT2, PLP1, SCD, FADS3, FTCD, CPS1, PLA2G4A, DHFR, ATF3, SLC16A7, GFPT2, FABP3, CYP4F3, CYP4F2, PLA2G4C	1.22104	1	0.608597	85.5172
GOTERM_BP_ALL	GO:0043436~oxoacid metabolic process	53	3.87427	0.099507	CKMT1B, PTGS2, ALOXE3, AMT, CRABP2, PGAM2, GGT1, SLC7A4, SLC7A7, CRYL1, SLC23A2, PIWIL2, ALOX12B, ELOVL7, HPD, ALDH5A1, PADI2, PADI4, MOXD1, CTH, CKM, AS3MT, SLC27A3, SLC27A2, PRODH, ME3, ASS1, RBP1, FARS2, TH, GCH1, ACSBG1, GLS2, DCT, FOLR1, GAD1, ACSL6, ACSL5, BHMT2, PLP1, SCD, FADS3, FTCD, CPS1, PLA2G4A, DHFR, ATF3, SLC16A7, GFPT2, FABP3, CYP4F3, CYP4F2, PLA2G4C	1.22104	1	0.608597	85.5172
GOTERM_BP_ALL	GO:0043271~negative regulation of ion transport	5	0.365497	0.099524	ADRB2, TNF, PTGS2, BCL2, LTB	2.78466	1	0.607778	85.5222
GOTERM_BP_ALL	GO:0001755~neural crest cell migration	5	0.365497	0.099524	RET, SEMA3F, EFNB1, KITLG, ZEB2	2.78466	1	0.607778	85.5222
GOTERM_BP_ALL	GO:0045727~positive regulation of translation	5	0.365497	0.099524	IL6, TNF, PTK2B, PIWIL2, DAZL	2.78466	1	0.607778	85.5222
GOTERM_BP_ALL	GO:0032386~regulation of intracellular transport	10	0.730994	0.099635	TNF, TNFSF14, RYR2, IL1B, CDH1, NLRP3, TACC3, FKBP1B, IL10, LCP1	1.80415	1	0.607328	85.555
GOTERM_BP_ALL	GO:0070167~regulation of biomineral formation	6	0.438596	0.09974	ADRB2, PLA2G4A, BMP2, CYP27B1, BMPR2, MGP	2.40177	1	0.606855	85.5859
GOTERM_BP_ALL	GO:0030168~platelet activation	6	0.438596	0.09974	VWF, PLSCR1, IL6, SAA2, SAA1, IL11	2.40177	1	0.606855	85.5859

## Sheet: PATHWAYS KEGG
Category	Term	Count	%	PValue	Genes(TARGETS OF LNCrna RED- 1MB, GREEN-2MB BLUE-3MB, PURPLE IN ALL 3 OR 2 SETS) antisensene targets	List Total	Pop Hits	Pop Total	Fold Enrichment	Bonferroni	Benjamini	FDR
KEGG_PATHWAY	hsa05146:Amoebiasis	26	1.69824	4.34e-07	IL1R2, CSF2, GNA15, ADCY1, TNF, TLR2, CXCL8, ITGB2, IL10, ITGAM, LAMB3, IL1B, PLCB1, COL11A1, PLCB2, PIK3CG, PRKCA, MUC2, IL6, COL5A2, COL5A1, LAMA3, SERPINB2, IL12A, LAMC2, COL1A1	545	106	6910	3.10992	0.000117	0.000117	0.00057
KEGG_PATHWAY	hsa04060:Cytokine-cytokine receptor interaction	39	2.54736	7.77e-06	CSF3, TNFRSF6B, IL1R2, CSF2, CCL3, IL9R, TNF, PDGFB, IL18, BMPR2, CXCL8, KITLG, TNFSF14, IL7R, CXCL12, IL10, IL11, TNFRSF1B, IL23A, CCL20, CLCF1, IL1RAP, TNFRSF19, IL1B, IL2RG, FAS, LTB, IL1A, CSF1R, IL6, IL2RB, FLT1, EDA2R, TNFSF9, TNFSF10, TNFSF11, IL20RB, CXCL16, IL12A	545	230	6910	2.1499	0.002103	0.001052	0.01022
KEGG_PATHWAY	hsa04064:NF-kappa B signaling pathway	20	1.30634	3.4e-05	TNF, PTGS2, BCL2A1, CXCL8, TNFSF14, NFKB2, BCL2L1, BIRC3, CXCL12, DDX58, LAT, TNFSF11, BCL2, PLCG2, LCK, IL1B, PIDD1, TNFAIP3, LTB, PLAU	545	87	6910	2.91469	0.009179	0.003069	0.044757
KEGG_PATHWAY	hsa04670:Leukocyte transendothelial migration	24	1.5676	3.68e-05	PRKCA, PIK3CG, CLDN7, F11R, MYL7, CLDN18, CLDN4, NCF2, CLDN3, MMP9, CLDN6, ITGB2, ITGA4, CXCL12, ITGAM, CLDN14, THY1, RASSF5, MAPK13, PTK2B, PECAM1, PLCG2, ESAM, RAPGEF3	545	118	6910	2.57876	0.009914	0.002488	0.048354
KEGG_PATHWAY	hsa05134:Legionellosis	15	0.979752	5.05e-05	IL6, TNF, HSPA2, C3, IL18, CXCL3, EEF1A2, CXCL2, TLR2, IL12A, CXCL8, IL1B, ITGB2, NFKB2, ITGAM	545	54	6910	3.52192	0.013584	0.002732	0.066371
KEGG_PATHWAY	hsa05164:Influenza A	30	1.9595	7.96e-05	IFIH1, TNF, IL18, CXCL8, RSAD2, OAS1, OAS2, NXT2, HSPA2, PRSS2, IL1B, FAS, MX1, MAP2K6, IL1A, AKT3, PRKCA, CIITA, PIK3CG, IL6, NXF2, NLRP3, IRF9, DDX58, TNFRSF10C, TNFSF10, MAPK13, IRF7, IL12A, HLA-DRA	545	174	6910	2.18602	0.021335	0.003588	0.104635
KEGG_PATHWAY	hsa04514:Cell adhesion molecules (CAMs)	26	1.69824	9.98e-05	CLDN7, CLDN18, CLDN4, CLDN3, CLDN6, LRRC4B, ITGB2, CDH1, CLDN14, ITGAM, SDC3, ITGB7, ESAM, SELPLG, F11R, MPZ, NLGN1, ITGA4, NCAM1, NCAM2, ITGA9, CDH15, PECAM1, CNTN2, ICOSLG, HLA-DRA	545	142	6910	2.32149	0.026674	0.003855	0.131161
KEGG_PATHWAY	hsa05323:Rheumatoid arthritis	19	1.24102	0.000134	CSF2, IL6, CCL3, TNF, FLT1, IL18, TLR2, CXCL8, ITGB2, CXCL12, IL11, TNFSF11, IL23A, CCL20, TEK, IL1B, LTB, IL1A, HLA-DRA	545	88	6910	2.73749	0.035772	0.004543	0.17668
KEGG_PATHWAY	hsa05143:African trypanosomiasis	11	0.718485	0.000148	PRKCA, IL6, TNF, IL18, IL12A, IL1B, FAS, HBA1, PLCB1, PLCB2, IL10	545	33	6910	4.2263	0.039312	0.004446	0.194501
KEGG_PATHWAY	hsa04115:p53 signaling pathway	16	1.04507	0.000169	SFN, RRM2B, SESN2, SESN1, GTSE1, PPM1D, TP53I3, CDKN1A, CCNB2, BBC3, SERPINB5, SERPINE1, MDM2, PIDD1, FAS, GADD45A	545	67	6910	3.0278	0.044647	0.004557	0.22148
KEGG_PATHWAY	hsa05144:Malaria	13	0.849118	0.00031	CSF3, IL6, TNF, IL18, PECAM1, ACKR1, TLR2, IL12A, CXCL8, IL1B, ITGB2, HBA1, IL10	545	49	6910	3.36379	0.080579	0.007608	0.407001
KEGG_PATHWAY	hsa05142:Chagas disease (American trypanosomiasis)	20	1.30634	0.000413	PIK3CG, IL6, GNA15, ADCY1, CCL3, TNF, C3, TLR2, CXCL8, IL10, ACE, MAPK13, SERPINE1, IL12A, IL1B, FAS, PLCB1, PPP2R2B, PLCB2, AKT3	545	104	6910	2.43825	0.106009	0.009295	0.542516
KEGG_PATHWAY	hsa04640:Hematopoietic cell lineage	17	1.11038	0.000828	CSF3, IL1R2, CSF2, IL6, TNF, IL9R, MME, KITLG, ANPEP, ITGA4, IL7R, ITGAM, IL11, IL1B, IL1A, HLA-DRA, CSF1R	545	85	6910	2.53578	0.201093	0.017122	1.08397
KEGG_PATHWAY	hsa05140:Leishmaniasis	15	0.979752	0.00107619	PTPN6, TNF, PTGS2, NCF2, C3, TLR2, ITGB2, ITGA4, ITGAM, IL10, MAPK13, IL12A, IL1B, IL1A, HLA-DRA	545	71	6910	2.67864	0.253086	0.020627	1.40658
KEGG_PATHWAY	hsa05200:Pathways in cancer	49	3.20052	0.00127807	E2F2, F2RL3, ADCY1, PTGS2, PDGFB, PGF, MMP9, CXCL8, KITLG, CDH1, NFKB2, BCL2L1, GLI2, CXCL12, LAMB3, BCL2, NKX3-1, GNG2, FAS, PLCB1, PLCB2, AKT3, CSF1R, GNG7, PRKCA, PIK3CG, WNT10A, AR, IL6, BMP2, RET, FZD1, RXRG, BIRC5, FZD2, BIRC3, DAPK1, RASSF5, CDKN1A, GNGT2, LAMA3, LPAR5, LPAR6, NTRK1, PLCG2, MDM2, LAMC2, PTCH1, WNT7A	545	393	6910	1.58083	0.292897	0.02284	1.6684
KEGG_PATHWAY	hsa05202:Transcriptional misregulation in cancer	26	1.69824	0.00137654	MEF2C, IL1R2, CSF2, ETV7, MMP9, CXCL8, TSPAN7, BCL2L1, ITGAM, CDKN2C, ITGB7, CSF1R, IL2RB, IL6, FLT1, COMMD3-BMI1, BCL2A1, RXRG, SPINT1, DDIT3, CDKN1A, NUPR1, NTRK1, MDM2, HIST1H3D, PLAU	545	168	6910	1.96221	0.31154	0.023061	1.79586
KEGG_PATHWAY	hsa04151:PI3K-Akt signaling pathway	44	2.87394	0.00153934	CSF3, PPP2R3B, PDGFB, PGF, TNC, TLR2, ITGB4, KITLG, BCL2L1, IL7R, LAMB3, BCL2, ITGB7, COL6A3, TEK, IL2RG, GNG2, PPP2R2B, ANGPT2, COL11A1, AKT3, CSF1R, GNG7, PRKCA, PIK3CG, IL6, IL2RB, TNXB, FLT1, ITGA4, COL5A2, RPTOR, COL5A1, VWF, ITGA9, GNGT2, CDKN1A, LAMA3, LPAR5, LPAR6, ITGA7, MDM2, LAMC2, COL1A1	545	345	6910	1.61702	0.341298	0.024259	2.00627
KEGG_PATHWAY	hsa05162:Measles	22	1.43697	0.00154008	PIK3CG, IFIH1, IL6, IL2RB, TLR2, OAS1, OAS2, DDX58, IRF9, TNFRSF10C, TNFSF10, HSPA2, BBC3, IRF7, IL12A, IL1B, IL2RG, FAS, MX1, TNFAIP3, IL1A, AKT3	545	133	6910	2.09726	0.34143	0.022938	2.00723
KEGG_PATHWAY	hsa04664:Fc epsilon RI signaling pathway	14	0.914435	0.00215405	PRKCA, PIK3CG, CSF2, LAT, PLA2G4A, TNF, MAPK13, PLCG2, FCER1G, INPP5D, PLA2G4C, MAP2K6, AKT3, LCP2	545	68	6910	2.61036	0.442548	0.030289	2.797
KEGG_PATHWAY	hsa04510:Focal adhesion	29	1.89419	0.00292326	MYL7, PDGFB, PGF, TNC, ITGB4, PAK6, LAMB3, DOCK1, BCL2, ITGB7, COL6A3, COL11A1, AKT3, PRKCA, PIK3CG, FLT1, TNXB, ITGA4, FLNC, BIRC3, COL5A2, COL5A1, ITGA9, VWF, LAMA3, RASGRF1, ITGA7, LAMC2, COL1A1	545	206	6910	1.78489	0.547679	0.038892	3.77816
KEGG_PATHWAY	hsa04512:ECM-receptor interaction	16	1.04507	0.0029581	TNXB, TNC, ITGB4, ITGA4, COL5A2, COL5A1, ITGA9, VWF, LAMB3, LAMA3, ITGB7, COL6A3, ITGA7, LAMC2, COL1A1, COL11A1	545	87	6910	2.33175	0.551942	0.037509	3.82238
KEGG_PATHWAY	hsa04974:Protein digestion and absorption	16	1.04507	0.00331482	COL18A1, COL15A1, MME, ATP1A2, COL5A2, COL5A1, SLC7A7, COL17A1, COL9A2, COL7A1, PRSS2, COL6A3, ACE2, COL1A1, COL11A1, DPP4	545	88	6910	2.30525	0.593353	0.040075	4.2741
KEGG_PATHWAY	hsa04015:Rap1 signaling pathway	29	1.89419	0.00385963	F2RL3, ADCY1, RAP1GAP, PDGFB, PGF, KITLG, ITGB2, CDH1, ITGAM, TEK, RAPGEF5, RAPGEF3, PLCB1, PLCB2, ANGPT2, MAP2K6, AKT3, CSF1R, PRKCA, PIK3CG, PARD6A, PARD6B, FLT1, PRKD1, LAT, RASSF5, LPAR5, MAPK13, LCP2	545	210	6910	1.7509	0.649356	0.044542	4.9602
KEGG_PATHWAY	hsa05133:Pertussis	14	0.914435	0.00523681	IL6, TNF, C3, CXCL8, ITGB2, NLRP3, ITGAM, IL10, IL23A, NOD1, MAPK13, IL12A, IL1B, IL1A	545	75	6910	2.36673	0.758987	0.057564	6.67432
KEGG_PATHWAY	hsa05152:Tuberculosis	25	1.63292	0.00583022	TNF, C3, IL18, TLR2, ITGB2, IL10, ITGAM, VDR, IL23A, CYP27B1, BCL2, IL1B, FCER1G, CAMK2A, IL1A, AKT3, CIITA, IL6, CARD9, SPHK1, LSP1, PLK3, MAPK13, IL12A, HLA-DRA	545	177	6910	1.7908	0.794973	0.061417	7.40407
KEGG_PATHWAY	hsa05205:Proteoglycans in cancer	27	1.76355	0.00733434	TNF, ERBB3, MMP9, TLR2, ANK1, ANK2, FAS, CAMK2A, AKT3, TWIST2, PRKCA, PIK3CG, WNT10A, PTPN6, HCLS1, FZD1, IGF2, FZD2, FLNC, CDKN1A, MAPK13, PLCG2, HBEGF, MDM2, PTCH1, WNT7A, PLAU	545	200	6910	1.71165	0.863977	0.073858	9.23024
KEGG_PATHWAY	hsa05410:Hypertrophic cardiomyopathy (HCM)	14	0.914435	0.00734486	ACTC1, IL6, TNF, ITGB4, ITGA4, TPM2, ITGA9, ACE, DES, ITGB7, ITGA7, RYR2, SGCD, CACNA1D	545	78	6910	2.2757	0.864367	0.071322	9.24288
KEGG_PATHWAY	hsa04668:TNF signaling pathway	17	1.11038	0.00833186	PIK3CG, CSF2, IL6, TNF, PTGS2, CXCL3, MMP9, CXCL2, BIRC3, TNFRSF1B, CCL20, MAPK13, IL1B, FAS, TNFAIP3, MAP2K6, AKT3	545	106	6910	2.03341	0.896418	0.077786	10.4229
KEGG_PATHWAY	hsa04066:HIF-1 signaling pathway	16	1.04507	0.00921512	PRKCA, PIK3CG, IL6, FLT1, HKDC1, MKNK2, TIMP1, CDKN1A, BCL2, PLCG2, SERPINE1, TEK, ENO3, ANGPT2, CAMK2A, AKT3	545	98	6910	2.07002	0.91864	0.082876	11.4669
KEGG_PATHWAY	hsa04750:Inflammatory mediator regulation of TRP channels	16	1.04507	0.00921512	PRKCA, PIK3CG, ADCY1, TRPM8, TRPV3, PLA2G4A, MAPK13, NTRK1, PLCG2, IL1RAP, IL1B, PLA2G4C, PLCB1, CAMK2A, PLCB2, MAP2K6	545	98	6910	2.07002	0.91864	0.082876	11.4669
KEGG_PATHWAY	hsa04621:NOD-like receptor signaling pathway	11	0.718485	0.00973264	IL6, TNF, CARD9, NOD1, MAPK13, IL18, CXCL8, IL1B, BIRC3, NLRP3, TNFAIP3	545	55	6910	2.53578	0.929382	0.084558	12.0733
KEGG_PATHWAY	hsa04530:Tight junction	20	1.30634	0.0105774	PRKCA, PARD6A, CLDN7, F11R, PARD6B, MYL7, CLDN18, RAB3B, SHROOM3, CLDN4, CLDN3, HCLS1, CLDN6, CRB3, CLDN14, CGN, EXOC4, PPP2R2B, AKT3, MYH10	545	137	6910	1.85093	0.943962	0.088769	13.0549
KEGG_PATHWAY	hsa05219:Bladder cancer	9	0.587851	0.0131568	E2F2, CDKN1A, TYMP, MMP9, CXCL8, MDM2, HBEGF, CDH1, DAPK1	545	41	6910	2.78317	0.972378	0.106099	15.9901
KEGG_PATHWAY	hsa04380:Osteoclast differentiation	19	1.24102	0.0138365	PIK3CG, TNF, NCF2, FHL2, NFKB2, IRF9, TNFSF11, MAPK13, PLCG2, OSCAR, LCK, IL1B, NFATC2, TREM2, MAP2K6, IL1A, AKT3, LCP2, CSF1R	545	131	6910	1.83892	0.977083	0.108117	16.7481
KEGG_PATHWAY	hsa04940:Type I diabetes mellitus	9	0.587851	0.0151679	TNF, CPE, IL12A, IL1B, FAS, PTPRN, GAD1, IL1A, HLA-DRA	545	42	6910	2.71691	0.984109	0.114695	18.2147
KEGG_PATHWAY	hsa05160:Hepatitis C	19	1.24102	0.0160086	PIK3CG, CLDN7, CLDN18, TNF, CLDN4, CLDN3, CLDN6, CXCL8, OAS1, OAS2, CLDN14, DDX58, IRF9, IFIT1, CDKN1A, MAPK13, IRF7, PPP2R2B, AKT3	545	133	6910	1.81127	0.987392	0.117464	19.1285
KEGG_PATHWAY	hsa05322:Systemic lupus erythematosus	19	1.24102	0.01719	HIST2H2AA3, HIST1H2AC, HIST1H2BC, HIST2H2AA4, TNF, HIST1H2BD, C3, HIST1H2BG, HIST1H2AE, H2AFJ, IL10, H2AFB2, HIST1H2BK, HIST2H2BE, HIST1H2BJ, HIST3H2A, HIST1H3D, HIST1H4H, HLA-DRA	545	134	6910	1.79775	0.990896	0.122368	20.3965
KEGG_PATHWAY	hsa04014:Ras signaling pathway	28	1.82887	0.0184971	PDGFB, PGF, KITLG, BCL2L1, PAK6, RASAL1, RASA4B, TEK, RASAL3, RAPGEF5, PLA1A, GNG2, RASA3, RASA4, ANGPT2, AKT3, CSF1R, GNG7, PRKCA, PIK3CG, FLT1, LAT, RASSF5, GNGT2, PLA2G4A, RASGRF1, PLCG2, PLA2G4C	545	226	6910	1.57084	0.993652	0.127809	21.7781
KEGG_PATHWAY	hsa05161:Hepatitis B	20	1.30634	0.0186547	PRKCA, PIK3CG, E2F2, IFIH1, IL6, TNF, EGR2, MMP9, TLR2, CXCL8, BIRC5, DDX58, CDKN1A, PTK2B, BCL2, IRF7, FAS, NFATC2, CCNA2, AKT3	545	145	6910	1.74881	0.993923	0.125667	21.9432
KEGG_PATHWAY	hsa04370:VEGF signaling pathway	11	0.718485	0.0196631	PRKCA, PIK3CG, SH2D2A, PLA2G4A, PTGS2, MAPK13, PLCG2, SPHK1, NFATC2, PLA2G4C, AKT3	545	61	6910	2.28636	0.9954	0.128897	22.9919
KEGG_PATHWAY	hsa05145:Toxoplasmosis	17	1.11038	0.0219939	PIK3CG, CIITA, TNF, TLR2, BCL2L1, BIRC3, IL10, LAMB3, LAMA3, HSPA2, MAPK13, BCL2, IL12A, LAMC2, MAP2K6, AKT3, HLA-DRA	545	118	6910	1.82662	0.997587	0.13987	25.3661
KEGG_PATHWAY	hsa04611:Platelet activation	18	1.1757	0.0256472	PIK3CG, F2RL3, ADCY1, COL5A2, COL5A1, VWF, PTGIR, PLA2G4A, MAPK13, PLCG2, FCER1G, COL1A1, PLCB1, PLA2G4C, PLCB2, COL11A1, AKT3, LCP2	545	130	6910	1.75554	0.999125	0.157796	28.9516
KEGG_PATHWAY	hsa05321:Inflammatory bowel disease (IBD)	11	0.718485	0.0267631	IL6, TNF, IL23A, IL18, TLR2, IL12A, IL1B, IL2RG, IL10, IL1A, HLA-DRA	545	64	6910	2.17919	0.999358	0.160575	30.0146
KEGG_PATHWAY	hsa04614:Renin-angiotensin system	6	0.391901	0.0304608	ACE, KLK2, REN, ACE2, MME, ANPEP	545	23	6910	3.30754	0.999771	0.177131	33.4331
KEGG_PATHWAY	hsa05414:Dilated cardiomyopathy	13	0.849118	0.0306901	ACTC1, ADCY1, TNF, ITGB4, ITGA4, TPM2, ITGA9, DES, ITGB7, ITGA7, RYR2, SGCD, CACNA1D	545	84	6910	1.96221	0.999786	0.17468	33.6399
KEGG_PATHWAY	hsa04724:Glutamatergic synapse	16	1.04507	0.0330687	PRKCA, ADCY1, GRIK2, GRIK3, SHANK1, GLS2, SLC17A7, PLA2G4A, GNGT2, SLC1A6, GNG2, PLA2G4C, PLCB1, CACNA1D, PLCB2, GNG7	545	114	6910	1.7795	0.99989	0.183325	35.7506
KEGG_PATHWAY	hsa04727:GABAergic synapse	13	0.849118	0.0332902	PRKCA, SLC38A5, ADCY1, GABRB3, GABRA3, GLS2, GNGT2, GNG2, CACNA1D, GAD1, HAP1, GABRQ, GNG7	545	85	6910	1.93913	0.999896	0.180828	35.9439
KEGG_PATHWAY	hsa04713:Circadian entrainment	14	0.914435	0.0343675	PRKCA, ADCY1, NOS1AP, GNGT2, RYR1, CACNA1G, RYR2, GNG2, PLCB1, CACNA1D, RASD1, PLCB2, CAMK2A, GNG7	545	95	6910	1.86847	0.999923	0.182616	36.8767
KEGG_PATHWAY	hsa04261:Adrenergic signaling in cardiomyocytes	19	1.24102	0.0372196	PRKCA, PIK3CG, PPP2R3B, ACTC1, ADCY1, ATP1A2, TPM2, ADRB2, MAPK13, BCL2, RYR2, SCN4B, RAPGEF3, PLCB1, PPP2R2B, CACNA1D, CAMK2A, PLCB2, AKT3	545	146	6910	1.64999	0.999966	0.19277	39.2859
KEGG_PATHWAY	hsa04360:Axon guidance	17	1.11038	0.0402584	ABLIM1, EFNB3, EFNB1, PLXNB3, EPHA1, CXCL12, EPHA3, PAK6, RND1, UNC5B, ROBO1, SEMA3G, SEMA7A, SEMA3F, UNC5C, NFATC2, SEMA4A	545	127	6910	1.69718	0.999985	0.203286	41.7591
KEGG_PATHWAY	hsa04210:Apoptosis	10	0.653168	0.05212	PIK3CG, TNFRSF10C, TNFSF10, TNF, NTRK1, BCL2, FAS, BCL2L1, BIRC3, AKT3	545	62	6910	2.04498	0.999999	0.251825	50.5491
KEGG_PATHWAY	hsa04726:Serotonergic synapse	15	0.979752	0.0523156	PRKCA, PTGS2, GABRB3, MAOB, GNGT2, PLA2G4A, ALOX12B, GNG2, RAPGEF3, HTR1D, PLA2G4C, PLCB1, CACNA1D, PLCB2, GNG7	545	111	6910	1.71337	1	0.248382	50.6832
KEGG_PATHWAY	hsa04725:Cholinergic synapse	15	0.979752	0.0523156	PIK3CG, PRKCA, ACHE, ADCY1, KCNJ12, GNGT2, BCL2, SLC18A3, GNG2, PLCB1, CACNA1D, PLCB2, CAMK2A, AKT3, GNG7	545	111	6910	1.71337	1	0.248382	50.6832
KEGG_PATHWAY	hsa04723:Retrograde endocannabinoid signaling	14	0.914435	0.0524796	PRKCA, ADCY1, PTGS2, GABRB3, GABRA3, SLC17A7, GNGT2, MAPK13, GNG2, PLCB1, CACNA1D, PLCB2, GABRQ, GNG7	545	101	6910	1.75747	1	0.244924	50.7953
KEGG_PATHWAY	hsa00250:Alanine, aspartate and glutamate metabolism	7	0.457218	0.0531009	GLS2, ASS1, ALDH5A1, GFPT2, IL4I1, CPS1, GAD1	545	35	6910	2.53578	1	0.243453	51.2181
KEGG_PATHWAY	hsa04650:Natural killer cell mediated cytotoxicity	16	1.04507	0.0550414	PRKCA, PIK3CG, CSF2, PTPN6, TNF, ITGB2, LAT, TNFRSF10C, TNFSF10, PTK2B, PLCG2, LCK, FCER1G, FAS, NFATC2, LCP2	545	122	6910	1.66281	1	0.247323	52.517
KEGG_PATHWAY	hsa05150:Staphylococcus aureus infection	9	0.587851	0.0588241	C3AR1, C3, ITGB2, CFI, SELPLG, ITGAM, IL10, PTAFR, HLA-DRA	545	54	6910	2.11315	1	0.258231	54.9577
KEGG_PATHWAY	hsa05132:Salmonella infection	12	0.783801	0.0596282	CSF2, RILP, IL6, CCL3, MAPK13, IL18, CXCL3, CXCL2, CXCL8, IL1B, FLNC, IL1A	545	83	6910	1.83309	1	0.257341	55.4613
KEGG_PATHWAY	hsa04630:Jak-STAT signaling pathway	18	1.1757	0.0624473	PIK3CG, CSF3, CSF2, PTPN6, IL6, IL2RB, IL9R, BCL2L1, IL24, IL7R, IL10, IL11, IRF9, IL23A, IL20RB, IL12A, IL2RG, AKT3	545	145	6910	1.57393	1	0.264036	57.1862
KEGG_PATHWAY	hsa05034:Alcoholism	21	1.37165	0.0631706	HIST2H2AA3, HIST1H2AC, HIST2H2AA4, HIST1H2BC, HIST1H2BD, HIST1H2BG, TH, MAOB, HIST1H2AE, H2AFJ, H2AFB2, HDAC4, GNGT2, HIST1H2BK, HIST2H2BE, HIST1H2BJ, GNG2, HIST1H3D, HIST3H2A, GNG7, HIST1H4H	545	177	6910	1.50428	1	0.262798	57.6187
KEGG_PATHWAY	hsa05166:HTLV-I infection	28	1.82887	0.0709639	IL1R2, CSF2, E2F2, ADCY1, TNF, PDGFB, ITGB2, NFKB2, BCL2L1, CDKN2C, IL2RG, NFATC2, AKT3, EGR1, PIK3CG, WNT10A, IL2RB, IL6, KAT2B, EGR2, FZD1, FZD2, CDKN1A, ATF3, LCK, WNT7A, TP53INP1, HLA-DRA	545	256	6910	1.38675	1	0.286873	62.0295
KEGG_PATHWAY	hsa04672:Intestinal immune network for IgA production	8	0.522534	0.0728001	IL6, ITGB7, PIGR, ITGA4, CXCL12, ICOSLG, IL10, HLA-DRA	545	47	6910	2.15811	1	0.289224	63.005
KEGG_PATHWAY	hsa03320:PPAR signaling pathway	10	0.653168	0.0779961	SCD, FABP3, RXRG, FABP7, SLC27A2, FABP5, ACSL6, ACSBG1, ACSL5, ANGPTL4	545	67	6910	1.89237	1	0.302858	65.6414
KEGG_PATHWAY	hsa04390:Hippo signaling pathway	18	1.1757	0.0841906	PARD6A, WNT10A, PARD6B, BMP2, SOX2, BMPR2, FZD1, CDH1, BIRC5, ITGB2, FZD2, GLI2, BBC3, SERPINE1, AREG, PPP2R2B, WNT7A, BMP8A	545	151	6910	1.51139	1	0.31915	68.5573
KEGG_PATHWAY	hsa04610:Complement and coagulation cascades	10	0.653168	0.0902061	C3AR1, VWF, THBD, F5, C3, SERPINE1, SERPINA1, CFI, SERPIND1, PLAU	545	69	6910	1.83752	1	0.334129	71.1685
KEGG_PATHWAY	hsa00790:Folate biosynthesis	4	0.261267	0.0921132	ALPPL2, DHFR, ALPP, GCH1	545	14	6910	3.62254	1	0.335813	71.9536

## Sheet: PROTEIN DOMAIN
Category	Term	Count	%	PValue	Genes	List Total	Pop Hits	Pop Total	Fold Enrichment	Bonferroni	Benjamini	FDR
INTERPRO	IPR003961:Fibronectin, type III	38	2.48204	3.24629e-07	IGDCC4, IL9R, TNC, ITGB4, IL7R, IL31RA, COL7A1, RIMBP3B, MYOM3, ROBO1, COL6A3, TEK, ROBO4, IL2RG, TIE1, LRFN3, EBI3, PHYHIP, OBSCN, IL2RB, FLRT1, TNXB, PTPRZ1, PTPRG, PTPRH, SDK2, PTPRU, EPHA1, EPHA3, NCAM1, NCAM2, IGFN1, EGFLAM, IL20RB, SNED1, CNTN2, IGSF9, CHL1	1358	207	18593	2.51341	0.000595842	0.000595842	0.000552563
INTERPRO	IPR013032:EGF-like, conserved site	37	2.41672	3.44311e-07	PEAR1, LTBP2, SUSD1, TNC, PAMR1, ITGB4, SCARF1, LAMB3, HMCN1, FAT3, FAT2, TEK, TIE1, ADAM8, MUC13, VWA2, CUBN, TNXB, EFEMP2, VWCE, MFGE8, NID1, CELSR1, NOTCH3, EGFLAM, LAMA3, THBD, SNED1, FBLN2, NOTCH4, TENM3, HBEGF, LRP8, AREG, LRP2, MEGF6, PLAU	1358	199	18593	2.54565	0.000631955	0.000316027	0.000586064
INTERPRO	IPR018039:Intermediate filament protein, conserved site	19	1.24102	4.3822e-07	INA, KRT6A, KRT6B, LMNB1, LMNB2, KRT13, KRT34, KRT23, KRT75, KRT19, DES, KRT17, KRT16, KRT79, KRT7, KRT8, KRT14, SYNM, NEFM	1358	64	18593	4.06465	0.000804248	0.000268155	0.000745909
INTERPRO	IPR000742:Epidermal growth factor-like domain	40	2.61267	7.20178e-07	PEAR1, LTBP2, PTGS2, SUSD1, TNC, PAMR1, SCARF1, HMCN1, FAT3, FAT2, TEK, TIE1, ADAM8, PCSK5, MUC13, VWA2, CUBN, TNXB, EFEMP2, VWCE, MFGE8, NID1, CELSR1, NOTCH3, EGFLAM, LAMA3, THBD, SNED1, FBLN2, NOTCH4, TENM3, HBEGF, LAMC2, LRP8, FCGBP, AREG, ADAM12, LRP2, MEGF6, PLAU	1358	231	18593	2.37082	0.00132137	0.000330507	0.00122584
INTERPRO	IPR001752:Kinesin, motor domain	15	0.979752	2.21049e-06	KIF23, KIFC1, KIF4A, KIF11, KIF17, KIF15, KIF18A, KIF18B, CENPE, KIF2C, KIF1A, KIF20B, KIF26A, KIF21B, KIF20A	1358	45	18593	4.56382	0.00405024	0.000811364	0.00376251
INTERPRO	IPR009030:Insulin-like growth factor binding protein, N-terminal	27	1.76355	7.59463e-06	LTBP2, ERBB3, SUSD1, IGFBP6, ESM1, SCARF1, HMCN1, WISP1, PCSK5, MUC13, CUBN, EFEMP2, VWCE, NID1, CELSR1, EPHA1, EPHA3, NOTCH3, THBD, SNED1, FBLN2, NOTCH4, LRP8, MEGF6, LRP2, IGFBP4, IGFBP5	1358	139	18593	2.65949	0.013847	0.00232127	0.0129264
INTERPRO	IPR001664:Intermediate filament protein	19	1.24102	9.70866e-06	INA, KRT6A, KRT6B, LMNB1, LMNB2, KRT13, KRT34, KRT23, KRT75, KRT19, DES, KRT17, KRT16, KRT79, KRT7, KRT8, KRT14, SYNM, NEFM	1358	78	18593	3.3351	0.0176673	0.00254321	0.0165242
INTERPRO	IPR019821:Kinesin, motor region, conserved site	13	0.849118	2.34923e-05	KIF23, KIFC1, KIF4A, KIF11, KIF17, KIF18A, KIF18B, CENPE, KIF2C, KIF1A, KIF20B, KIF21B, KIF20A	1358	41	18593	4.34119	0.0422154	0.00537704	0.0399797
INTERPRO	IPR001846:von Willebrand factor, type D domain	8	0.522534	0.000110021	MUC2, VWF, KCP, SUSD2, FCGBP, MUC5AC, MUC19, MUC6	1358	17	18593	6.44304	0.182913	0.0221955	0.187107
INTERPRO	IPR015880:Zinc finger, C2H2-like	84	5.48661	0.000149403	ZNF582, ZNF208, ZNF534, ZNF80, ZNF296, ZFP42, ZNF57, ZNF781, ZEB2, ZNF10, GLI2, ZNF829, ZNF350, ZNF773, ZNF404, ZNF578, ZNF577, EGR1, ZNF280A, ZNF93, EGR2, ZFP30, ZNF502, ZNF816, ZFP28, ZNF542P, ZNF891, PRDM8, ZNF239, PRDM1, ZNF432, ZSCAN18, ZNF702P, ZNF382, ZNF274, ZNF469, TSHZ1, ZNF552, ZNF468, ZNF79, ZNF841, ZBTB12, ZNF367, CTCFL, ZNF177, ZNF618, ZBTB18, HIC1, ZNF699, ZNF600, ZNF852, CASZ1, PR…	1358	762	18593	1.50929	0.239915	0.0270597	0.254002
INTERPRO	IPR014853:Uncharacterised domain, cysteine-rich	7	0.457218	0.000269212	MUC2, VWF, KCP, FCGBP, MUC5AC, MUC19, MUC6	1358	14	18593	6.84573	0.390027	0.0439452	0.457251
INTERPRO	IPR002919:Trypsin Inhibitor-like, cysteine rich domain	7	0.457218	0.000269212	MUC2, VWF, KCP, FCGBP, MUC5AC, MUC19, MUC6	1358	14	18593	6.84573	0.390027	0.0439452	0.457251
INTERPRO	IPR006207:Cystine knot, C-terminal	9	0.587851	0.000374861	MUC2, VWF, WISP1, SOST, MINOS1-NBL1, MUC5AC, GREM1, MUC19, MUC6	1358	26	18593	4.73935	0.497607	0.0557501	0.636154
INTERPRO	IPR001007:von Willebrand factor, type C	11	0.718485	0.0005746	MUC2, VWF, WISP1, KCP, VWCE, COL1A1, FCGBP, MUC5AC, MUC19, MUC6, COL5A2	1358	41	18593	3.67332	0.651901	0.0779672	0.973562
INTERPRO	IPR007087:Zinc finger, C2H2	84	5.48661	0.000678112	ZNF582, ZNF208, ZNF534, ZNF80, ZNF296, ZFP42, ZNF57, ZNF781, ZEB2, ZNF10, GLI2, ZNF829, ZNF350, ZNF773, ZNF404, ZNF578, ZNF577, EGR1, ZNF280A, ZNF93, EGR2, ZFP30, ZNF502, ZNF816, ZFP28, ZNF542P, ZNF891, PRDM8, ZNF239, PRDM1, ZNF432, ZSCAN18, ZNF702P, ZNF382, ZNF274, ZNF469, TSHZ1, ZNF552, ZNF468, ZNF79, ZNF841, ZBTB12, ZNF367, CTCFL, ZNF177, ZNF618, ZBTB18, HIC1, ZNF699, ZNF600, ZNF852, CASZ1, PR…	1358	799	18593	1.4394	0.712185	0.0851176	1.14799
INTERPRO	IPR013087:Zinc finger C2H2-type/integrase DNA-binding domain	76	4.96408	0.000825426	ZNF582, ZNF208, ZNF534, ZNF80, ZNF296, ZFP42, ZNF57, ZNF781, ZEB2, ZNF10, GLI2, ZNF829, ZNF350, ZNF773, ZNF404, ZNF578, ZNF577, EGR1, ZNF280A, ZNF93, EGR2, ZFP30, ZNF502, ZNF816, ZFP28, ZNF542P, ZNF891, ZNF239, PRDM1, ZSCAN18, ZNF432, ZNF702P, ZNF382, ZNF274, ZNF468, ZNF79, ZNF552, ZNF841, ZBTB12, ZNF367, CTCFL, ZNF177, ZBTB18, HIC1, ZNF699, ZNF600, ZNF852, GFI1, ZNF420, ZNF607, ZNF701, ZNF470, Z…	1358	712	18593	1.46145	0.780435	0.0961337	1.39574
INTERPRO	IPR001881:EGF-like calcium-binding	21	1.37165	0.000873624	CUBN, LTBP2, SUSD1, EFEMP2, PAMR1, VWCE, NID1, CELSR1, NOTCH3, THBD, EGFLAM, HMCN1, SNED1, FAT3, FBLN2, NOTCH4, FAT2, LRP8, LRP2, MEGF6, VWA2	1358	127	18593	2.26394	0.799045	0.0954269	1.47667
INTERPRO	IPR001909:Krueppel-associated box	48	3.13521	0.000982347	ZNF208, ZNF582, ZNF274, ZNF79, ZNF552, ZNF468, ZNF534, ZNF841, ZNF57, ZNF10, ZNF177, ZNF829, ZNF699, ZNF350, ZNF600, ZNF852, ZNF773, ZNF404, ZNF578, ZNF420, ZNF607, ZNF606, ZNF701, ZNF470, ZNF577, ZNF560, ZNF528, ZNF93, ZNF620, ZFP30, ZNF569, ZNF667, ZNF816, ZFP28, ZNF320, ZNF542P, ZNF525, ZNF891, ZNF670, ZNF671, ZNF860, ZNF419, ZIK1, ZNF114, ZNF432, ZNF570, ZNF256, ZNF382	1358	403	18593	1.63074	0.835439	0.100706	1.659
INTERPRO	IPR003595:Protein-tyrosine phosphatase, catalytic	13	0.849118	0.00178414	PTPN7, PTPN6, PTPRG, PTPRZ1, PTPRH, PTPN22, PTPRU, PTPRN, DUSP5, TNS1, DUSP1, PTP4A3, DUSP13	1358	63	18593	2.82522	0.962319	0.166519	2.99384
INTERPRO	IPR016054:Ly-6 antigen / uPA receptor -like	7	0.457218	0.00237624	LYPD3, LY6D, LYNX1, LYPD5, CD177, PINLYP, PSCA	1358	20	18593	4.79201	0.987323	0.205381	3.96861
INTERPRO	IPR003598:Immunoglobulin subtype 2	32	2.09014	0.00280541	IL1R2, IGDCC4, LRRC4B, IGSF11, HMCN1, CILP2, UNC5B, MYOM3, KIRREL, ROBO1, SEMA3F, ROBO4, ESAM, UNC5C, LRFN3, CSF1R, F11R, OBSCN, FLT1, ALPK3, SDK2, NECTIN4, SIGLEC14, NCAM1, NCAM2, IGFN1, PSG9, LSAMP, PECAM1, CNTN2, IGSF9, CHL1	1358	251	18593	1.74552	0.994247	0.227326	4.66938
INTERPRO	IPR013098:Immunoglobulin I-set	21	1.37165	0.00290526	OBSCN, IGDCC4, FLT1, ALPK3, SDK2, LRRC4B, NCAM1, NCAM2, IGFN1, HMCN1, UNC5B, ROBO1, KIRREL, MYOM3, LSAMP, ROBO4, CNTN2, UNC5C, IGSF9, CHL1, LRFN3	1358	140	18593	2.05372	0.995213	0.224597	4.83173
INTERPRO	IPR011029:Death-like domain	16	1.04507	0.003229	IFIH1, NLRP5, CARD9, NFKB2, BIRC3, NLRP3, DAPK1, DDX58, NOD1, ANK1, ANK2, UNC5B, PIDD1, UNC5C, FAS, NLRP10	1358	94	18593	2.33046	0.997363	0.236552	5.35632
INTERPRO	IPR011993:Pleckstrin homology-like domain	48	3.13521	0.00347915	MYO7A, PPP4R3CP, LRBA, ANLN, EPB41L4B, RASAL1, FRMD5, RASA4B, PTK2B, PLEKHG6, PLCH2, RASAL3, PLCD3, SNTB1, AGAP1, RASA3, PLCB1, PLCB2, PLEKHS1, RASA4, AKT3, PHLDA2, TBC1D2, RGPD6, CNKSR1, OBSCN, NOS1AP, ARHGEF6, ARHGEF19, SPTBN4, ARHGEF16, PSD4, ARHGEF10, FARP1, ARHGAP25, CADPS, TNS4, PRKD1, PLEKHA4, CDC42BPG, KIF1A, TNS1, RASGRF1, PLCG2, DOK7, CIT, EPS8L2, GRB7	1358	429	18593	1.53191	0.998337	0.242863	5.7598
INTERPRO	IPR008266:Tyrosine-protein kinase, active site	16	1.04507	0.0035819	OBSCN, RET, FLT1, HCK, EPHA1, EPHA3, STYK1, PLK4, PTK2B, PTK6, NTRK1, LCK, TEK, MST1R, TIE1, CSF1R	1358	95	18593	2.30593	0.998623	0.240054	5.92506
INTERPRO	IPR000152:EGF-type aspartate/asparagine hydroxylation site	17	1.11039	0.00385175	CUBN, LTBP2, EFEMP2, SUSD1, VWCE, NID1, CELSR1, NOTCH3, THBD, HMCN1, SNED1, FAT3, FBLN2, NOTCH4, LRP8, LRP2, MEGF6	1358	105	18593	2.21671	0.999163	0.246796	6.35778
INTERPRO	IPR007125:Histone core	13	0.849118	0.00393709	HIST1H2AC, HIST2H2AA3, HIST1H2BC, HIST2H2AA4, HIST1H2BD, HIST1H2BG, HIST1H2AE, H2AFJ, HIST1H2BK, HIST2H2BE, HIST1H2BJ, HIST3H2A, HIST1H3D	1358	69	18593	2.57955	0.999285	0.243133	6.49423
INTERPRO	IPR024743:Dynein heavy chain, coiled coil stalk	6	0.391901	0.0045461	DNAH9, DNAH12, DNAH17, DNAH3, DNHD1, DNAH6	1358	16	18593	5.1343	0.999767	0.266435	7.46261
INTERPRO	IPR004273:Dynein heavy chain domain	6	0.391901	0.0045461	DNAH9, DNAH12, DNAH17, DNAH3, DNHD1, DNAH6	1358	16	18593	5.1343	0.999767	0.266435	7.46261
INTERPRO	IPR013602:Dynein heavy chain, domain-2	6	0.391901	0.0045461	DNAH9, DNAH12, DNAH17, DNAH3, DNHD1, DNAH6	1358	16	18593	5.1343	0.999767	0.266435	7.46261
INTERPRO	IPR026983:Dynein heavy chain	6	0.391901	0.0045461	DNAH9, DNAH12, DNAH17, DNAH3, DNHD1, DNAH6	1358	16	18593	5.1343	0.999767	0.266435	7.46261
INTERPRO	IPR001452:Src homology-3 domain	28	1.82887	0.00486715	MYO7A, ABI3, ARHGAP4, DOCK1, RIMBP3B, SH3D21, MYO15A, PTK6, MYO15B, SH3PXD2B, OBSCN, SASH1, NCF2, HCLS1, HCK, ARHGEF37, ARHGEF6, ARHGEF19, ARHGEF16, MPP7, SHANK1, GAS7, NEBL, ARHGAP33, CASS4, PLCG2, LCK, EPS8L2	1358	218	18593	1.75854	0.999871	0.273797	7.96931
INTERPRO	IPR001849:Pleckstrin homology domain	33	2.15545	0.00511089	ANLN, RASAL1, RASA4B, PLEKHG6, PLCH2, SNTB1, PLCD3, AGAP1, RASA3, RASA4, PLEKHS1, PHLDA2, AKT3, TBC1D2, CNKSR1, OBSCN, ARHGEF6, ARHGEF19, SPTBN4, ARHGEF16, PSD4, FARP1, ARHGAP25, PLEKHA4, PRKD1, CADPS, KIF1A, CDC42BPG, RASGRF1, PLCG2, DOK7, CIT, GRB7	1358	272	18593	1.6611	0.999918	0.277041	8.35225
INTERPRO	IPR000716:Thyroglobulin type-1	6	0.391901	0.00605819	EPCAM, SMOC1, IGFBP6, NID1, IGFBP4, IGFBP5	1358	17	18593	4.83228	0.999986	0.310569	9.82631
INTERPRO	IPR018097:EGF-like calcium-binding, conserved site	16	1.04507	0.00703368	CUBN, LTBP2, EFEMP2, SUSD1, VWCE, NID1, NOTCH3, THBD, HMCN1, SNED1, FAT3, FBLN2, NOTCH4, LRP8, LRP2, MEGF6	1358	102	18593	2.14768	0.999998	0.341669	11.3209
INTERPRO	IPR006052:Tumour necrosis factor	6	0.391901	0.00789162	TNFSF10, TNF, TNFSF11, TNFSF14, TNFSF9, LTB	1358	18	18593	4.56382	1	0.365284	12.6161
INTERPRO	IPR020635:Tyrosine-protein kinase, catalytic domain	14	0.914435	0.00842854	RET, FLT1, ERBB3, HCK, EPHA1, EPHA3, PTK2B, PTK6, NTRK1, TEK, LCK, TIE1, MST1R, CSF1R	1358	85	18593	2.25506	1	0.375573	13.4176
INTERPRO	IPR002957:Keratin, type I	8	0.522534	0.00863842	KRT19, KRT17, KRT16, KRT14, KRT13, KRT34, NEFM, KRT23	1358	33	18593	3.31914	1	0.37406	13.729
INTERPRO	IPR000906:ZU5	5	0.326584	0.00869492	ANK1, ANK2, UNC5B, PIDD1, UNC5C	1358	12	18593	5.70477	1	0.367519	13.8127
INTERPRO	IPR002119:Histone H2A	7	0.457218	0.00968882	HIST2H2AA3, HIST1H2AC, HIST2H2AA4, HIST1H2AE, HIST3H2A, H2AFJ, H2AFB2	1358	26	18593	3.68616	1	0.391367	15.2718
INTERPRO	IPR019471:Interferon regulatory factor-3	4	0.261267	0.0108608	IRF9, IRF6, IRF7, IRF4	1358	7	18593	7.82369	1	0.418345	16.9624
INTERPRO	IPR000488:Death domain	8	0.522534	0.0119759	ANK1, ANK2, UNC5B, PIDD1, NFKB2, FAS, UNC5C, DAPK1	1358	35	18593	3.12948	1	0.441286	18.5416
INTERPRO	IPR000909:Phospholipase C, phosphatidylinositol-specific , X domain	6	0.391901	0.0126443	PLCH2, PLCG2, PLCD3, PLCB1, PLCB2, PLCXD2	1358	20	18593	4.10744	1	0.450668	19.4745
INTERPRO	IPR016201:Plexin-like fold	9	0.587851	0.0132104	SEMA3G, SEMA3F, ITGB7, SEMA7A, PLXNB3, ITGB4, ITGB2, MST1R, SEMA4A	1358	44	18593	2.80053	1	0.456865	20.2567
INTERPRO	IPR017441:Protein kinase, ATP binding site	41	2.67799	0.0136901	CDK19, CDK18, BMPR2, AURKC, MKNK2, TTK, PAK6, STK32B, PTK2B, PTK6, TEK, BUB1, DYRK3, TIE1, CAMK2A, AKT3, MAP2K6, CSF1R, PRKCA, OBSCN, RET, FLT1, HCK, MYO3B, EPHA1, DAPK1, EPHA3, PRKD1, CDC42BPG, PLK4, PLK3, PLK1, MAPK13, NTRK1, LCK, MAPK15, MST1R, CIT, LRRK2, NEK5, MELK	1358	382	18593	1.4695	1	0.460594	20.9141
INTERPRO	IPR008936:Rho GTPase activation protein	14	0.914435	0.0146324	ARHGAP4, ARHGAP30, RASAL1, ARHGAP40, RASA4B, ARHGAP33, RASAL3, PLXNB3, CHN1, DEPDC1, ARHGAP11A, RASA3, RASA4, ARHGAP25	1358	91	18593	2.10638	1	0.475007	22.1903
INTERPRO	IPR001548:Peptidase M2, peptidyl-dipeptidase A	3	0.19595	0.0151933	ACE, ACE2, TMEM27	1358	3	18593	13.6915	1	0.479881	22.9408
INTERPRO	IPR009079:Four-helical cytokine-like, core	10	0.653168	0.0154197	CSF3, CSF2, IL6, IL23A, CLCF1, IL12A, KITLG, IL24, IL10, IL11	1358	54	18593	2.53546	1	0.477136	23.2418
INTERPRO	IPR023152:Ras GTPase-activating protein, conserved site	5	0.326584	0.0156387	RASAL1, RASA4B, RASAL3, RASA3, RASA4	1358	14	18593	4.88981	1	0.47434	23.5319
INTERPRO	IPR015505:Coronin	4	0.261267	0.0164427	CORO2B, CORO2A, CORO6, CORO7-PAM16	1358	8	18593	6.84573	1	0.484045	24.5881
INTERPRO	IPR015048:Domain of unknown function DUF1899	4	0.261267	0.0164427	CORO2B, CORO2A, CORO6, CORO7-PAM16	1358	8	18593	6.84573	1	0.484045	24.5881
INTERPRO	IPR019826:Carboxylesterase type B, active site	4	0.261267	0.0164427	CES3, CES2, ACHE, CES1	1358	8	18593	6.84573	1	0.484045	24.5881
INTERPRO	IPR003531:Short hematopoietin receptor, family 1, conserved site	4	0.261267	0.0164427	IL2RB, IL9R, IL2RG, IL7R	1358	8	18593	6.84573	1	0.484045	24.5881
INTERPRO	IPR000242:Protein-tyrosine phosphatase, receptor/non-receptor type	8	0.522534	0.0185911	PTPN7, PTPN6, PTPRZ1, PTPRG, PTPRH, PTPN22, PTPRU, PTPRN	1358	38	18593	2.88241	1	0.51957	27.3433
INTERPRO	IPR017974:Claudin, conserved site	6	0.391901	0.0190272	CLDN7, CLDN18, CLDN4, CLDN3, CLDN6, CLDN14	1358	22	18593	3.73403	1	0.520401	27.891
INTERPRO	IPR001192:Phosphoinositide phospholipase C	5	0.326584	0.0201171	PLCH2, PLCG2, PLCD3, PLCB1, PLCB2	1358	15	18593	4.56382	1	0.533016	29.2426
INTERPRO	IPR001711:Phospholipase C, phosphatidylinositol-specific, Y domain	5	0.326584	0.0201171	PLCH2, PLCG2, PLCD3, PLCB1, PLCB2	1358	15	18593	4.56382	1	0.533016	29.2426
INTERPRO	IPR002018:Carboxylesterase, type B	5	0.326584	0.0201171	CES3, CES2, ACHE, CES1, NLGN1	1358	15	18593	4.56382	1	0.533016	29.2426
INTERPRO	IPR024317:Dynein heavy chain, P-loop containing D4 domain	5	0.326584	0.0201171	DNAH9, DNAH12, DNAH17, DNAH3, DNAH6	1358	15	18593	4.56382	1	0.533016	29.2426
INTERPRO	IPR006187:Claudin	6	0.391901	0.022889	CLDN7, CLDN18, CLDN4, CLDN3, CLDN6, CLDN14	1358	23	18593	3.57168	1	0.572693	32.5734
INTERPRO	IPR019817:Interferon regulatory factor, conserved site	4	0.261267	0.0233431	IRF9, IRF6, IRF7, IRF4	1358	9	18593	6.08509	1	0.57272	33.1049
INTERPRO	IPR001346:Interferon regulatory factor DNA-binding domain	4	0.261267	0.0233431	IRF9, IRF6, IRF7, IRF4	1358	9	18593	6.08509	1	0.57272	33.1049
INTERPRO	IPR001562:Zinc finger, Btk motif	4	0.261267	0.0233431	RASAL1, RASA4B, RASA3, RASA4	1358	9	18593	6.08509	1	0.57272	33.1049
INTERPRO	IPR000048:IQ motif, EF-hand binding site	13	0.849118	0.0238686	OBSCN, MYO1A, RASGRF1, MYO15A, MYO7A, MYO15B, MYO3B, SCN9A, IQCG, IQCD, ASPM, MYH10, MYO5C	1358	87	18593	2.04585	1	0.573851	33.7149
INTERPRO	IPR001609:Myosin head, motor domain	8	0.522534	0.0242126	MYO1A, MYO15A, MYO7A, MYO15B, MYO3B, MYO1G, MYO5C, MYH10	1358	40	18593	2.73829	1	0.572192	34.1113
INTERPRO	IPR013783:Immunoglobulin-like fold	87	5.68256	0.0243408	IGDCC4, IL9R, SCN3B, LRRC4B, NFKB2, MOG, LSR, IL31RA, CILP2, HMCN1, RIMBP3B, UNC5B, ROBO1, SEMA3G, SEMA7A, SEMA3F, IL1RAP, OSCAR, ROBO4, ESAM, UNC5C, TIE1, EBI3, ISLR2, PHYHIP, F11R, ICAM4, PTPRG, PTPRH, SDK2, PLXNB3, PTPRU, PIGR, NECTIN4, FLNC, SIGLEC14, TMEM25, THY1, NCAM1, NCAM2, PSG9, IGFN1, EGFLAM, IL20RB, LSAMP, CNTN2, MST1R, TREM2, IGSF9, CHL1, ICOSLG, HLA-DRA, IL1R2, TNC, ITGB4, IL7R, IGS…	1358	956	18593	1.24598	1	0.567349	34.2585
INTERPRO	IPR002126:Cadherin	16	1.04507	0.0247627	PCDHGA12, RET, ME3, PCDHGA7, CDH1, PCDHGC4, CELSR1, PCDHGC3, PCDHGB5, PCDHGB4, PCDHGA1, CDH15, CDH16, FAT3, FAT2, CDH19	1358	118	18593	1.85647	1	0.567006	34.7408
INTERPRO	IPR001936:Ras GTPase-activating protein	5	0.326584	0.0253074	RASAL1, RASA4B, RASAL3, RASA3, RASA4	1358	16	18593	4.27858	1	0.568463	35.3585
INTERPRO	IPR015919:Cadherin-like	16	1.04507	0.0283135	PCDHGA12, RET, ME3, PCDHGA7, CDH1, PCDHGC4, CELSR1, PCDHGC3, PCDHGB5, PCDHGB4, PCDHGA1, CDH15, CDH16, FAT3, FAT2, CDH19	1358	120	18593	1.82553	1	0.603529	38.6694
INTERPRO	IPR001791:Laminin G domain	10	0.653168	0.0290835	COL18A1, LAMA3, EGFLAM, FAT3, FAT2, CSPG4, COL15A1, CELSR1, COL11A1, COL5A1	1358	60	18593	2.28191	1	0.607138	39.4913
INTERPRO	IPR023795:Protease inhibitor I4, serpin, conserved site	7	0.457218	0.0302053	SERPINF1, SERPINB5, SERPINE1, SERPINB2, SERPINA1, SERPIND1, SERPINI1	1358	33	18593	2.90425	1	0.61497	40.6704
INTERPRO	IPR012351:Four-helical cytokine, core	9	0.587851	0.0303369	CSF3, CSF2, IL6, IL23A, CLCF1, IL12A, KITLG, IL24, IL10	1358	51	18593	2.41614	1	0.610418	40.8072
INTERPRO	IPR015898:G-protein gamma-like domain	5	0.326584	0.0312303	GNGT2, RGS7, GNG2, RGS9, GNG7	1358	17	18593	4.0269	1	0.615177	41.7288
INTERPRO	IPR000463:Cytosolic fatty-acid binding	5	0.326584	0.0312303	RBP1, CRABP2, FABP3, FABP7, FABP5	1358	17	18593	4.0269	1	0.615177	41.7288
INTERPRO	IPR000719:Protein kinase, catalytic domain	48	3.13521	0.0314248	CDK19, STK31, CDK18, ERBB3, BMPR2, MKNK2, AURKC, TTK, TRIB2, PAK6, STK32B, PTK2B, PTK6, TEK, BUB1, DYRK3, TIE1, CAMK2A, AKT3, MAP2K6, CSF1R, PRKCA, OBSCN, RET, FLT1, HCK, MYO3B, PBK, EPHA1, DAPK1, EPHA3, PRKD1, MAST4, CDC42BPG, PLK4, STYK1, PLK3, PLK1, MAPK13, NTRK1, LCK, MAPK15, ERN1, MST1R, CIT, LRRK2, NEK5, MELK	1358	488	18593	1.3467	1	0.611521	41.9276
INTERPRO	IPR000558:Histone H2B	6	0.391901	0.032046	HIST1H2BC, HIST1H2BD, HIST1H2BK, HIST2H2BE, HIST1H2BG, HIST1H2BJ	1358	25	18593	3.28595	1	0.612951	42.5583
INTERPRO	IPR021072:Melanoma associated antigen, MAGE, N-terminal	6	0.391901	0.032046	MAGEA2B, MAGEA9B, MAGEB1, MAGEB2, MAGEA11, MAGEB6	1358	25	18593	3.28595	1	0.612951	42.5583
INTERPRO	IPR017946:PLC-like phosphodiesterase, TIM beta/alpha-barrel domain	6	0.391901	0.032046	PLCH2, PLCG2, PLCD3, PLCB1, PLCB2, PLCXD2	1358	25	18593	3.28595	1	0.612951	42.5583
INTERPRO	IPR001368:TNFR/NGFR cysteine-rich region	6	0.391901	0.032046	TNFRSF6B, TNFRSF10C, TNFRSF1B, EDA2R, TNFRSF19, FAS	1358	25	18593	3.28595	1	0.612951	42.5583
INTERPRO	IPR000008:C2 calcium-dependent membrane targeting	20	1.30634	0.0321766	PRKCA, PIK3CG, RIMS4, RASAL1, PLA2G4A, UNC13D, TNS1, DYSF, RASA4B, PLCH2, PLCG2, RASAL3, PLCD3, SYT13, PLCB1, RASA3, RASA4, PLCB2, SYTL1, UNC13A	1358	165	18593	1.65957	1	0.608685	42.69
INTERPRO	IPR000566:Lipocalin/cytosolic fatty-acid binding protein domain	7	0.457218	0.0344903	LCN2, RBP1, CRABP2, FABP3, PAEP, FABP7, FABP5	1358	34	18593	2.81883	1	0.628949	44.978
INTERPRO	IPR008160:Collagen triple helix repeat	12	0.783801	0.0355879	COL18A1, COL9A2, COL17A1, COL7A1, COL6A3, COL15A1, COLEC12, COL1A1, COL8A1, COL11A1, COL5A2, COL5A1	1358	82	18593	2.00363	1	0.635065	46.0331
INTERPRO	IPR000387:Protein-tyrosine/Dual specificity phosphatase	12	0.783801	0.0355879	DUSP5, PTPN7, PTPN6, DUSP1, DUSP13, PTP4A3, PTPRZ1, PTPRG, PTPRH, PTPN22, PTPRU, PTPRN	1358	82	18593	2.00363	1	0.635065	46.0331
INTERPRO	IPR020894:Cadherin conserved site	15	0.979752	0.0356004	PCDHGA12, ME3, PCDHGA7, CDH1, PCDHGC4, CELSR1, PCDHGC3, PCDHGB5, PCDHGB4, PCDHGA1, CDH15, CDH16, FAT3, FAT2, CDH19	1358	113	18593	1.81745	1	0.629665	46.045
INTERPRO	IPR009072:Histone-fold	15	0.979752	0.0356004	HIST2H2AA3, HIST1H2AC, HIST1H2BC, HIST2H2AA4, HIST1H2BD, HIST1H2BG, HIST1H2AE, H2AFJ, H2AFB2, HIST1H2BK, HIST2H2BE, HIST1H2BJ, HIST3H2A, HIST1H3D, HIST1H4H	1358	113	18593	1.81745	1	0.629665	46.045
INTERPRO	IPR009053:Prefoldin	6	0.391901	0.0373691	KRT19, KRT17, KRT7, KRT8, KRT14, KIF21B	1358	26	18593	3.15957	1	0.642386	47.7047
INTERPRO	IPR020901:Proteinase inhibitor I2, Kunitz, conserved site	5	0.326584	0.0378985	COL7A1, SPINT2, COL6A3, SPINT1, TFPI2	1358	18	18593	3.80318	1	0.642291	48.1921
INTERPRO	IPR000885:Fibrillar collagen, C-terminal	4	0.261267	0.0411014	COL1A1, COL11A1, COL5A2, COL5A1	1358	11	18593	4.97871	1	0.667399	51.0509
INTERPRO	IPR004031:PMP-22/EMP/MP20/Claudin	8	0.522534	0.0430874	CLDN7, CLDN18, CLDN4, CLDN3, CLDN6, PMP22, CLDN14, TMEM178B	1358	45	18593	2.43404	1	0.679836	52.7482
INTERPRO	IPR026823:Complement Clr-like EGF domain	6	0.391901	0.043202	THBD, HMCN1, FBLN2, EFEMP2, NID1, LRP2	1358	27	18593	3.04255	1	0.675723	52.8443
INTERPRO	IPR008983:Tumour necrosis factor-like domain	9	0.587851	0.0450063	CBLN1, TNFSF10, TNF, TNFSF11, ERFE, TNFSF14, TNFSF9, COL8A1, LTB	1358	55	18593	2.24042	1	0.68595	54.3353
INTERPRO	IPR002223:Proteinase inhibitor I2, Kunitz metazoa	5	0.326584	0.0453175	COL7A1, SPINT2, COL6A3, SPINT1, TFPI2	1358	19	18593	3.60302	1	0.683565	54.5879
INTERPRO	IPR000959:POLO box duplicated domain	3	0.19595	0.0458871	PLK4, PLK3, PLK1	1358	5	18593	8.21487	1	0.683334	55.047
INTERPRO	IPR010326:Exocyst complex component Sec6	3	0.19595	0.0458871	EXOC3L4, EXOC3L1, TNFAIP2	1358	5	18593	8.21487	1	0.683334	55.047
INTERPRO	IPR016130:Protein-tyrosine phosphatase, active site	11	0.718485	0.0489869	DUSP5, PTPN7, PTPN6, DUSP1, DUSP13, PTPRZ1, PTPRG, PTPRH, PTPN22, PTPRU, PTPRN	1358	76	18593	1.98166	1	0.702812	57.4692
INTERPRO	IPR003054:Type II keratin	6	0.391901	0.0495506	KRT75, KRT6A, KRT6B, KRT79, KRT7, KRT8	1358	28	18593	2.93388	1	0.70233	57.8963
INTERPRO	IPR012674:Calycin	7	0.457218	0.049613	LCN2, RBP1, CRABP2, FABP3, PAEP, FABP7, FABP5	1358	37	18593	2.59028	1	0.698136	57.9433
INTERPRO	IPR021184:Tumour necrosis factor, conserved site	4	0.261267	0.0519036	TNFSF10, TNF, TNFSF9, LTB	1358	12	18593	4.56382	1	0.710239	59.6358
INTERPRO	IPR003650:Orange	4	0.261267	0.0519036	HES4, HES2, HES7, HES6	1358	12	18593	4.56382	1	0.710239	59.6358
INTERPRO	IPR000867:Insulin-like growth factor-binding protein, IGFBP	5	0.326584	0.0534857	WISP1, IGFBP6, ESM1, IGFBP4, IGFBP5	1358	20	18593	3.42286	1	0.716784	60.7671
INTERPRO	IPR017990:Connexin, conserved site	5	0.326584	0.0534857	GJB3, GJB4, GJB5, GJA5, GJB2	1358	20	18593	3.42286	1	0.716784	60.7671
INTERPRO	IPR008972:Cupredoxin	5	0.326584	0.0534857	F5, EFNB3, EFNB1, PADI2, PADI4	1358	20	18593	3.42286	1	0.716784	60.7671
INTERPRO	IPR002477:Peptidoglycan binding-like	5	0.326584	0.0534857	MMP9, MMP17, MMP16, MMP15, MMP13	1358	20	18593	3.42286	1	0.716784	60.7671
INTERPRO	IPR013320:Concanavalin A-like lectin/glucanase, subgroup	25	1.63292	0.0551652	TRIML2, TRIM50, LRBA, CSPG4, TRIM43B, NPTX1, FAT3, NPTX2, PAPPA, FAT2, COL11A1, COL18A1, RFPL4B, COL15A1, CELSR1, PTPRU, TRIM22, LGALS9, COL5A1, CLGN, LAMA3, EGFLAM, RYR1, RYR2, TRIM39	1358	233	18593	1.46904	1	0.723688	61.9353
INTERPRO	IPR011009:Protein kinase-like domain	50	3.26584	0.0554097	CDK19, CDK18, STK31, AURKC, TTK, PAK6, TIE1, MAP2K6, AKT3, PIK3CG, PRKCA, RET, MYO3B, PBK, DAPK1, PRKD1, MAST4, STYK1, LCK, ERN1, MST1R, LRRK2, NEK5, MELK, ERBB3, BMPR2, MKNK2, TRIB2, STK32B, PTK2B, PTK6, TEK, BUB1, DYRK3, CAMK2A, CSF1R, OBSCN, FLT1, ALPK3, HCK, EPHA1, EPHA3, PLK4, CDC42BPG, PLK3, MAPK13, PLK1, NTRK1, MAPK15, CIT	1358	532	18593	1.28679	1	0.720941	62.1026
INTERPRO	IPR023796:Serpin domain	7	0.457218	0.0554296	SERPINF1, SERPINB5, SERPINE1, SERPINB2, SERPINA1, SERPIND1, SERPINI1	1358	38	18593	2.52211	1	0.716749	62.1162
INTERPRO	IPR000215:Serpin family	7	0.457218	0.0554296	SERPINF1, SERPINB5, SERPINE1, SERPINB2, SERPINA1, SERPIND1, SERPINI1	1358	38	18593	2.52211	1	0.716749	62.1162
INTERPRO	IPR002049:EGF-like, laminin	7	0.457218	0.0554296	LAMB3, LAMA3, PEAR1, LAMC2, CELSR1, MEGF6, SCARF1	1358	38	18593	2.52211	1	0.716749	62.1162
INTERPRO	IPR018159:Spectrin/alpha-actinin	6	0.391901	0.056418	EVPL, SYNE2, PPL, SPTBN4, AKAP6, DSP	1358	29	18593	2.83272	1	0.718969	62.7854
INTERPRO	IPR002190:MAGE protein	7	0.457218	0.0616398	MAGEA2B, MAGEA9B, MAGEB1, MAGEB2, MAGEA11, MAGEC1, MAGEB6	1358	39	18593	2.45744	1	0.746964	66.1397
INTERPRO	IPR011038:Calycin-like	7	0.457218	0.0616398	LCN2, RBP1, CRABP2, FABP3, PAEP, FABP7, FABP5	1358	39	18593	2.45744	1	0.746964	66.1397
INTERPRO	IPR013092:Connexin, N-terminal	5	0.326584	0.0623954	GJB3, GJB4, GJB5, GJA5, GJB2	1358	21	18593	3.25987	1	0.747272	66.6008
INTERPRO	IPR000500:Connexin	5	0.326584	0.0623954	GJB3, GJB4, GJB5, GJA5, GJB2	1358	21	18593	3.25987	1	0.747272	66.6008
INTERPRO	IPR019570:Gap junction protein, cysteine-rich domain	5	0.326584	0.0623954	GJB3, GJB4, GJB5, GJA5, GJB2	1358	21	18593	3.25987	1	0.747272	66.6008
INTERPRO	IPR027214:Cystatin	4	0.261267	0.0639216	CST7, CST4, CST2, CST1	1358	13	18593	4.21276	1	0.751922	67.5142
INTERPRO	IPR025155:WxxW domain	3	0.19595	0.0655505	MUC2, CILP2, MUC5AC	1358	6	18593	6.84573	1	0.756954	68.4631
INTERPRO	IPR007397:F-box associated (FBA) domain	3	0.19595	0.0655505	NCCRP1, FBXO27, FBXO2	1358	6	18593	6.84573	1	0.756954	68.4631
INTERPRO	IPR006053:Tumour necrosis factor alpha/beta/c	3	0.19595	0.0655505	TNF, TNFSF14, LTB	1358	6	18593	6.84573	1	0.756954	68.4631
INTERPRO	IPR022321:Insulin-like growth factor-binding protein family 1-6, chordata	3	0.19595	0.0655505	IGFBP6, IGFBP4, IGFBP5	1358	6	18593	6.84573	1	0.756954	68.4631
INTERPRO	IPR009168:Insulin-like growth factor binding protein	3	0.19595	0.0655505	IGFBP6, IGFBP4, IGFBP5	1358	6	18593	6.84573	1	0.756954	68.4631
INTERPRO	IPR026653:Variably charged protein VCX/VCY1	3	0.19595	0.0655505	VCX3A, VCX2, VCX	1358	6	18593	6.84573	1	0.756954	68.4631
INTERPRO	IPR001627:Semaphorin/CD100 antigen	6	0.391901	0.0717056	SEMA3G, SEMA3F, SEMA7A, PLXNB3, MST1R, SEMA4A	1358	31	18593	2.64996	1	0.784532	71.8184
INTERPRO	IPR014716:Fibrinogen, alpha/beta/gamma chain, C-terminal globular, subdomain 1	6	0.391901	0.0717056	TNXB, TNC, ANGPT2, ANGPTL2, COL5A2, ANGPTL4	1358	31	18593	2.64996	1	0.784532	71.8184
INTERPRO	IPR000219:Dbl homology (DH) domain	10	0.653168	0.072506	OBSCN, RASGRF1, ARHGEF37, PLEKHG6, ARHGEF6, ARHGEF19, ARHGEF16, FARP1, ARHGEF10, ALS2CL	1358	71	18593	1.92837	1	0.784649	72.2292
INTERPRO	IPR011511:Variant SH3	9	0.587851	0.0746062	SH3PXD2B, SASH1, RIMBP3B, ARHGEF37, MYO15A, SH3D21, MYO15B, MPP7, SHANK1	1358	61	18593	2.02005	1	0.790776	73.2803
INTERPRO	IPR024079:Metallopeptidase, catalytic domain	11	0.718485	0.0746355	ADAMTS7, PAPPA, MMP9, MME, MMP17, MMP16, MMP15, ADAM12, ADAM8, MMP13, ADAMTS4	1358	82	18593	1.83666	1	0.787323	73.2947
INTERPRO	IPR019819:Carboxylesterase type B, conserved site	4	0.261267	0.0770897	CES2, ACHE, CES1, NLGN1	1358	14	18593	3.91185	1	0.794798	74.475
INTERPRO	IPR011704:ATPase, dynein-related, AAA domain	4	0.261267	0.0770897	DNAH9, DNAH12, DNAH17, DNAH6	1358	14	18593	3.91185	1	0.794798	74.475
INTERPRO	IPR018487:Hemopexin-like repeats	5	0.326584	0.0823789	MMP9, MMP17, MMP16, MMP15, MMP13	1358	23	18593	2.9764	1	0.813472	76.8539
INTERPRO	IPR000585:Hemopexin-like domain	5	0.326584	0.0823789	MMP9, MMP17, MMP16, MMP15, MMP13	1358	23	18593	2.9764	1	0.813472	76.8539
INTERPRO	IPR007111:NACHT nucleoside triphosphatase	5	0.326584	0.0823789	CIITA, NLRP5, NOD1, NLRP3, NLRP10	1358	23	18593	2.9764	1	0.813472	76.8539
INTERPRO	IPR001245:Serine-threonine/tyrosine-protein kinase catalytic domain	16	1.04507	0.0863956	RET, FLT1, ERBB3, HCK, EPHA1, EPHA3, STYK1, PTK2B, PTK6, NTRK1, TEK, LCK, TIE1, MST1R, NEK5, CSF1R	1358	140	18593	1.56474	1	0.825578	78.5193
INTERPRO	IPR006821:Intermediate filament head, DNA-binding domain	3	0.19595	0.0874264	INA, DES, NEFM	1358	7	18593	5.86777	1	0.82617	78.9281
INTERPRO	IPR000800:Notch domain	3	0.19595	0.0874264	NOTCH3, PAPPA, NOTCH4	1358	7	18593	5.86777	1	0.82617	78.9281
INTERPRO	IPR012896:Integrin beta subunit, tail	3	0.19595	0.0874264	ITGB7, ITGB4, ITGB2	1358	7	18593	5.86777	1	0.82617	78.9281
INTERPRO	IPR001101:Plectin repeat	3	0.19595	0.0874264	EVPL, PPL, DSP	1358	7	18593	5.86777	1	0.82617	78.9281
INTERPRO	IPR014770:Munc13 homology 1	3	0.19595	0.0874264	CADPS, UNC13D, UNC13A	1358	7	18593	5.86777	1	0.82617	78.9281
INTERPRO	IPR015615:Transforming growth factor-beta-related	6	0.391901	0.0890298	INHBA, BMP2, INHBE, INHA, GDF15, BMP8A	1358	33	18593	2.48936	1	0.828801	79.5495
INTERPRO	IPR005821:Ion transport domain	13	0.849118	0.0899296	TRPM3, KCNC3, TRPM8, TRPV3, KCNS1, RYR1, SCN9A, CACNA1G, RYR2, TRPV6, NALCN, KCNH2, CACNA1D	1358	107	18593	1.66345	1	0.828887	79.8906
INTERPRO	IPR001206:Diacylglycerol kinase, catalytic domain	4	0.261267	0.0913328	DGKA, CERKL, SPHK1, CERK	1358	15	18593	3.65106	1	0.830723	80.4119
INTERPRO	IPR021158:Peptidase M10A, cysteine switch, zinc binding site	4	0.261267	0.0913328	MMP9, MMP16, MMP15, MMP13	1358	15	18593	3.65106	1	0.830723	80.4119
INTERPRO	IPR015425:Actin-binding FH2	4	0.261267	0.0913328	FMNL1, DIAPH3, FHDC1, DAAM2	1358	15	18593	3.65106	1	0.830723	80.4119
INTERPRO	IPR001818:Peptidase M10, metallopeptidase	5	0.326584	0.09341	MMP9, MMP17, MMP16, MMP15, MMP13	1358	24	18593	2.85239	1	0.834779	81.1603
INTERPRO	IPR021190:Peptidase M10A	5	0.326584	0.09341	MMP9, MMP17, MMP16, MMP15, MMP13	1358	24	18593	2.85239	1	0.834779	81.1603
INTERPRO	IPR000591:DEP domain	5	0.326584	0.09341	RGS7, RAPGEF5, DEPDC1, RAPGEF3, RGS9	1358	24	18593	2.85239	1	0.834779	81.1603
INTERPRO	IPR014715:Fibrinogen, alpha/beta/gamma chain, C-terminal globular, subdomain 2	5	0.326584	0.09341	TNXB, TNC, ANGPT2, ANGPTL2, ANGPTL4	1358	24	18593	2.85239	1	0.834779	81.1603
INTERPRO	IPR002035:von Willebrand factor, type A	12	0.783801	0.0955445	VWF, CLCA2, HMCN1, COL7A1, ITGB7, COL6A3, ITGB4, ITIH5, ITGB2, ITGAM, ITIH6, VWA2	1358	97	18593	1.69379	1	0.838862	81.9012
INTERPRO	IPR003599:Immunoglobulin subtype	46	3.00457	0.0986314	IL1R2, IGDCC4, SCN3B, LRRC4B, LSR, MOG, IGSF11, CILP2, HMCN1, UNC5B, MYOM3, KIRREL, ROBO1, SEMA3F, OSCAR, IL1RAP, ROBO4, ESAM, TIE1, UNC5C, LRFN3, CSF1R, F11R, OBSCN, MPZ, FLT1, ALPK3, SDK2, CD300C, PIGR, NECTIN4, MXRA8, SIGLEC14, NCAM1, NCAM2, PSG9, IGFN1, LSAMP, PECAM1, VSTM2L, CNTN2, SCN4B, IGSF9, CD200, CHL1, ICOSLG	1358	506	18593	1.24468	1	0.845743	82.9244
INTERPRO	IPR000884:Thrombospondin, type 1 repeat	9	0.587851	0.0996052	ADAMTS7, CFP, CILP2, WISP1, HMCN1, UNC5B, ADAMTSL4, UNC5C, ADAMTS4	1358	65	18593	1.89574	1	0.845916	83.2357

## Sheet: DISEASE GAD
Category	Term	Count	%	PValue	Genes	List Total	Pop Hits	Pop Total	Fold Enrichment	Bonferroni	Benjamini	FDR
GAD_DISEASE_CLASS	PHARMACOGENOMIC	290	18.9419	5.00011e-09	MEF2C, CYP24A1, CYP3A7, PTGS2, LYPD5, PTPN22, GGT1, PRRT4, AQP1, MOG, AQP3, CFP, ISG15, SERPINE1, PLA1A, GNG2, CFI, FAS, HTR1D, MAP2K6, PIK3CG, F11R, NCF2, FRY, F5, SERPINF1, TMEM139, MGAM, ZNF239, HSD11B1, RYR2, STC1, MST1R, PMP22, CHGB, HLA-DRA, TNFRSF6B, IL1R2, RBP1, LMNB1, LMNB2, ERBB3, FARS2, SORCS1, BCL2L1, ACE, CDA, FCER1G, PPP2R2B, NKX2-5, SASH1, BHMT2, BMP2, ST6GAL1, MKI67, SCD, MAML2, M…	1025	2717	12971	1.3507	9.00019e-08	9.00019e-08	3.68569e-06
GAD_DISEASE_CLASS	OTHER	187	12.2142	9.82795e-09	MEF2C, CYP24A1, CYP3A7, GABRB3, PTGS2, PDGFB, GRIK2, MMP9, IL18, TLR2, PTPN22, GGT1, AQP1, CXCL12, IL10, ZNF829, HMCN1, DYSF, ANK1, ROBO1, SERPINE1, IL1B, FAS, HTR1D, MX1, CCNA2, MAP2K6, IL1A, PI15, CLCA2, RET, NCF2, EOMES, MGP, DCDC2, IL24, EVC2, EGFLAM, THBD, F5, SERPINF1, MNX1, RYR1, RYR2, PSCA, COL1A1, PRDM1, LRRK2, PMP22, PRODH, XDH, TNFRSF6B, IL1R2, IFIH1, ACHE, BMPR2, APOC1, MME, APOC2, IT…	1025	1595	12971	1.48365	1.76903e-07	8.84515e-08	7.2444e-06
GAD_DISEASE_CLASS	RENAL	169	11.0385	1.94461e-08	CYP24A1, F2RL3, CYP3A7, STK31, PTGS2, PDGFB, GRIK2, SLC44A4, MMP9, IL18, PTPN22, ANKRD1, CXCL12, IL10, SLC7A7, ANK2, ARL15, SERPINE1, IL1B, MYEOV, FAS, ITPK1, CCNA2, IL1A, CIITA, RET, PTPRG, BCL2A1, MGP, PTPRU, TACC3, DDIT3, THBD, F5, TRAPPC9, SPATA18, PDE5A, RYR2, STC1, MST1R, PRDM1, XDH, TNFRSF6B, ACHE, CCL3, DIAPH3, ITGB2, ABCA4, ZNF618, SESN1, ITGAM, VDR, ACE, DUSP13, TEK, CDA, FCER1G, POLQ, …	1025	1417	12971	1.50927	3.5003e-07	1.16677e-07	1.43342e-05
GAD_DISEASE_CLASS	CANCER	328	21.4239	2.35064e-08	MEF2C, CYP24A1, IL9R, CYP3A7, LTBP2, ALOXE3, PTGS2, AURKC, PTPN22, GGT1, ANKLE1, SLC52A3, MAGEC1, ISG15, BTBD2, SERPINE1, RAPGEF5, STAG3, FAS, HTR1D, ADAM8, CCNA2, S100A2, PIK3CG, CLCA2, EFNB3, NCF2, HKDC1, RXRG, ESPL1, PTPRU, SERPINF1, F5, SPAG5, ZWINT, RYR1, HSD11B1, RYR2, FBXL7, KIF26A, TNFRSF6B, IL1R2, DNAH12, ERBB3, MME, OAS1, BCL2L1, DAAM2, KRT23, LAMB3, AHRR, ACE, CDA, FCER1G, POLQ, SLC28A…	1025	3197	12971	1.29832	4.23114e-07	1.05779e-07	1.73271e-05
GAD_DISEASE_CLASS	REPRODUCTION	124	8.09928	2.95446e-08	IL9R, CYP3A7, IL16, PDGFB, PTGS2, GRIK2, PGF, SLC44A4, MMP9, IL18, TLR2, AURKC, PTPN22, SOHLH1, CXCL12, IL10, PAPPA, SERPINE1, IL1B, FAS, CCNA2, IL1A, RXRG, MGP, TCN1, THBD, F5, SYCP3, HSD11B1, COL1A1, TNFAIP3, HLA-DRA, IL1R2, ACHE, STX8, CCL3, HMGB2, BBS9, APOC2, TIMP1, VDR, AHRR, ACE, FOLR1, OLFM2, COL18A1, BMP2, HBA1, CPS1, LCN2, PLA2G4A, DHFR, SALL4, TNFSF11, NOTCH4, PLA2G4C, PLAU, IER3, ZEB2…	1025	960	12971	1.63456	5.31803e-07	1.06361e-07	2.1778e-05
GAD_DISEASE_CLASS	IMMUNE	309	20.1829	3.33644e-08	MEF2C, S100A3, KIFC1, CYP24A1, IL9R, PTGS2, B3GALT4, PTPN22, MOG, CITED2, SERPINE1, FAS, RAPGEF3, ADAM8, MAP2K6, S100A2, NCF2, PTPRG, EOMES, BSN, GPR132, PTPRN, THY1, CRCT1, EGFLAM, UNC13D, F5, CGN, HSD11B1, RYR2, LAMC2, PRDM1, MST1R, PMP22, EPS8L2, HLA-DRA, TNFRSF6B, IL1R2, MFNG, TP53TG1, DNAH12, LMNB1, ERBB3, DNAH17, SORCS1, IFI30, OAS1, BCL2L1, OAS2, KRT23, ACSBG1, ACE, IL23A, FCER1G, NKX2-5, …	1025	2986	12971	1.30954	6.00559e-07	1.00093e-07	2.45937e-05
GAD_DISEASE_CLASS	UNKNOWN	175	11.4304	6.03568e-06	CYP24A1, GABRB3, PTGS2, MMP9, GRIK3, IL18, FAM20C, TLR2, AURKC, PTPN22, AQP1, CXCL12, IL10, AQP3, PTGIR, HMCN1, SERPINE1, IL1B, CFI, FAS, ADAM8, IL1A, CIITA, RET, EFNB1, TMIE, CST2, DCDC2, MGP, RPTOR, KRT19, THBD, UNC13D, F5, PDE5A, RYR1, HSD11B1, RYR2, STMN1, COL1A1, LRRK2, TNFAIP3, CHGB, HLA-DRA, PRODH, XDH, HMGB1, ACHE, CCL3, SOX2, BMPR2, MME, ITGB2, ABCA4, GREM1, ABCA3, ITGAM, TIMP1, VDR, KCN…	1025	1613	12971	1.37295	0.000108637	1.55203e-05	0.00444896
GAD_DISEASE_CLASS	CARDIOVASCULAR	402	26.2573	6.4662e-06	MEF2C, PEAR1, PTGS2, LTBP2, SCN3B, ZNF57, MAGEC1, CITED2, CDCA7, HMCN1, FAP, SERPINE1, FAS, HTR1D, MAP2K6, WNT10A, GBP5, PTPRG, RXRG, EOMES, DCDC2, PTPRU, RPTOR, THY1, ADAMTS7, EGFLAM, TRAPPC9, F5, ZWINT, HSD11B1, RYR2, HLA-DRA, IL1R2, ZNF79, SORCS1, ZNF618, DAAM2, KIAA1549L, CASZ1, PPP2R2B, MKI67, ACER2, MAOB, NUF2, HBA1, SERPINI1, GAS7, PKP1, APCDD1L, RGS4, RGS7, RGS9, CD200, BMP8A, LZTS1, ATP1…	1025	4266	12971	1.19249	0.000116385	1.45489e-05	0.00476629
GAD_DISEASE_CLASS	NEUROLOGICAL	277	18.0927	0.000142354	ALPPL2, PTGS2, PGF, GGT1, CFP, HMCN1, CDCA7, SERPINE1, RAPGEF5, FAS, HTR1D, ADAM8, MAP2K6, S100A2, INA, HKDC1, RXRG, EOMES, DCDC2, FARP1, NCAPD3, F5, ZWINT, ZNF239, HSD11B1, RYR2, STC1, KIF26A, PMP22, CHGB, CALHM3, UNC13A, HLA-DRA, TNFRSF6B, IL1R2, DNAH12, MME, SORCS1, BCL2L1, ACE, DUSP13, C10ORF90, CASZ1, PPP2R2B, HAP1, KLF5, SASH1, BHMT2, BMP2, MKI67, PCNT, SCD, MAOB, NUF2, CELSR1, EPHA1, FAM13…	1025	2890	12971	1.21292	0.00255927	0.000284687	0.104885
GAD_DISEASE_CLASS	NORMALVARIATION	64	4.18027	0.000343059	CYP3A7, PTGS2, GRIK2, FOXA3, IL18, TLR2, TNFSF14, ANPEP, GGT1, NFKB2, AQP1, CXCL12, IL10, GPX2, SERPINE1, GPX3, IL1B, SERPINA1, FAS, IL1A, SLC22A1, IHH, AR, ACKR1, MGP, ADRB2, TNFRSF10C, CKM, F5, IL12A, COL1A1, TNFRSF6B, HMGB1, ACHE, TNF, APOC1, CXCL8, SLC19A1, VDR, ACE, AHRR, TNFRSF1B, REN, PALM2, PLCD3, TNFRSF19, BMP2, CES2, IL6, TNXB, TBX2, PSRC1, IGF2, GJB2, VWF, S100B, FREM1, RGS4, PECAM1, P…	1025	517	12971	1.56653	0.0061571	0.000617422	0.252601
GAD_DISEASE_CLASS	METABOLIC	467	30.5029	0.000483341	MEF2C, IL9R, LTBP2, PTGS2, SCN3B, ZNF57, MAGEC1, CITED2, CDCA7, ISG15, FAP, OSCAR, SERPINE1, SH3BGR, FAS, HTR1D, PIK3CG, WNT10A, PTPRG, RXRG, PTPRU, EGFLAM, PITPNM3, SERPINF1, F5, TRAPPC9, ZWINT, ZNF239, HSD11B1, RYR1, RYR2, ADAMTS4, HLA-DRA, IL1R2, ERBB3, ACP7, SORCS1, ESM1, DAAM2, KIAA1549L, CASZ1, PPP2R2B, SLC28A3, PCNT, ACER2, MAOB, NUF2, NXF2, HBA1, GAS1, GAS7, WDR66, PKP1, APCDD1L, RGS7, AR…	1025	5263	12971	1.12288	0.00866448	0.0007908	0.355734
GAD_DISEASE_CLASS	CHEMDEPENDENCY	331	21.6199	0.00123043	PTPN22, MOG, KLHDC7A, MEI1, FAP, RAPGEF5, CFI, RAPGEF3, GNG7, NWD1, PTPRG, HKDC1, RXRG, COLEC12, DEPDC1, PTPRU, FARP1, NCAPD3, FRY, PRELP, TRAPPC9, F5, MGAM, RYR1, RYR2, FBXL7, PRDM1, UNC13A, PRODH, HLA-DRA, DNAH12, ENPP2, FARS2, SORCS1, ESM1, RIMS4, ACSBG1, KIAA1549L, ACE, PPP2R2B, GAD1, SLC28A3, SASH1, ST6GAL1, HPCAL4, ACER2, MAML2, MAOB, EHBP1, CELSR1, GAS7, FAM131B, PLA2G4A, SYNE2, CLGN, DHFR…	1025	3639	12971	1.15105	0.0219175	0.00184507	0.903428
GAD_DISEASE_CLASS	DEVELOPMENTAL	148	9.66688	0.00275445	MEF2C, CYP3A7, GABRB3, LTBP2, ALOXE3, SCN3B, MMP9, CRABP2, TSPAN7, HOXD1, CITED2, ANK1, PAPPA, SERPINE1, UNC5C, HTR1D, ITPK1, ASPM, WNT10A, RET, MYO3B, RXRG, FOXN1, PTPRU, TCN1, TMEM27, EVC2, CRCT1, TNS1, F5, KRT14, RYR2, DSP, TUBA4A, COL1A1, TRIM39, HLA-DRA, PRODH, ASS1, ENPP2, FARS2, BMPR2, SOX5, MME, APOC2, ABCA4, GREM1, ZNF618, KRT23, KIAA1549L, PRUNE2, VDR, ACE, FOLR1, SCN9A, GAD1, DNAJA4, N…	1025	1502	12971	1.24693	0.0484362	0.00381184	2.01264
GAD_DISEASE_CLASS	HEMATOLOGICAL	150	9.79752	0.00296897	MEF2C, PEAR1, PTGS2, GRIK2, GRIK3, IL18, MAEL, LRRC4B, PTPN22, TTK, AQP1, CXCL12, IL10, CITED2, FNTB, RTBDN, FAM49A, CDCA7, ANK1, FBXO27, KCNK6, SERPINE1, HIST1H2BJ, IL1B, FAS, ITPK1, PIK3CG, GNB1L, MYO3B, ZNF816, NTSR1, SP140, FRY, NCAM2, THBD, F5, MIAT, SPATA18, ZWINT, PDE5A, RYR2, COL1A1, UNC13A, HLA-DRA, NEURL1, IL1R2, TP53TG1, ME3, BBS9, FARS2, SOX5, SORCS1, ANLN, ABCA4, DAAM2, RASAL1, VDR, …	1025	1528	12971	1.24227	0.052114	0.00381563	2.16791
GAD_DISEASE_CLASS	VISION	74	4.83344	0.00566941	LTBP2, MMP9, IL18, MYO7A, TLR2, PTPN22, AQP1, CXCL12, IL10, CERKL, HMCN1, CDCA7, ROBO1, BTBD2, ARL15, SERPINE1, IL1B, FAS, CFI, ANGPT2, ASPM, IL1A, EGR1, PTPRG, ZP4, RDH5, ADAMTS7, NCAM2, ADRB2, F5, SERPINF1, RASGRF1, IL12A, LAMC2, COL1A1, SEMA4A, HLA-DRA, C3AR1, CSF2, TNF, RBP1, C3, BBS9, CLU, SOX2, ZBTB12, CXCL8, CDH1, ITGB2, ABCA4, ITGAM, TIMP1, LAMB3, ACE, SYN3, REN, SAPCD1, TGM2, COL8A1, OLF…	1025	689	12971	1.35913	0.0972773	0.00679943	4.10434
GAD_DISEASE_CLASS	PSYCH	185	12.0836	0.00693581	ADCY1, IL16, GABRB3, PTGS2, GRIK2, MMP9, GRIK3, TNFSF14, MOG, IL10, FOXO6, SYP, PTGIR, UNC5B, ROBO1, SERPINE1, HIST1H2BJ, ROBO4, IL1B, UNC5C, NALCN, RAPGEF3, HTR1D, IL1A, ASPM, PIK3CG, RET, GNB1L, PTPRG, HKDC1, RXRG, MLXIPL, BSN, DCDC2, HES6, ARPIN, IL24, PTPRU, NTSR1, PTHLH, NCAM1, NCAM2, CPE, LSAMP, HSD11B1, AKAP6, STMN1, MST1R, CHGB, PRODH, ADAMTS4, ACTBL2, ACHE, STX8, ERBB3, CLU, TFEB, APOC1,…	1025	1974	12971	1.18597	0.11775	0.0077994	5.00098
GAD_DISEASE_CLASS	AGING	92	6.00914	0.0277181	ADCY1, STK31, IL16, GABRB3, MMP9, IL18, GGT1, IL10, GTSE1, FAM49A, SAA2, GPC6, HMOX1, SERPINE1, IL1B, FAS, TOP2A, CCNA2, DPP4, FAM83F, IL1A, LARGE1, PIK3CG, TRPM3, AR, HIST1H1C, HKDC1, BCL2A1, MMP16, MFGE8, NLRP3, LDLRAD4, NCAPD3, DDIT3, NCAM2, KRT19, ADRB2, CKAP2L, ZWINT, PDE5A, IL12A, SERPINB2, COL1A1, MST1R, TNFAIP3, ACTBL2, ME3, TNF, C3, ERBB3, FOXM1, TH, APOC1, CXCL8, IL7R, SESN1, DNAH6, PRU…	1025	948	12971	1.22809	0.39708	0.0293244	18.7144

## Sheet: TISSUE EXPRESSION
Category	Term	Count	%	PValue	Genes	List Total	Pop Hits	Pop Total	Fold Enrichment	Bonferroni	Benjamini	FDR
UP_TISSUE	Spleen	108	7.05421	7.59734e-07	PEAR1, TNFSF14, CD52, GPAT2, CXCL12, SLC7A7, EIF4EBP3, CFP, DYSF, ZNF773, ADAM8, MX1, GBP5, NCF2, CECR1, OLFML2A, GPR132, SP140, PRELP, EGFLAM, UNC13D, PIDD1, COL1A1, CRACR2B, TNFRSF6B, IFIH1, BBS9, TCAF2P1, ITGB4, TFEB, ITGB2, IL23A, LAPTM5, NDRG4, PLCH2, RASAL3, MSLN, NKX2-5, PTPN6, ST6GAL1, MYO1G, DNHD1, HBA1, UAP1L1, ITGA4, TINAGL1, LGALS9, PLEKHA4, WDR66, SYNE2, CXCL16, PLCG2, HIST1H3D, SYTL…	1379	918	18912	1.61345	0.000256757	0.000256757	0.00103368
UP_TISSUE	Plasma	40	2.61267	0.000254061	C3, ADAMTSL4, TNC, SUSD2, CLU, CSPG4, ITGB4, ANPEP, ITGB2, TIMP1, CFP, ACE, LRG1, FAP, FAT2, COL6A3, ROBO4, SERPINA1, CFI, DPP4, CSF1R, IHH, HYAL1, TNXB, PTPRZ1, PTPRG, PIGR, TCN1, LCN2, NCAM1, VWF, F5, SERPINF1, FREM2, CNTN2, FCGBP, SERPIND1, CHL1, ICOSLG, IGFBP5	1379	297	18912	1.84704	0.082299	0.0420329	0.345119
UP_TISSUE	Epidermis	8	0.522534	0.000502612	CORO2A, LAMB3, PKP1, DMKN, KRT14, LAMC2, CDCP1, CDSN	1379	21	18912	5.22449	0.156272	0.0550676	0.681684
UP_TISSUE	Peripheral blood	21	1.37165	0.000947174	CSF2, CES1, IL16, PTGS2, IL18, ACKR1, NUSAP1, TSPAN7, PSD4, ANPEP, ITGA4, VDR, PSG9, TNFSF11, SEMA7A, NTRK1, LRP8, IL2RG, PMP22, RASA3, DPP4	1379	128	18912	2.25	0.274066	0.0769521	1.28104
UP_TISSUE	Keratinocyte	22	1.43697	0.00146974	KRT6B, C6ORF15, KRT16P2, SFN, KRT19, EVPL, CRCT1, LAMA3, COL7A1, SPRR2D, KRT16, RNASE7, KRT7, PPL, PI3, BNC1, LAMC2, MST1R, IVL, MELK, FABP5, S100A2	1379	142	18912	2.12475	0.391732	0.0946447	1.98129
UP_TISSUE	Lymphocyte	16	1.04507	0.00286097	PARD6A, PTPN7, CCL3, KIF4A, ALDH5A1, SLAMF8, SOX6, LSP1, DGKA, ZNF600, HIST2H2BE, FOLR1, GPX3, SNTB1, IFT81, SERPINA1	1379	93	18912	2.35945	0.620307	0.149047	3.82316
UP_TISSUE	Leukocyte	22	1.43697	0.00464751	RET, CCL3, TNXB, MYO7A, MKNK2, TLR2, FHL2, ATP1A2, ESM1, CCRL2, MEI1, BPI, PSG9, LAT2, ADRB2, F5, ITGB7, ERN1, IL1B, CYP4F3, PTAFR, ICOSLG	1379	156	18912	1.93407	0.792893	0.201429	6.14139
UP_TISSUE	Histiocytic lymphoma	5	0.326584	0.00611201	CXCL3, CXCL2, SNTB1, IL1B, HBEGF	1379	11	18912	6.23377	0.874091	0.228196	8.003
UP_TISSUE	Milk	8	0.522534	0.0101214	XDH, FOLR1, LRG1, TNC, CLU, SPINT1, MFGE8, PIGR	1379	34	18912	3.22689	0.967886	0.31754	12.926
UP_TISSUE	Bile	7	0.457218	0.0116156	LCN2, ACE2, GGT1, ANPEP, SERPINA1, FCGBP, PIGR	1379	27	18912	3.55556	0.980727	0.326257	14.6974
UP_TISSUE	Heart muscle	6	0.391901	0.0125604	TRIM55, FHL2, RYR2, ZFP28, FKBP1B, NEBL	1379	20	18912	4.11429	0.98605	0.321853	15.8002
UP_TISSUE	Tongue	44	2.87394	0.028376	AIM1L, KITLG, CDH1, SPRR2D, CDKN2C, PLEKHG6, SBSN, ZNF185, CASZ1, ASPM, VWA2, ALS2CL, HIST1H4H, CLCA2, ACTC1, ARHGEF37, ACER2, ZNF569, ARHGEF19, KRT13, CORO6, CENPE, PIK3IP1, MCM5, LSP1, MPHOSPH9, SH2D3A, TNFSF11, SYNE2, XIRP1, KRT17, IL20RB, LPAR5, FREM2, CXCL16, BNC2, DOK7, HES2, KLHL30, MDM2, C15ORF62, SLC27A3, MFAP5, SEMA4A	1379	438	18912	1.37769	0.999941	0.555505	32.4068
UP_TISSUE	Saliva	10	0.653168	0.0288182	LCN2, LRG1, CST4, CLU, CST2, CST1, FCGBP, PIGR, TCN1, TIMP1	1379	60	18912	2.28571	0.999949	0.532466	32.8242
UP_TISSUE	Monocytic leukemia	4	0.261267	0.0314335	PLSCR1, TFEC, APOBR, MMP17	1379	10	18912	5.48571	0.999979	0.537485	35.244
UP_TISSUE	Pancreas	96	6.27041	0.0402217	PDGFB, IGFBP6, SPINK1, GGT1, ANPEP, RPLP0P2, LSR, SLC52A3, CITED2, ARHGAP4, CCRL2, PTGIR, CDCA7, FAM83A, HIST1H2BK, FBXO27, KCNK6, GPX3, BAHCC1, TWIST2, EBI3, PPP1R14A, PIK3CG, HYAL1, WNT10A, AIFM3, LAD1, KIF17, ARHGEF19, ACKR1, KRT13, PADI2, MFGE8, PADI4, PTPRU, NECTIN4, PRELP, CTSW, C19ORF33, KIF1A, KRT19, UNC13D, LYNX1, ARHGAP33, KRT14, GIPR, DSP, FILIP1L, CRACR2B, MYL7, KRT6A, STX8, ETV7, CCK…	1379	1092	18912	1.20565	0.999999	0.603492	42.7967
UP_TISSUE	Nasal polyp	4	0.261267	0.040929	DNAH9, DNAH3, MUC5AC, DNAH6	1379	11	18912	4.98701	0.999999	0.586384	43.3677
UP_TISSUE	Synovial membrane tissue	9	0.587851	0.0632048	CCRL2, TYMP, IFIT1, CARD9, WISP1, B3GALT4, EFEMP2, TLR2, GPR132	1379	59	18912	2.09201	1	0.726958	58.8659
UP_TISSUE	Fibroblast	17	1.11039	0.0764635	RET, IL6, GABRB3, IGFBP6, PAPPA-AS1, LY6K, IL24, TPM2, MOXD1, F5, PAPPA, FBLN2, FAP, COL6A3, CHN1, RBMS3, TFPI2	1379	149	18912	1.56472	1	0.775455	66.1177
UP_TISSUE	Foreskin fibroblast	3	0.19595	0.0871738	TNFRSF10C, LTBP2, RSAD2	1379	7	18912	5.87755	1	0.80261	71.0901
